# Supplementary material for: A pairwise cytokine code explains the organism-wide response to sepsis
Source: Nat Immunol. 2024 Jan 8;25(2):226–39. doi: 10.1038/s41590-023-01722-8 (PMC10834370; doi:10.1038/s41590-023-01722-8)
Supplement: Supplementary file 4 — Supplementary Table 1. Whole-tissue RNA-seq analysis of LPS or CLP sepsis from wild-type mice. a, log2 fold-change in expression for all DEGs across the 13 organs measured from LPS-injected mice relative to controls (related to Fig. 1b). b, List of sepsis biomarker genes published by Pierrakos and colleagues (from ref. 17). c, Enrichment analysis for genes in each topic from topic modeling (related to Fig. 1e). Supplementary Table 2. Whole-tissue RNA-seq analysis of CLP sepsis from wild-type mice. a–c, log2 fold-change in expression for all DEGs across indicated tissues from CLP mice at 6 (a), 12 (b) or 24 (c) hours after CLP surgeries relative to controls (related to Fig. 2a–c). Supplementary Table 3. Whole-tissue RNA-seq analysis from mice injected with 6 singles or 15 pairs of recombinant cytokines. a–c, log2 fold-change in expression for all DEGs across indicated tissues from mice injected with 6 recombinant cytokines used alone (a), in three pairwise combinations (b) or in other combinations (c) relative to untreated, control tissues (related to Extended Data Fig. 3a–c). d, log2 fold-change in expression for all DEGs across indicated tissues from LPS-injected mice (day 0.5) relative to controls (left), and row annotations indicating DEGs in at least one organ from mice injected with each of the 15 cytokine pairs tested (right; related to Fig. 3d). Supplementary Table 4. Synergistic and antagonistic transcriptional effects of three cytokine pairs. log2 fold-change in expression for all DEGs across indicated tissues from mice injected with indicated recombinant cytokine pairs relative to controls (left), and annotations indicating genes showing significant synergistic or antagonistic differential expression in pairs relative to matching single cytokines in at least of one of the nine tissues profiled (right; related to Extended Data Fig. 4a). Supplementary Table 5. The effects of TNF perturbation on transcriptional states. a, log2 fold-change in expression for al [file 41590_2023_1722_MOESM4_ESM.xlsx]

## Sheet: Supplementary Table 1a
gene_symbol	PBMC_d0.25	PBMC_d0.5	PBMC_d1	PBMC_d2	PBMC_d3	PBMC_d5	LI_d0.25	LI_d0.5	LI_d1	LI_d2	LI_d3	LI_d5	TH_d0.25	TH_d0.5	TH_d1	TH_d2	TH_d3	TH_d5	KI_d0.25	KI_d0.5	KI_d1	KI_d2	KI_d3	KI_d5	SP_d0.25	SP_d0.5	SP_d1	SP_d2	SP_d3	SP_d5	LU_d0.25	LU_d0.5	LU_d1	LU_d2	LU_d3	LU_d5	BM_d0.25	BM_d0.5	BM_d1	BM_d2	BM_d3	BM_d5	SI_d0.25	SI_d0.5	SI_d1	SI_d2	SI_d3	SI_d5	HE_d0.25
Slfn4	6.67	6.77	5.72	2.66	0	0	4.59	3.92	2.98	0	0	0	0		4.49	0	0	0	3.6	3.4	0	0	0	0	3.32	3.61	2.98	2.03	0	0	6.34	5.97	4.68	3.68	0	0	3.34	2.29	2.04	1.9	1.68	1.15	2.8	0	0	0	0	0	0
Trim25	0	0	0	0	0	0	1.47	0	0	0	0	0	1.8	1.59	1.89	0	0	0	1.86	1.05	0	0	0	0	0	0	0	0	0	0	1.83	1.62	0	0	0	0	0	0	0	0	0	0	0	0	0	0	0	0	2.05
Mx1	5.02	3.53	0	0	0	0	6.21	0	0	0	0	0	3.57	3.25	4.75	0	0	0	6.03	4.43	0	0	0	0	4.07	3.11	2.7	0	0	0	4.44	3.17	0	0	0	0	4.46	3.71	2.32	0	0	0	2.19	0	0	0	0	0	3.03
Ccl3	6.07	5.02	4.49	0	2.54	0	4.68	0	0	0	0	0	5.62	6.01	5.98	0	2.27	0	0	0	0	0	0	0	5.53	0	0	0	0	0	5	4.04	2.62	0	0	0	3.99	0	0	0	0	0	0	0	0	0	0	0	0
Lgals9	2.84	2.65	2.28	1.32	0	0	0	0	0	0	0	0	1.4	0	1.28	0	0	0	2.66	1.93	1.04	0	0	0	1.6	1.37	1.05	0	0	0	2.66	1.82	0	0	0	0	2.53	1.78	0	0	0	0	1.26	1.33	0	0	0	0	2.34
Timp1	6.45	6.47	0	0	0	0	3.53	4.22	3.55	2.07	0	0	4.62	5.6	6.07	4.7	2.9	0	5.43	5.57	4.38	3.89	3.14	0	4.29	4.38	2.25	0	0	0	5.07	5.14	2.9	1.56	0	0	3.79	4.09	2.7	0	0	0	3.65	4.18	0	0	0	0	3.29
Tubb6	0	3	0	4.41	4.45	0	3.1	3.15	0	0	0	0	1.47	1.45	2.69	0	0	0	1.93	2.63	0	0	0	0	1.63	0	0	0	0	0	3.02	1.57	0	1.87	0	0	0	0	0	0	0	0	1.91	0	0	0	0	0	1.61
Bbc3	0	0	0	0	0	0	0	0	0	0	0	0	1.37	2.15	0	0	0	0	0	0	0	0	0	0	0	0	0	0	0	0	0	0	0	0	0	0	0	2.26	0	0	0	0	0	0	0	0	0	0	0
Mov10	2.21	1.44	0	0	0	0	1.61	0	0	0	0	0	2.02	0	1.52	0	0	0	0	0	0	0	0	0	1.48	0	0	0	0	0	0	0	0	0	0	0	0	0	0	0	0	0	0	0	0	0	0	0	0
Rhoc	2.41	2.54	0	3.09	3.62	0	2.15	2.49	0	0	0	0	0	2.62	3.79	2.89	2.27	0	2.07	2.48	1.41	0	0	0	0	0	0	0	0	0	2.11	1.82	1.26	1.12	0	0	0	0	0	0	0	0	0	0	0	0	0	0	1.78
Daxx	2.86	2.32	0	0	0	0	2.52	1.74	0	0	0	0	1.73	1.32	2.04	0	0	0	2.67	2.21	0	0	0	0	2.36	1.8	1.29	0	0	0	2.87	1.84	0	0	0	0	3.44	2.47	0	0	0	0	1.73	1.23	0	0	0	0	2.44
Irf9	2.2	1.78	1.88	0	0	-1.92	1.1	0	0	0	0	0	2.14	1.74	1.97	1.27	0	0	2.21	1.95	1.82	0	0	0	0	0	0	0	0	0	1.6	1.57	1.17	0	0	0	1.11	0	0	0	-1.55	0	1.31	0	0	0	0	0	1.86
Relb	0	0	0	0	0	0	0	0	0	0	0	0	1.44	1.39	1.21	0	0	0	2.03	0	0	0	0	0	1.15	0	0	0	0	0	2.05	1.83	1.71	0	0	0	0	0	0	0	0	0	0	0	0	0	0	0	0
Il12b	0	0	0	0	0	0	0	0	0	0	0	0	4.36	3.45	0	0	0	0	0	0	0	0	0	0	0	0	0	0	0	0	0	0	0	0	0	0	0	0	0	0	0	0	0	0	0	0	0	0	0
Map2k1	0	0	0	0	0	0	2.35	0	0	0	0	0	0	0	0	0	0	0	0	0	0	0	0	0	0	0	0	0	0	0	1.27	0	0	0	0	0	1.65	0	0	0	0	0	0	0	0	0	0	0	1.21
Mthfd2	2.19	0	0	1.99	2.05	0	0	0	0	0	0	0	0	0	0	0	0	0	2.1	2.81	0	0	0	0	2.93	1.39	0	0	0	0	2.86	2.52	1.99	0	0	0	0	0	0	0	0	0	2.47	1.56	0	0	0	0	2.91
Rnf114	1.68	1.86	0	0	0	0	1.24	1.17	0	0	0	0	1.09	0	1.07	0	0	0	1.24	0	0	0	0	0	0	0	0	0	0	0	1.67	1.36	0	0	0	0	2.41	1.94	1.16	0	0	0	0	0	0	0	0	0	0
Apobec3	0	0	-1.48	-1	-1.68	-1.66	1.23	1.19	0	0	0	0	1.42	1.31	1.11	0	0	0	1.59	1.65	0	0	0	0	0	0	0	0	0	0	2.11	1.88	1.5	0	0	0	1.54	1.18	0	0	0	0	1.11	1.27	0	0	0	0	1.03
Ifi35	2.41	1.64	1.41	0	0	-2.13	2.45	1.26	0	0	0	0	1.82	1.06	2.03	0	0	0	3.07	2.47	0	0	0	0	1.69	0	0	0	0	0	2.39	1.52	1.08	0	0	0	3.13	2.07	1.53	0	0	0	0	0	0	0	0	0	2.01
Mlkl	5.46	4.99	3.43	3.63	3.45	0	4.1	3.19	0	0	0	0	2.08	2.02	3.39	2.02	0	0	4.41	4.53	0	0	0	0	3.31	3.07	2.39	0	0	0	3.59	2.67	0	0	0	0	2.34	1.93	0	0	0	0	2.81	1.91	0	0	0	0	4.15
Ptgds	0	0	0	0	0	0	0	0	0	0	0	0	0	0	0	0	0	0	0	0	0	0	0	0	0	0	0	0	0	0	0	0	0	0	0	0	0	0	0	0	0	0	0	0	0	0	0	0	0
Gadd45b	4.34	4.21	1.79	0	0	0	4.83	3.03	2.18	0	0	0	1.99	2.09	2.98	0	0	0	2.26	0	0	0	0	0	3.19	2.13	1.16	0	0	0	1.88	1.28	0	0	0	0	1.83	0	0	0	0	0	1.95	1.43	0	0	0	0	2.53
Gzmb	5.83	4.59	3.15	4.14	4.12	0	2.81	0	0	0	0	0	3.2	3.44	3.32	2.81	2.41	2.67	0	0	0	0	0	0	5.2	4	3.43	2.51	1.65	0	3.59	2.31	3.33	3.67	3.08	0	5.99	4.94	3.79	2.53	0	0	1.67	0	0	0	0	0	2.46
Fcrls	0	0	0	0	0	0	0	0	0	0	0	0	0	0	0	0	0	0	0	0	0	0	0	0	0	0	0	0	0	0	0	0	0	0	0	0	0	0	0	0	0	0	0	0	0	0	0	0	0
Cd274	4.27	4.37	1.47	0	0	0	2.67	1.89	0	0	0	0	2.22	2.26	2.55	0	0	0	5.59	5.88	0	0	0	0	3.47	2.72	0	0	0	0	4.79	4.19	1.74	0	0	0	3.87	3.15	0	0	0	0	2.17	0	0	0	0	0	4.87
Sdc4	2.4	0	0	0	0	0	1.03	0	0	0	0	0	2.4	3.4	3.72	0	0	0	1.87	2.37	0	0	0	0	2.47	2.12	0	0	0	0	1.99	1.53	0	0	0	0	2.14	1.87	0	-1.02	-1.51	-1.4	1.29	1.18	0	0	0	0	2.63
Cd40	0	0	-2.23	0	0	0	3.88	0	0	0	0	0	2.66	2.06	1.35	0	0	0	3.68	1.94	0	0	0	0	3.24	1.66	0	0	0	0	3.69	1.97	0	0	0	0	2.78	2	0	0	0	0	2.77	0	0	0	0	0	3.58
Dhx58	4.08	3.4	2.46	1.41	0	0	3.39	1.53	0	0	0	0	2.96	2.36	3.05	1.56	0	0	4.07	3.17	0	0	0	0	2.4	1.97	1.99	0	0	0	3.91	2.93	2.27	0	0	0	4.16	3.44	2.24	0	0	0	1.56	0	0	0	0	0	2.92
Irf1	3.31	2.84	0	0	0	0	2.92	1.73	0	0	0	0	2.29	1.49	1.34	0	0	0	4.99	3.86	0	0	0	0	2.36	1.51	0	0	-1.06	0	2.9	1.87	0	0	0	0	3.24	2.2	0	0	0	0	2.14	0	0	0	0	0	3.48
Cxcl16	0	0	0	0	0	0	1.28	0	1.52	0	0	0	1.43	1.84	2.35	2.1	2.07	1.03	1.79	1.39	0	0	1.1	0	1.02	0	0	0	0	0	1.86	0	1.21	0	0	0	2.5	2.87	2.65	0	0	0	1.76	0	0	0	0	0	2.44
Ccl4	5.89	3.38	0	0	3.02	0	5.54	2.56	3.14	3.63	0	0	5.89	6.41	6.62	0	0	0	3.64	0	0	3.23	0	0	4.88	2.45	0	0	0	0	4.42	2.17	0	2.07	0	0	5.97	3.3	0	0	0	0	2.94	0	0	0	0	0	4.39
Slc25a22	0	0	0	0	0	0	0	0	0	0	0	0	1.34	0	1.92	0	0	0	1.76	1.97	1.25	0	0	0	2.11	0	0	0	0	0	2.03	0	0	0	0	0	2.93	1.8	0	0	0	0	0	-1.2	0	0	0	0	1.65
Tnfaip3	2.84	2.53	0	0	0	0	4.93	3.11	2.6	0	0	0	1.63	2.05	1.3	0	0	0	3.38	2.58	0	0	0	0	2.65	1.7	0	0	0	0	4.61	3.76	3.28	1.87	0	0	2.92	1.92	0	0	0	0	1.22	0	0	0	0	0	4.77
Srgn	1.87	2.48	0	1.26	0	1.63	2.06	2.39	2.19	1.11	1.02	0	1.1	1.75	1.65	1.02	0	0	1.2	1.53	1.29	0	0	0	0	1.17	0	0	0	0	1.94	2.42	1.08	1.25	0	0	1.06	1.02	0	0	1.33	0	1.79	1.92	0	0	0	0	0
Irak3	3.06	4.12	3.56	1.74	0	0	3.97	3.63	0	0	2.5	0	2.84	2.63	3.56	2.31	2.54	0	3.09	2.57	0	0	0	0	0	0	0	1.81	0	0	3.3	3.41	3.04	2.27	0	0	1.81	1.14	1.12	0	0	0	0	0	0	0	0	0	3.22
Pnpt1	0	0	0	0	0	0	2.16	1.54	0	0	0	0	1.05	0	1.36	0	0	0	1.77	0	0	0	0	0	1.75	0	1.38	0	0	0	0	0	0	0	0	0	1.75	0	0	0	0	0	1.67	1.46	0	0	0	0	0
Myl7	0	0	0	0	0	0	0	0	0	0	0	0	0	0	0	0	0	0	0	0	0	0	0	0	0	0	0	0	0	0	0	0	0	-1.54	-1.18	0	0	0	0	0	0	0	0	0	0	0	0	0	0
Nampt	4.45	4.72	2.19	2.41	1.8	0	3.45	3.97	0	0	0	0	1.7	1.65	1.97	1.14	0	0	1.39	1.37	1.05	0	0	0	2.72	2.2	1.21	0	0	0	2.82	2.5	1.63	0	0	0	2.42	2.15	0	0	0	0	1.45	1.03	0	0	0	0	1.31
Cmpk2	4.88	4.49	2.98	0	0	0	5.68	0	0	0	0	0	3.56	2.42	5.14	0	0	0	4.05	1.93	0	0	0	0	2.37	1.71	1.98	0	0	0	4.01	2.62	1.59	0	0	0	3.06	1.73	0	0	-1.09	0	1.19	0	0	0	0	0	3.65
Rsad2	7.11	6.94	4.9	2.18	0	3.13	6.45	3.07	0	0	0	0	4.44	3.8	5.89	0	0	0	4.24	2.96	0	0	0	0	3.54	2.75	2.05	0	0	1.78	5.83	4.78	2.24	0	0	0	3.13	2.47	0	-1.79	-3.73	-1.65	1.87	0	0	0	0	0	4.08
Cacng4	0	0	0	0	0	0	0	0	0	0	0	0	0	0	0	0	0	0	0	0	0	0	0	0	0	0	0	0	0	0	0	0	0	0	0	0	0	0	0	0	0	0	0	0	0	0	0	0	0
Ankfy1	0	0	0	0	0	0	0	0	0	0	0	0	0	0	0	0	0	0	1.01	0	0	0	0	0	0	0	0	0	0	0	1.21	0	0	0	0	0	1.37	0	0	0	0	0	0	0	0	0	0	0	0
Nfkbia	2.86	3.3	2.5	0	0	0	2.22	1.44	0	0	0	0	1.56	1.5	1.24	0	0	0	2.1	1.88	0	0	0	0	1.54	1.06	0	0	0	0	2.43	2.22	1.47	0	0	0	2.03	1.83	0	0	0	0	1.93	1.8	0	0	0	0	2.38
Hif1a	1.42	1.48	0	0	0	0	1.84	1.75	0	0	0	0	0	1.38	2.1	0	0	0	0	1.17	0	0	0	0	2.23	2.05	0	0	0	0	2.61	2.12	1.15	0	0	0	1.29	1.76	0	0	0	0	1.76	1.2	0	0	0	0	1.37
Wars	1.73	1.99	0	0	0	0	2.09	2.3	0	0	0	0	0	0	0	0	0	0	1.75	2.24	0	0	0	0	2.15	2.41	0	0	0	0	3.11	2.95	0	0	0	0	1.55	1.32	0	0	0	0	2.12	2.03	0	0	0	0	2.15
Tnfaip2	2.92	2.31	1.73	0	0	0	1.87	0	0	0	0	0	3.35	3.52	3.76	1.98	2.49	0	1.78	1.49	0	0	0	0	2.85	0	0	0	0	1.02	3.35	2.72	1.86	1.71	0	0	1.71	0	0	0	0	0	2.14	1.64	0	0	0	0	1.66
Mcur1	0	0	0	0	0	0	0	0	0	0	0	0	0	0	0	0	0	0	0	0	0	0	0	0	0	0	0	0	0	0	0	0	0	0	0	0	1.18	0	0	0	0	0	0	0	0	0	0	0	0
Gadd45g	2.05	0	0	0	0	0	2.87	3.37	1.78	0	0	0	1.96	2.59	3.3	1.7	1.9	0	1.06	0	0	0	0	0	2.65	1.86	0	0	0	0	3.28	3.09	1.77	0	0	0	2.38	2.1	0	1.27	1.34	0	1.94	1.74	0	0	0	0	0
Cxcl14	0	0	0	0	0	0	0	0	0	0	0	0	0	0	0	0	0	0	0	0	0	0	0	0	0	0	0	0	0	0	0	1.17	0	-2.11	-1.09	0	0	1.97	0	0	0	0	0	0	0	0	0	0	0
Vcan	5.77	4.46	3.39	5.04	4.37	0	0	0	0	0	0	0	2.92	3.09	3.81	0	0	0	1.84	1.36	0	0	0	0	3.15	2.59	0	0	0	0	3.69	2.77	0	1.72	0	0	2.46	0	2.44	3.05	0	0	3.57	2.87	0	0	0	0	1.82
Arf4	0	0	0	0	0	0	1.79	1.26	0	0	0	0	0	0	0	0	0	0	1.05	0	0	0	0	0	1.29	0	0	0	0	0	1.12	0	0	0	0	0	1.57	0	0	0	0	0	0	0	0	0	0	0	0
Ogdhl	0	0	0	0	0	0	0	0	0	0	0	0	0	0	0	0	0	0	0	0	0	0	0	0	0	0	0	0	0	0	0	0	0	0	0	0	0	0	0	0	0	0	0	0	0	0	0	0	0
Epsti1	1.53	1.1	0	0	0	0	0	0	0	0	0	0	2.07	1.19	1.23	0	0	0	0	0	0	0	0	0	0	0	0	0	0	0	1.29	0	0	1.11	1.31	0	2.15	1.29	1.14	0	0	0	1.08	0	0	0	0	0	0
Ccdc25	1.34	1.13	0	0	0	0	1.17	0	0	0	0	0	0	0	0	0	0	0	1.84	1.42	0	0	0	0	1.04	0	0	0	0	0	1.65	1.05	0	0	0	0	1.46	0	0	0	0	0	0	0	0	0	0	0	1.1
Acod1	8.79	8.42	6.33	5.24	4.26	0	4.62	3.35	0	3	0	0	4.69	5.18	5.32	0	0	0	4.01	3.84	0	0	0	0	6.52	6.09	4.15	3.89	0	0	6.82	5.89	4.79	4.99	0	0	6.14	4.71	2.46	0	0	0	0	0	0	0	0	0	5.06
Psme1	1.51	1.63	0	1.1	0	0	0	0	0	0	0	0	1.49	1.01	1.13	0	0	0	1.61	2.08	1.84	0	0	0	1.03	1.1	0	0	0	0	1.65	1.52	0	0	0	0	1.59	1.73	0	0	0	0	0	0	0	0	0	0	0
Gsdmd	1.14	1.4	1.66	0	1.06	0	1.46	1.41	0	0	0	0	1	0	0	0	0	0	1.84	1.69	0	0	0	0	0	0	0	0	0	0	1	0	0	0	0	0	1.03	0	0	0	0	0	0	0	0	0	0	0	0
Arc	0	0	0	0	0	0	0	0	0	0	0	0	0	0	0	0	0	0	0	0	0	0	0	0	0	0	0	0	0	0	0	0	0	0	0	0	0	0	0	0	0	0	0	0	0	0	0	0	0
Cd86	0	0	0	0	0	0	2.3	0	0	0	0	0	1.79	1.83	2.13	1.43	0	0	0	0	0	0	0	0	1.22	0	0	0	0	0	3.11	0	0	0	0	0	2.22	1.98	0	0	0	0	0	0	0	0	0	0	0
Parp9	2.72	2.58	1.41	0	0	0	2.57	1.33	0	0	0	0	2.82	2.26	2.53	1.22	0	0	4.17	3.63	1.33	0	0	0	2.12	1.72	1.52	0	0	0	2.94	2.14	1.14	0	0	0	3.13	2.16	1.1	0	0	0	1.76	1.21	0	0	0	0	3.11
Vwa5a	2.06	0	1.7	2.62	2.39	0	1.68	0	0	0	0	0	1.15	0	1.2	0	0	0	2.41	2	1.07	0	0	0	0	0	0	0	0	0	1.25	0	0	0	0	0	1.92	0	0	0	0	0	1.11	0	0	0	0	0	0
March5	0	0	0	0	0	0	1.42	0	0	0	0	0	0	0	1.08	0	0	0	1.59	1.16	0	0	0	0	1.93	1.55	1.09	0	0	1.06	2.21	1.45	0	0	0	0	0	0	0	0	-1.05	0	0	0	0	0	0	0	1.48
Mx2	2.72	2.01	0	0	0	0	3.72	2.38	0	0	0	0	4.29	3.87	4.9	0	0	0	5.22	4.18	0	0	0	0	3.23	0	0	0	0	0	4.36	4.03	0	0	0	0	4.1	3.02	0	0	0	0	0	0	0	0	0	0	3.2
Pim1	2.84	3.12	2.11	0	0	0	2.78	2.2	0	0	0	0	1.06	1.37	1.38	0	0	0	2.64	2.36	0	0	0	0	2.5	1.65	1.21	1.18	1.32	0	3.12	2.91	1.65	0	0	0	1.79	1.57	1.02	1.1	0	0	1.19	0	0	-1.01	0	0	2.35
Eif2ak2	2.91	1.64	1.89	0	0	0	2.53	1.51	0	0	0	0	2.64	1.38	2.7	0	0	0	3.47	2.76	1.65	0	0	0	2.17	1.55	1.68	0	0	0	2.98	1.82	1.14	0	0	0	2.3	1.14	0	0	0	0	1.92	1.09	0	0	0	0	3.19
Map3k8	2.4	2.6	1.67	0	0	0	3.29	3.59	0	0	0	0	2.03	2.74	2.79	0	0	0	4.57	4.6	0	0	0	0	1.62	2.06	0	0	0	0	2.87	3.15	1.66	0	0	0	2.43	2.47	0	0	0	0	3.54	3.91	0	0	0	0	2.43
Tapbp	1.64	1.99	0	0	0	-1.11	1.32	1.29	0	0	0	0	2.14	1.82	2.05	1.13	0	0	2.04	2.22	2.01	0	0	0	1.34	1.34	0	0	0	0	1.67	1.48	0	0	0	0	2.19	2.07	0	0	0	0	0	0	0	0	0	0	1.54
Isoc1	0	0	0	0	0	0	0	0	0	0	0	0	1.17	0	0	0	0	0	0	0	0	0	0	0	0	0	0	0	0	0	0	0	0	0	0	0	0	0	0	0	0	0	0	0	0	0	0	0	0
Ms4a4c	2.25	0	0	0	0	0	2.65	2.34	0	0	0	0	3.22	2.88	4.46	4.19	3.11	0	2.18	1.87	0	0	0	0	1.65	0	1.55	0	0	0	2.95	2.01	2.08	1.28	0	0	3.16	2.51	1.82	0	0	0	3.77	3.29	0	0	0	0	3
Ms4a6d	5.83	4.51	3.79	4.26	4.06	0	3.19	2.73	1.75	2.07	2.11	0	2.87	3.74	4.1	3.59	2.57	0	2.12	2.61	0	0	0	0	4.41	4.73	3.62	3.04	2.01	0	3.39	2.97	2.85	2.13	0	0	4.9	4.53	4.47	3.13	2.37	0	3.14	2.95	0	0	0	0	4.36
Ccdc86	1.58	1.45	0	0	0	0	1.3	1.16	0	0	0	0	0	0	0	0	0	0	0	0	0	0	0	0	1.85	0	0	0	0	0	0	0	0	0	0	0	1.45	1.27	1.28	1.18	0	0	1.85	0	0	0	0	0	0
Slc15a3	4.34	4.88	3.16	2.17	1.82	0	1.86	1.83	0	0	0	0	2.13	2.77	3.22	2.14	0	0	0	0	0	0	0	0	2.31	2.6	0	0	0	0	3.76	3.1	0	0	0	0	2.94	2.34	0	0	0	0	0	0	0	0	0	0	4.83
Jak2	1.03	1.18	0	0	0	0	1.84	0	0	0	0	0	1.04	0	1.27	0	0	0	1.45	1.01	0	0	0	0	0	0	0	-1.27	0	0	1.52	0	0	0	0	0	1.06	0	0	0	0	0	0	0	0	0	0	0	1.62
Pcgf5	0	0	0	0	0	0	1.01	0	0	0	0	0	1.07	0	0	0	0	0	1.35	0	0	0	0	0	0	0	0	0	0	0	1.43	0	0	0	0	0	0	0	0	0	0	0	0	0	0	0	0	0	0
Doc2g	0	0	0	0	0	0	0	0	0	0	0	0	0	0	0	0	0	0	0	0	0	0	0	0	0	0	0	0	0	0	0	0	0	0	0	0	0	0	0	0	0	0	0	0	0	0	0	0	0
Flnb	0	0	0	0	0	0	0	0	0	0	0	0	0	0	1.66	0	1.16	0	0	0	0	0	0	0	1.37	0	0	0	0	0	1.51	0	0	0	0	0	0	0	0	0	0	0	0	0	0	0	0	0	2.53
Ifitm3	4.25	4.55	4.17	3.79	3.03	1.06	0	1.22	0	0	0	0	1.58	2.33	3.24	2.58	1.74	0	2.7	2.93	2.38	1.43	0	0	1.8	1.94	1.4	0	0	0	2.72	2.69	1.93	1.38	0	0	3.08	2.85	2.19	1.79	1.41	0	2.89	3.22	2.16	1.28	0	0	2.6
Irf7	4.85	4.72	4.04	2.35	1.36	0	2.97	2.63	1.83	0	0	0	3.23	3.17	4.22	3.36	1.71	0	4.16	4.2	3.75	2.92	0	0	3.67	3.53	3.28	1.49	0	0	3.91	3.98	3.1	2.42	0	0	4.35	3.65	2.81	0	0	0	1.6	1.33	1.51	0	0	0	3.84
Atrip	1.85	1.69	1.12	0	0	0	2.18	1.36	0	0	0	0	0	0	0	0	0	0	1.32	1.45	0	0	0	0	1.53	1.05	0	0	0	0	1.67	1.21	0	0	0	0	1.03	0	0	0	0	0	1.33	0	0	0	0	0	1.72
Shisa5	0	0	0	0	0	-1.37	0	0	0	0	0	0	1.59	1.31	1.75	1.27	1.05	0	1.36	1.58	0	0	0	0	0	0	0	0	0	0	1.24	1.07	0	0	0	0	1.59	1.44	0	0	0	0	1.12	1.11	0	0	0	0	1.66
Il6	0	0	0	0	0	0	0	0	0	0	0	0	3.47	4.04	5.52	0	0	0	5.07	4.56	0	0	0	0	5.4	4.09	0	0	0	0	4.62	4.23	0	0	0	0	4.83	4.21	0	0	0	0	0	0	0	0	0	0	4.41
Slco3a1	0	1.78	0	0	0	0	2.12	2.13	0	0	0	0	0	0	0	0	0	0	1.43	0	0	0	0	0	1.18	0	0	0	0	0	1.8	0	0	0	0	0	1.33	0	0	0	0	0	2.15	1.66	0	0	0	0	1.06
Mrpl30	0	0	0	0	0	0	0	0	0	0	0	0	0	0	0	0	0	0	0	0	0	0	0	0	0	0	0	0	0	0	0	0	0	0	0	0	1.18	0	0	0	0	0	0	0	0	0	0	0	0
Mitd1	2.27	1.98	0	0	0	0	2.09	0	0	0	0	0	1.14	0	0	0	0	0	2.41	1.51	1.08	0	0	0	0	0	0	0	0	0	1.84	0	0	0	0	0	2.04	1.11	1.14	0	0	0	1.19	0	0	0	0	0	2.17
Stat1	2.01	1.49	0	0	0	-1.81	2.41	1.36	0	0	0	0	2.63	1.7	2.36	1.07	0	0	3.8	2.69	1.45	0	0	0	1.27	0	0	0	-1.08	0	2.63	1.93	1.29	0	0	0	2.95	2.32	1.3	0	0	0	1.84	1.03	0	0	0	0	2.56
Sp100	1.21	0	0	0	-1.02	-1.57	1.2	0	0	0	0	0	1.46	0	1.54	0	0	0	2.03	1.32	0	0	0	0	0	0	0	0	0	0	1.77	1.02	0	0	0	0	1.97	1.22	0	0	0	0	1.76	0	0	0	0	0	2.04
Tor1aip1	1.64	1.52	1.1	0	0	0	1.99	0	0	0	0	0	0	0	1.39	0	0	0	1.22	0	0	0	0	0	0	0	0	0	0	0	1.42	1.31	0	0	0	0	1.16	0	0	0	0	0	0	0	0	0	0	0	0
Ifi211	6.5	5.69	3.2	1.99	0	0	4.77	3.94	2.82	0	0	0	2.93	2.94	4.35	2.42	1.51	1.31	6.05	4.82	3.53	0	0	0	3.33	2.9	1.98	0	0	0	5.11	4.18	3.11	1.4	0	0	4.41	3.21	2.25	0	0	0	3.66	2.89	0	0	0	0	4.8
Selp	2.07	2.53	2.18	2.96	2.58	2.46	4.31	3.78	3.39	0	0	0	2.91	2.7	4.05	0	0	0	3.75	3.65	0	0	0	0	0	0	0	0	0	0	6.26	5.35	4.41	0	0	0	1.42	0	0	0	0	0	4.73	3.93	0	0	0	0	6.3
Atf3	0	0	0	0	0	0	2.27	0	0	0	0	0	2.75	3.01	3.35	0	0	0	3.79	3.77	0	0	0	0	3.35	1.98	0	0	0	0	3.7	1.92	0	0	0	0	2.44	0	0	0	0	0	0	0	0	0	0	0	2.47
Pfkfb3	3.72	3.63	2.4	1.24	0	0	3.59	2.59	0	0	0	0	0	1.15	2.1	0	0	0	2.36	1.77	0	0	0	0	1.99	1.25	0	0	0	0	3.14	1.82	0	0	0	0	0	0	0	0	0	0	2.37	1.47	0	0	0	0	4.24
Ermn	0	0	0	0	0	0	0	0	0	0	0	0	0	0	0	0	0	0	0	0	0	0	0	0	0	0	0	0	0	0	0	0	0	0	0	0	0	0	0	0	0	0	0	0	0	0	0	0	0
Ifih1	4.63	4.25	3.19	1.56	0	0	2.6	0	0	0	0	0	3.33	2.11	3.47	0	0	0	3.75	2.62	0	0	0	0	2.96	1.63	1.78	0	0	0	2.94	1.95	1.06	0	0	0	3.6	2.65	1.51	0	0	0	1.56	0	0	0	0	0	3.72
Nmi	2.55	2.28	1.52	0	0	0	2.14	1.56	0	0	0	0	1.63	0	1.36	0	0	0	3.52	2.97	1.17	0	0	0	1.11	0	0	0	0	0	2.61	1.58	1.12	0	0	0	2.86	2	0	0	0	0	0	0	0	0	0	0	2.7
Il1rn	7.35	7.52	5.66	2.45	0	0	5.82	6.17	3.95	0	0	0	3.31	4.38	5.06	2.35	0	0	3.22	2.69	0	0	0	0	5.12	4.8	2.52	0	0	0	5.08	4.95	2.55	0	0	0	4.51	3.57	1.52	0	0	0	3.56	2.21	0	0	0	0	2.57
Ube2l6	4.37	4.71	3.07	2.71	0	4.3	1.14	0	0	0	0	0	2.38	2.59	3	1.53	1.37	0	2.85	2.95	1.58	0	0	0	2.04	2.19	0	0	0	1.98	2.95	2.35	0	0	0	0	0	0	0	-2.65	-4.59	-1.39	0	0	0	0	0	0	2.1
Hdc	2.83	3.29	2.82	0	0	0	3.15	2.96	0	0	0	0	0	2.48	3.2	0	2.24	0	0	0	0	0	0	0	1.97	2.4	0	0	0	0	2.2	2.58	0	0	0	0	2.01	1.75	0	0	0	1.16	0	0	0	0	0	0	0
Il1b	3.78	3.7	3.21	1.65	1.58	0	3.74	0	0	2.01	0	0	4.72	5.2	4.29	2.63	2.73	0	0	0	0	0	0	0	2.11	1.37	0	0	0	0	5.63	4.81	3.7	3.95	3.51	0	3.12	0	0	0	0	1.53	0	0	0	0	0	0	2.07
Rbck1	0	0	0	0	0	0	0	0	0	0	0	0	0	0	0	0	0	0	0	0	0	0	0	0	0	0	0	0	0	0	0	0	0	0	0	0	1.43	0	0	0	0	0	0	0	0	0	0	0	0
Bpifa1	0	0	0	0	0	0	0	0	0	0	0	0	0	0	0	0	0	0	0	0	0	0	0	0	0	0	0	0	0	0	0	0	0	-1.52	-1.76	0	0	0	0	0	0	0	0	0	0	0	0	0	0
Bpifb1	0	0	0	0	0	0	0	0	0	0	0	0	0	0	0	0	0	0	0	0	0	0	0	0	0	0	0	0	0	0	0	0	0	-1.06	-1.54	0	0	0	0	0	0	0	0	0	0	0	0	0	0
Zbp1	5.1	5.18	4.21	2.16	1.6	0	3.41	3.82	1.72	0	0	0	3.77	3.21	3.34	1.65	0	0	4.68	4.77	4.03	0	0	0	3.95	3.82	2.46	0	0	0	4.74	4.34	3.25	2.41	1.34	0	5.32	4.98	3.34	1.36	0	0	2.45	2.22	1.41	0	0	0	3.59
Ptpn1	2.52	2.56	1.95	1.92	1.51	0	2.34	1.96	0	1.22	1.35	0	0	0	1.27	0	0	0	2.02	1.49	0	0	0	0	1.42	1.06	0	0	0	0	1.86	1.87	1.27	1.55	1.13	0	1.46	1.07	0	0	0	0	1.43	1.17	0	0	0	0	1.53
Car13	4.91	2.73	0	2.63	0	0	0	0	0	0	0	0	2.62	2.75	3.43	0	0	0	2.93	2.75	0	0	0	0	4.2	3.07	2.47	0	0	0	4.31	2.34	0	0	0	0	3.65	2.59	0	0	0	0	0	-1.97	0	0	0	0	3.49
Helz2	1.96	0	0	0	0	0	2.73	1.29	1.26	0	0	0	1.98	0	1.8	0	0	0	3.18	1.99	0	0	0	0	1.69	0	0	0	0	0	2.2	1.05	0	0	0	0	3.31	2.33	1.59	0	0	0	1.15	0	0	0	0	0	3.47
Samhd1	2.18	2.35	1.17	0	0	-1.09	4.66	2.42	0	0	0	0	1.96	1.9	2.61	1.62	1.35	0	3.76	3.57	1.53	1.21	0	0	1.41	1.3	0	0	0	0	2.61	2.49	0	0	0	0	2.4	1.92	0	0	0	0	1.53	0	0	0	0	0	2.49
Gfm1	0	0	0	0	0	0	0	0	0	0	0	0	0	0	0	0	0	0	0	0	0	0	0	0	0	0	0	0	0	0	0	0	0	0	0	0	0	0	0	0	0	0	0	0	0	0	0	0	0
Il12a	0	0	0	0	0	0	0	0	0	0	0	0	0	0	0	0	0	0	0	0	0	0	0	0	0	0	0	0	0	0	0	0	0	0	0	0	1.74	1.33	0	0	0	0	0	0	0	0	0	0	0
Ptx3	0	0	0	0	0	0	0	0	0	0	0	0	5.78	6.81	6.93	0	0	0	5.28	4.45	0	0	0	0	0	0	0	0	0	0	5.58	5.51	0	0	0	0	6.28	5.84	0	0	0	0	2.27	2.67	0	0	0	0	8.29
Stxbp3	0	0	0	0	0	0	1.15	0	0	0	0	0	0	0	1.23	0	0	0	1.24	0	0	0	0	0	0	0	0	-1.07	0	0	1.03	0	0	0	0	0	0	0	0	0	0	0	0	0	0	0	0	0	0
Adar	1.69	0	1.39	0	0	0	3.03	1.87	0	0	0	0	2.29	1.42	2.25	0	0	0	2.37	1.44	0	0	0	0	1	0	0	0	0	0	2.36	1.18	1.3	0	0	0	2.11	0	0	0	0	0	0	0	0	0	0	0	2.36
Ifi44	0	0	0	0	0	0	3.43	2.24	0	0	0	0	2.72	2.34	4.12	2.18	0	0	3.11	2.68	1.6	0	0	0	3.03	1.83	2.25	0	0	0	3.76	2.81	1.55	0	0	0	4.82	3.78	2.64	0	0	0	3.58	0	3.02	0	0	0	3.21
Nsmaf	0	0	0	0	0	0	0	0	0	0	0	0	0	0	0	0	0	0	0	0	0	0	0	0	0	0	0	0	0	0	0	0	0	0	0	0	1.21	0	0	0	0	0	0	0	0	0	0	0	0
Gbp3	2.99	2.63	0	0	0	0	4.59	3.92	0	0	0	0	2.73	2.59	3.3	1.7	0	0	4.42	4.51	2.67	0	0	0	2.33	2.14	0	0	0	0	4.64	3.58	1.57	0	0	0	4.77	3.96	1.71	1.57	0	0	3.55	3.11	1.81	0	0	0	4.75
Gbp2	6.67	6.8	4.08	1.83	2.11	0	6.2	5.63	0	0	0	0	3.71	3.12	3.5	1.19	0	0	6.64	7.14	4.8	1.52	1.32	0	4.28	4.24	1.71	0	0	0	5.42	4.51	1.54	0	0	0	5.78	5.52	2.24	0	0	0	4.64	4.12	1.76	0	0	0	4.5
Tnc	0	0	0	0	0	0	0	0	0	0	0	0	0	0	2.01	0	0	0	2.22	0	0	0	0	0	0	0	0	0	0	0	1.9	0	0	0	0	0	0	0	0	-3.33	0	0	1.29	0	0	0	0	0	0
Glipr2	2.04	2.34	2.38	1.43	1.29	1.04	4.52	3.76	0	0	0	0	1.4	1.7	2.14	0	0	0	3.31	3.75	0	0	0	0	2.87	2.6	0	0	0	0	2.4	2.28	0	1.73	0	0	0	0	0	1.26	1.39	1.14	0	0	0	0	0	0	0
Svbp	0	0	0	0	0	0	0	0	0	0	0	0	0	0	0	0	0	0	0	0	0	0	0	0	0	0	0	0	0	0	0	0	0	0	0	0	1.21	0	0	0	0	0	0	0	0	0	0	0	0
Mob3c	0	0	0	0	0	0	0	0	0	0	0	0	0	0	0	0	0	0	0	0	0	0	0	0	0	0	0	0	0	0	1.6	0	0	0	0	0	0	0	0	0	0	0	0	0	0	0	0	0	2.19
Rnf19b	0	1.68	0	0	0	0	1.88	0	0	0	0	0	1.92	2.07	2.18	1.37	0	0	2.25	2.47	0	0	0	0	1.59	1.06	0	0	0	0	3.35	3.13	0	0	0	0	1.7	1.44	0	0	0	0	0	0	0	0	0	0	1.78
Tnfrsf9	4.99	0	0	2.95	3.49	0	3.92	4.18	0	0	0	0	1.08	1.08	1.24	0	0	0	0	0	0	0	0	0	3.61	3.3	0	0	0	0	3.81	3.52	0	0	0	0	4.62	3.99	0	0	0	0	0	0	0	0	0	0	0
Mthfr	1.8	0	0	0	0	0	0	1.86	0	0	0	0	0	0	1.42	0	0	0	0	0	0	0	0	0	1.13	0	0	0	0	0	0	0	0	0	0	0	1.71	0	0	0	0	0	0	0	0	0	0	0	0
Fosl2	0	2.41	2.45	0	0	0	2.7	2.49	0	0	0	0	1.41	2.54	2.77	2.46	2.27	0	2.1	2.19	0	0	0	0	1.94	1.58	0	0	0	0	2.48	2.46	1.46	0	0	0	0	0	-1.29	0	0	1.04	0	0	0	0	0	0	2.13
Gbp9	2.52	2.39	0	0	0	0	4.16	2.62	0	0	0	0	3.03	2.63	2.56	0	0	0	2.56	2.15	0	0	0	0	1.86	1.83	0	0	0	0	2.69	1.93	0	0	0	0	2.93	3.03	0	0	0	0	2.85	2.16	0	0	0	0	2.63
Cxcl1	0	0	0	0	0	0	6.15	4.98	4.25	0	0	0	5.37	5.62	7	0	0	0	5.8	5.68	3.86	0	0	0	4.97	0	0	0	0	0	6.35	4.45	4.7	0	0	0	3.98	3.31	0	0	0	0	0	0	0	0	0	0	6.41
Cxcl9	4.28	3.97	0	0	0	0	6.79	6.75	4.33	1.29	0	0	3.32	3.69	2.75	1.93	0	0	4.52	4.26	1.99	0	0	0	4	4.38	1.81	0	0	0	6.85	6.89	4.67	0	0	0	4.89	5.08	3.62	0	0	0	4.27	3.63	0	0	0	0	5.15
Oasl2	4.63	4.37	4.4	2.4	0	0	3.96	2.44	0	0	0	0	2.83	2.19	3.51	2.12	1.4	0	4.1	3.39	2.11	0	0	0	3.17	2.33	2.41	0	0	0	3.94	2.86	2.34	1.35	0	0	3.7	2.52	2.27	0	-1.18	0	1.94	0	1.54	0	0	0	3.17
Sds	0	0	0	0	0	0	0	0	0	0	-1.62	0	0	0	0	0	0	0	0	0	0	0	0	0	0	0	0	0	0	0	0	0	0	0	0	0	0	0	0	0	0	0	0	0	0	0	0	0	0
Nt5c3	1.73	2.08	0	1.23	0	1.68	3.17	0	0	0	0	0	1.05	0	1.69	0	0	0	1.68	0	0	0	0	0	1.55	1.26	0	0	0	1.46	1.64	0	0	0	0	0	1.03	0	0	0	0	0	0	0	0	0	0	0	0
Herc6	3.54	2.95	1.7	0	0	0	2.83	1.87	0	0	0	0	2.26	1.3	2.63	0	0	0	3.08	2.38	0	0	0	0	1.64	0	1.06	0	0	0	2.93	1.85	0	0	0	0	2.97	1.9	1.01	0	0	0	1.56	0	0	0	0	0	2.12
Usp18	4.84	3.87	3.72	0	0	0	5.25	1.4	0	0	0	0	3.12	2.38	3.7	1.32	0	0	5.38	3.33	2.68	0	0	0	3.59	2.68	2.97	0	0	0	4.37	2.79	1.9	0	0	0	4.66	3.19	2.36	0	-1.59	0	2.55	0	0	0	0	0	3.42
Slco1c1	0	0	0	0	0	0	0	0	0	0	0	0	0	0	0	0	0	0	0	0	0	0	0	0	0	0	0	0	0	0	0	0	0	0	0	0	0	0	0	0	0	0	0	0	0	0	0	0	0
Nfkbib	0	0	0	0	0	0	1.8	0	0	0	0	0	0	0	0	0	0	0	0	0	0	0	0	0	1.5	0	0	0	0	0	1.57	1.6	1.3	0	0	0	0	0	0	0	0	0	0	0	0	0	0	0	1.19
Mvp	1.65	1.59	1.6	1.08	1.18	0	2.34	2.59	1.59	0	0	0	0	1.33	1.5	0	0	0	1.96	2.27	1.19	0	0	0	1.02	0	0	0	0	0	1.42	1.16	0	0	0	0	1.56	1.5	1.33	1.33	1.34	0	0	0	0	0	0	0	1.43
Trim30a	3.18	2.77	2.32	1.07	0	0	4.16	1.68	0	0	0	0	3.04	2.07	3.02	1.25	0	0	4.34	3.01	1.57	0	0	0	2.18	1.25	1.55	0	0	0	3.36	2.35	1.29	1.27	0	0	3.11	1.96	1.48	0	0	0	2.25	1.25	1.46	0	0	0	2.97
Trim21	2.6	2.42	0	0	0	0	0	0	0	0	0	0	2.03	1.53	1.87	0	0	0	2.95	1.93	0	0	0	0	0	0	0	0	0	0	1.59	1.43	0	0	0	0	3.24	2.51	0	0	0	0	0	0	0	0	0	0	1.83
Pim2	0	0	0	0	0	0	0	0	0	0	0	0	0	0	0	0	0	0	0	0	0	0	0	0	0	0	0	0	0	0	0	0	0	0	0	0	1.97	0	0	0	0	0	0	0	0	0	0	0	0
Slc7a2	0	0	0	0	0	0	0	0	0	0	0	0	0	0	0	0	0	0	0	0	0	0	0	0	0	0	0	0	0	0	1.04	0	0	0	0	0	2.02	0	0	0	0	0	0	0	0	0	0	0	2.68
Nkd1	0	0	0	0	0	0	0	0	0	0	0	0	0	0	0	0	0	0	0	0	0	0	0	0	0	0	0	0	0	0	0	0	0	0	-1.04	0	0	0	0	0	0	0	0	0	0	0	0	0	0
Mt2	3.48	4.21	0	0	4.34	0	5.72	5.01	3.85	2.85	1.21	0	3.7	4.88	5.13	1.28	0	0	4.45	5.4	2.92	0	0	0	3.98	4.39	1.76	0	0	1.27	6.25	5.94	3.02	0	0	0	1.64	1.91	0	0	0	0	2.93	3.37	0	0	0	0	5.14
Mt1	6.17	5.72	5.5	5.43	6.23	0	4.7	4.63	3.28	2.37	0	0	2.71	4.05	4.44	1.29	0	0	3.25	4.33	2.1	0	0	0	2.69	3	1.13	0	0	0	4.53	4.46	1.94	0	0	0	0	0	0	0	0	0	1.85	2.2	0	0	0	0	3.73
Psmb10	1.81	1.85	0	0	1.12	0	2.25	1.48	0	0	0	0	1.51	0	1.09	0	0	0	3.34	2.95	1.52	0	0	0	0	0	0	0	0	0	1.78	0	0	0	0	0	2.59	1.93	1.23	0	0	0	0	0	0	0	0	0	1.65
Wdr59	0	0	0	0	0	0	0	0	0	0	0	0	1.39	0	0	0	0	0	0	0	0	0	0	0	0	0	0	0	0	0	0	0	0	0	0	0	0	0	0	0	0	0	0	0	0	0	0	0	0
Plscr1	3.65	3.94	3.91	2.3	2.3	0	4.65	3.26	0	0	0	0	1.72	2.54	2.57	0	1.45	0	1.11	1.64	0	0	0	0	2.09	1.7	0	0	0	0	1.45	1.18	0	0	0	0	1.39	1.11	1.28	2.05	2.3	0	1.56	0	0	0	0	0	3
Myd88	2.52	2.64	2.65	2.23	1.97	0	3.45	2.7	1.47	0	0	0	1.19	1.38	2.28	1.55	1.18	0	2.58	2.32	0	0	0	0	1.22	0	0	0	0	0	2.45	1.84	1.35	1.06	0	0	1.79	0	1.15	1.4	1.48	0	1.44	1.22	0	0	0	0	2.78
Uba7	0	0	1.06	1.17	0	2.21	0	0	0	0	0	0	2.53	1.62	2.13	1.46	0	0	2.36	2.47	0	0	0	0	0	0	0	0	0	0	1.65	1.16	0	0	0	0	2.52	1.78	1.16	0	0	0	0	0	0	0	0	0	0
Oas3	4.66	4.69	4.45	1.93	0	0	0	0	0	0	0	0	3.59	2.67	3.75	2.06	0	0	0	0	0	0	0	0	4.8	4	3.82	0	0	0	3.05	2.77	1.91	0	0	0	3.11	2.37	1.88	0	0	0	0	0	0	0	0	0	0
Oas2	4.01	3.99	3.89	1.75	0	0	3.8	2.19	0	0	0	0	3.53	2.74	4.6	2.07	0	0	3.11	2.08	0	0	0	0	2.22	0	1.68	0	0	0	3.08	1.9	0	0	0	0	3.85	3.04	2.37	1.44	0	0	2.3	0	0	0	0	0	0
Ugt8a	0	0	0	0	0	0	0	0	0	0	0	0	0	0	0	0	0	0	0	0	0	0	0	0	0	0	0	0	0	0	0	0	0	0	0	0	0	0	0	0	0	0	0	0	0	0	0	0	0
Rtp4	4.98	4.98	4.87	2.4	0	0	3.88	2.56	0	0	0	0	3.33	2.93	3.24	1.72	0	0	3.53	3.17	1.82	0	0	0	2.34	1.95	2.07	0	0	-1.54	3.58	2.92	2.39	1.15	0	0	3.95	3.14	2.79	1.01	0	0	1.7	0	1.15	0	0	0	2.98
Fndc3a	1.13	0	0	0	0	0	1.03	0	0	0	0	0	1.1	0	1.53	0	0	0	1.15	0	0	0	0	0	0	0	0	0	0	0	1.14	0	0	0	0	0	0	0	0	0	0	0	0	0	0	0	0	0	1.83
Casp4	4.17	3.98	2.71	1.82	0	0	3	1.9	0	0	0	0	2.24	2.65	3.14	1.68	1.6	0	4.59	3.9	0	0	0	0	2.35	1.92	1.26	0	0	0	3.99	3.14	1.77	1.82	0	0	3.67	2.71	1.86	1.97	2.36	0	2.52	1.64	0	0	0	0	4.13
Lgals3bp	2.04	1.72	1.76	3.48	2.05	1.07	2.25	1.78	1.26	0	0	0	1.64	1.69	2.41	2.24	1.6	0	2.23	2.53	2.77	2.17	1.17	0	1.69	1.86	1.66	0	0	0	2.69	2.59	2.14	1.76	0	0	2.4	2.04	1.72	0	0	0	0	1.08	0	0	0	0	2.29
Tpst1	0	0	0	0	0	0	1.28	0	0	0	0	0	0	0	1.21	0	0	0	0	1.49	0	0	0	0	1.21	0	0	0	0	0	0	0	0	0	0	0	1.96	1.69	0	0	0	0	0	0	0	0	0	0	0
Parp14	3.42	2.55	1.17	0	0	0	1.93	1.11	0	0	0	0	2.92	2.24	3.1	0	0	0	5.03	3.84	1.74	0	0	0	1.91	0	0	0	-1.34	0	3.27	1.95	1.17	0	0	0	2.96	2.16	0	0	0	0	2.01	1.07	1.21	0	0	0	3.19
Gbp8	0	0	0	0	0	0	2.7	0	0	0	0	0	0	0	0	-1.5	-1.3	-1.12	0	0	0	0	0	0	0	0	0	-1.42	0	0	3.03	2	0	0	0	0	0	0	0	0	0	0	0	0	0	0	0	0	0
Ifit1	6.34	5.33	4.46	1.85	0	0	5.69	2.29	0	0	0	0	3.57	2.68	4.88	0	0	0	6.33	4.22	2.8	0	0	0	3.7	2.85	3.15	0	0	0	5.31	3.98	2.9	0	0	0	5.29	4.01	3.04	0	0	0	1.98	0	0	0	0	0	4.7
Tent4a	0	0	0	0	0	0	0	0	0	0	0	0	0	0	0	0	0	0	0	0	0	0	0	0	0	0	0	0	0	0	1.31	0	0	0	0	0	0	0	0	0	0	0	0	0	0	0	0	0	0
Tiparp	2.31	3.59	0	0	0	0	3.42	3.08	0	0	0	0	0	0	0	-1.26	0	0	0	1.96	0	0	0	0	1.09	1.22	0	0	0	0	1.26	1.71	0	0	0	0	1.66	1.66	0	0	0	0	0	0	0	0	0	0	2.85
Cxcl10	7.93	5.86	0	0	0	0	5.73	3.28	0	0	0	0	4.75	4.19	5.78	0	0	0	7.06	5.58	0	0	0	0	5.64	3.71	2.05	0	0	0	7.86	5.6	0	0	0	0	6.45	4.51	0	0	0	0	4.26	2.88	0	0	0	0	4.34
Ccl5	3.65	2.4	0	1.27	2.03	1.68	3.36	3.23	2.29	0	0	0	2.55	3.5	4.07	3.33	2.48	0	3.89	3.77	2.85	0	0	0	2.95	3.03	1.39	0	-1.02	0	2.99	2.62	1.74	0	1.18	1.89	4.07	3.98	3.1	0	0	0	1.98	2.48	0	0	0	0	3.65
Ubd	0	0	0	0	0	0	3.09	2.45	1.54	0	0	0	1.54	2.32	1.6	0	0	0	3.42	4.09	5.06	0	0	0	3.02	3.75	0	0	0	0	6.56	5.13	0	0	0	0	5.02	4.68	3.15	0	0	0	2.78	3.12	0	0	0	0	2.86
Slfn8	2.6	2.02	0	0	-2.33	0	0	0	0	0	0	0	2.97	2.21	2.92	0	0	0	0	0	0	0	0	0	1.84	0	1.05	0	-1.64	0	3.12	2.02	0	0	0	0	2.31	1.77	0	0	-1.98	0	0	0	0	0	0	0	0
Ccl12	0	0	0	0	0	0	2.35	0	0	3.08	0	0	3.88	4.7	4.45	2.05	0	0	0	0	0	3.77	3.34	0	3.8	4.54	4.24	3.39	0	0	4.22	4.06	5.04	4.44	0	0	5.64	5.15	4.86	0	0	0	1.94	1.94	2.63	0	0	0	2.15
Nfkbiz	2.32	2.45	1.8	0	0	0	3.45	2.32	0	0	0	0	1.53	1.84	2.16	0	0	0	3.09	3.05	0	0	0	0	2.4	1.67	0	0	0	0	3.23	3.23	1.91	0	0	0	1.5	1.62	0	0	0	0	1.83	1.65	0	0	0	0	3.29
Ccl7	0	0	0	0	0	0	4.66	2.56	2.68	2.93	0	0	4.81	5.47	7.19	3.1	2.36	0	3.96	2.86	0	2.66	0	0	4.29	3.37	1.52	0	0	0	4.59	3.71	4.51	4.02	3.06	0	4.02	2.35	2.54	0	0	0	4.24	3.51	0	0	0	0	5.11
Ccl2	0	0	0	0	0	0	5.92	3.97	4.53	2.79	0	0	4.66	4.66	7.16	2.98	1.97	0	6.45	4.76	3.51	3.56	3.11	0	5.28	3.71	2.27	0	0	0	5.29	3.3	4.38	3.06	0	0	4.81	3.38	3.76	0	0	0	4.34	3.65	0	0	0	0	6.65
Myo1d	0	0	0	0	0	0	0	0	0	0	0	0	0	0	0	0	0	0	0	0	0	0	0	0	0	0	0	0	0	0	0	0	0	0	0	0	2.07	0	0	0	0	0	0	0	0	0	0	0	0
Tdrd7	3.17	2.99	2.48	0	0	0	1.22	0	0	0	0	0	1.86	0	2.48	0	0	0	1.85	0	0	0	0	0	0	0	0	0	0	0	1.47	0	0	0	0	0	2.29	0	0	0	0	0	0	0	0	0	0	0	2.1
Sbno2	1.52	1.82	1.37	0	0	0	2.4	2.57	1.46	0	0	0	0	0	1.64	0	0	0	2.1	2.08	0	0	0	0	1.11	0	0	0	0	0	2.76	2.39	1.6	1.39	0	0	1.23	1.15	0	1.07	1.11	0	1.48	1.04	0	0	0	0	2.48
Isg15	6.74	6.93	5.18	2.32	0	0	5.58	4.11	0	0	0	0	4.22	3.47	5.12	1.68	0	0	5.64	4.92	3.01	0	0	0	4.55	3.74	3.23	0	0	0	5.02	4.09	2.78	0	0	0	4.61	3.75	3.01	0	-2.41	0	2.5	0	0	0	0	0	3.77
Fam69b	0	0	0	0	0	0	0	0	0	0	0	0	2.37	2.98	0	0	0	0	0	0	0	0	0	0	0	0	0	0	0	0	0	0	0	0	0	0	0	0	0	0	0	0	0	0	0	0	0	0	0
Rbm43	0	0	0	0	0	0	0	0	0	0	0	0	0	0	1.09	0	0	0	2.07	0	0	0	0	0	0	0	0	0	0	0	1.39	0	0	0	0	0	1.59	0	0	0	0	0	0	0	0	0	0	0	0
Pml	0	0	-1.36	0	0	-2.22	1.98	0	0	0	0	0	2.38	1.78	2.23	0	0	0	2.37	1.74	0	0	0	0	1.72	1.38	1.19	0	0	0	2.42	1.47	0	0	0	0	2.23	1.32	0	0	0	0	0	0	0	0	0	0	2.52
Tns2	0	0	0	0	0	0	0	0	0	0	0	0	0	0	0	0	0	0	0	0	0	-1.23	0	0	0	0	0	0	0	0	0	0	0	0	0	0	0	0	0	0	0	0	0	0	0	0	0	0	0
Clic4	0	0	0	0	0	1.45	2.09	1.03	0	0	0	0	1.78	1.6	2.28	0	0	0	2.52	2.01	0	0	0	0	2.45	1.42	0	0	0	0	2.46	1.76	0	0	0	0	1.74	0	0	0	0	0	2.24	1.58	0	0	0	0	1.82
Tap1	2.29	2.51	0	0	0	0	3.72	2.55	0	0	0	0	2.07	1.84	1.85	1.02	0	0	4.22	3.91	0	0	0	0	1.96	1.65	0	0	0	0	3.56	2.64	1.35	0	0	0	2.61	2.3	1.16	0	0	0	2.33	1.9	0	0	0	0	3.92
Icam1	3.27	2.2	1.66	1.66	1.62	0	3.75	2.69	2.21	1.51	0	0	2	1.95	1.71	0	0	0	3.77	3.07	2.09	0	0	0	2.21	1.12	0	0	0	0	2.19	1.28	1.45	0	0	0	3.82	2.48	2.29	1.51	0	0	3.99	3.55	2.24	0	0	0	5.31
Tgm2	2.26	4.49	3.36	3.49	3.68	0	3.18	3.06	1.74	0	0	0	1.12	2.03	3.39	1.8	1.75	0	1.38	1.84	1.02	0	0	0	1.91	2.33	0	0	0	0	2.68	2.14	0	0	0	0	1.78	2.11	0	0	0	0	1.56	1.43	0	0	0	0	1.75
Ifi206	2.12	1.06	0	0	-2.38	0	3.57	3.26	0	0	0	0	3.09	2.46	3.65	1.74	0	0	3.36	2.35	0	0	0	0	2.27	1.84	1.83	0	-1.34	0	3.68	2.38	1.38	0	0	0	3.88	2.95	1.78	0	0	0	3.72	3.13	0	0	0	0	3.9
Ddx60	4.44	3.78	3.2	0	0	-2.91	4.14	1.21	0	0	0	0	3.99	2.68	4.19	1.95	1.82	0	4.06	2.45	0	0	0	0	2	1.03	0	0	0	0	2.54	1.33	0	0	0	0	3.24	2.21	1.32	0	0	0	0	0	0	0	0	0	4.61
Parp11	0	0	0	0	0	-2.28	2.12	0	0	0	0	0	1.18	0	0	0	0	0	1.76	0	0	0	0	0	0	0	0	0	0	0	2.37	0	0	0	0	0	2.51	0	0	0	0	0	0	0	0	0	0	0	1.92
Socs1	0	0	0	0	0	0	5.89	5.67	0	0	0	0	1.13	0	0	-1.8	-1.51	0	5.82	4.68	0	0	0	0	5.07	3.72	0	0	0	0	4.02	2.6	0	0	0	0	3.95	2.35	0	0	0	0	3.41	0	0	0	0	0	4.27
Csf3	0	0	0	0	0	0	0	0	0	0	0	0	4.65	5.37	5.87	0	0	0	0	0	0	0	0	0	0	0	0	0	0	0	3.94	3.52	0	0	0	0	0	0	0	0	0	0	0	0	0	0	0	0	4.62
Parp12	5.19	4.94	3.68	2.63	2.54	0	2.64	1.14	0	0	0	0	2.75	1.78	2.96	1.52	0	0	3.38	2.6	1.3	0	0	0	2.9	2.42	1.8	0	0	0	3.17	2.31	1.84	1.34	0	0	4.48	3.33	2.25	0	0	0	1.44	0	0	0	0	0	2.61
Ascc3	1.07	0	0	0	0	0	1.62	0	0	0	0	0	1.22	0	0	0	0	0	2.4	1.99	0	0	0	0	1.54	0	0	0	0	0	1.41	0	0	0	0	0	1.04	0	0	0	0	0	0	0	0	0	0	0	0
Isg20	4.69	4.63	2.94	1.89	0	2.47	4.9	2.45	0	0	0	0	2.06	1.25	1.81	0	0	0	3.88	3.29	1.61	0	0	0	3.06	2.47	2	0	1.01	2.11	3.78	2.72	0	0	0	0	1.65	0	0	-2.05	-3.2	0	3.04	2.04	0	0	0	0	4.49
Tnfsf10	0	0	0	0	0	0	2.1	0	0	0	0	0	1.51	0	2.09	0	0	0	3.08	2.15	0	0	0	0	0	0	0	0	0	0	1.16	0	0	0	0	0	2.88	0	0	0	0	0	0	0	0	0	0	0	2.62
Znfx1	3.5	2.63	1.28	0	0	0	3.56	0	0	0	0	0	2.18	1.58	2.81	1.27	0	0	3.21	1.81	0	0	0	0	1.8	1.07	0	0	0	0	2.74	1.79	0	0	0	0	1.84	0	0	0	0	0	1.55	0	1.16	0	0	0	2.86
Zup1	1.28	0	0	0	-1.24	0	0	0	0	0	0	0	1.52	1.33	1.56	0	0	0	1.42	0	0	0	0	0	0	0	0	-1.06	0	0	0	0	0	0	0	0	2.42	1.87	0	0	0	0	1.02	0	0	0	0	0	0
Stat2	3.05	3.11	1.22	0	0	-2.32	1.2	1.12	0	0	0	0	1.77	1.3	2.59	0	0	0	2.85	2.15	1.29	0	0	0	1.57	0	0	0	0	0	2.6	2.15	1.28	0	0	0	2.6	1.97	0	0	0	0	1.58	1.32	0	0	0	0	2.62
Gbp7	4.42	4.11	2.5	1.41	0	0	3.29	2.12	0	0	0	0	3.46	2.45	3.37	0	0	0	4.86	4.29	1.47	0	0	0	2.7	2.13	1.46	0	0	0	3.45	2.37	0	0	0	0	4.26	3.38	1.33	0	0	0	3.44	2.37	1.43	0	0	0	3.47
Ddx58	2.46	1.56	1.01	0	0	-1.5	2.03	0	0	0	0	0	2.26	1.53	2.26	0	0	0	3.32	2.21	1.36	0	0	0	1	0	0	0	0	0	2.58	1.6	1.26	0	0	0	2.82	1.5	0	0	0	0	1.35	0	0	0	0	0	3.21
Olfr56	5.14	4.74	2.85	0	0	0	0	0	0	0	0	0	0	0	0	0	0	0	4.15	4.17	0	0	0	0	4.52	3.87	0	0	0	0	4.92	3.8	0	0	0	0	4.72	3.39	0	0	0	0	3.19	0	0	0	0	0	3.28
Xaf1	3.87	3.84	2.74	0	0	0	3.09	2.36	0	0	0	0	2.89	2.58	3.1	1.39	0	0	3.51	3.14	1.61	0	0	0	2.26	1.86	1.41	0	0	0	3.75	3.26	2.04	1.22	0	0	3.15	2.51	1.61	0	0	0	2.08	0	0	0	0	0	2.82
Btaf1	0	0	0	0	0	0	0	0	0	0	0	0	0	0	0	0	0	0	0	0	0	0	0	0	0	0	0	0	0	0	0	0	0	0	0	0	0	0	0	0	0	0	0	0	0	0	0	0	0
A930016O22Rik	0	0	0	0	0	0	0	0	0	0	0	0	0	0	0	0	0	0	0	0	0	0	0	0	0	0	0	0	0	0	0	0	0	0	0	0	0	0	0	0	0	0	0	0	0	0	0	0	0
Cmtm5	0	0	0	0	0	0	0	0	0	0	0	0	0	0	0	0	0	0	0	0	0	0	0	0	0	0	0	0	0	0	0	0	0	0	0	0	0	0	0	0	0	0	0	0	0	0	0	0	0
Serpina3g	3.91	3.46	2.15	0	0	0	3.95	3.31	1.97	0	1.48	0	3.72	4.13	3.87	2.24	1.49	0	3.81	3.27	0	0	0	0	3.61	3.42	1.36	0	0	0	4.11	3.23	2.46	0	0	0	5	4.57	2.11	0	0	0	3.42	2.58	0	0	0	0	2.15
Selenow	0	0	0	1.2	0	0	0	0	0	0	0	0	0	0	1.05	0	0	0	0	0	0	0	0	0	0	0	0	0	0	0	0	0	0	0	0	0	1.38	1.54	0	0	0	0	0	0	0	0	0	0	0
Lad1	0	0	0	0	0	0	0	0	0	0	0	0	1.14	0	0	0	0	0	0	0	0	0	0	0	0	0	0	0	0	0	0	0	0	0	0	0	0	0	0	0	0	0	0	0	0	0	0	0	0
Oasl1	5.14	4.64	2.85	0	0	0	4.93	2.05	0	0	0	0	3.01	2.73	3.94	1.21	0	0	6.08	4.37	0	0	0	0	5.06	4.27	3.36	0	0	0	5.78	5.3	2.9	0	0	0	4.72	3.77	1.82	0	0	0	0	0	0	0	0	0	4.16
Trafd1	2.82	3.11	1.33	0	0	0	1.69	0	0	0	0	0	1.87	1.82	2.35	0	0	0	3.08	2.57	0	0	0	0	1.67	1.19	0	0	0	0	3.07	2.78	1.28	0	0	0	2.8	2.3	0	0	0	0	1.22	1.23	0	0	0	0	1.75
Tmem212	0	0	0	0	0	0	0	0	0	0	0	0	0	0	0	0	0	0	0	0	0	0	0	0	0	0	0	0	0	0	0	0	0	-1.36	-1.98	0	0	0	0	0	0	0	0	0	0	0	0	0	0
Ifi209	1.72	0	0	-1.08	-1.24	-1.47	3.29	2.11	0	0	0	0	2.14	1.53	2.85	1.18	0	0	2.59	0	0	0	0	0	1.33	0	0	0	0	0	3.23	1.88	1.03	0	0	0	2.04	1.06	0	0	-1.33	0	1.51	0	0	0	0	0	2.37
Ccrl2	3.3	3.65	2.17	0	0	0	5.17	2.01	0	0	0	0	3.12	2.82	4.09	0	0	0	2.79	0	0	0	0	0	4.36	3.16	0	0	0	0	2.7	2.02	0	0	0	0	3.09	2.33	0	0	0	0	0	0	0	0	0	0	2.14
Fam160a2	0	0	0	0	0	0	0	0	0	0	0	0	0	0	0	0	0	0	0	0	0	0	-2.07	0	0	0	0	0	0	0	0	0	0	0	0	0	0	0	0	0	0	0	0	0	0	0	0	0	0
Gvin1	2.19	1.32	0	0	0	0	3.47	1.97	0	0	0	0	2.59	1.93	3.88	2.52	2.32	0	2.77	2.46	1.1	0	0	0	1.75	0	1.18	0	0	0	2.71	2.06	0	0	0	0	2.8	2.18	1.31	0	0	0	0	0	0	0	0	0	2.76
Ifit2	4.51	4.15	2.77	0	0	1.59	5.62	1.95	0	0	0	0	3.81	2.99	4.95	1.56	0	0	6.86	5.26	0	0	0	0	3.44	2.33	2.36	0	0	0	4.79	3.39	0	0	0	0	4.42	3.82	0	0	0	0	3.31	2.52	0	0	0	0	4.02
Calhm6	0	0	0	0	0	0	6.65	3.47	0	0	0	0	2.48	2.15	2.67	1.77	1.54	0	4.7	3.59	0	0	0	0	2.92	2.49	0	0	0	0	4.8	3.32	0	0	0	0	4.61	3.22	0	0	0	0	3.44	0	0	0	0	0	4.26
Bst2	3.38	2.76	1.86	1.69	0	0	1.19	0	0	0	0	0	2.47	1.6	2.7	2.1	0	0	3.46	3.5	2.57	1.98	0	0	1.76	1.52	1.61	0	0	0	1.9	1.55	0	0	0	0	3.33	2.78	2.05	1.09	0	0	2.25	2.13	1.94	0	0	0	2.9
Irgm1	3.75	3.96	1.9	0	0	0	3.83	2.62	0	0	0	0	2.83	2.6	2.96	1.27	0	0	5.09	5.27	2.8	1.19	0	0	2.7	2.37	1.42	0	0	0	3.73	3.25	1.48	0	0	0	3.83	3	1.66	0	0	0	2.67	2.08	1.33	0	0	0	4.01
Samd9l	1.29	1.11	0	0	-1.59	-1.17	2.78	1.04	0	0	0	0	2.55	1.6	2.66	0	0	0	1.35	0	0	0	0	0	0	0	0	-1.07	0	0	1.87	0	0	0	0	0	2.43	1.42	1.15	0	0	1.14	1.35	0	0	0	0	0	1.91
Marcksl1	4.96	4.66	3.39	2.24	1.7	0	2.78	1.6	0	1.81	1.75	0	0	1.25	1.06	0	0	0	2.02	1.43	0	0	0	0	3.01	2.25	0	0	0	0	4.2	3.14	2.38	2.55	1.95	0	2.39	1.35	0	0	1.19	0	2.4	0	0	0	0	0	4.22
Jaml	2.12	1.48	0	0	0	0	0	0	0	0	0	0	0	0	2.49	0	0	0	0	0	0	0	0	0	1.71	0	0	0	0	0	2.39	1.62	0	0	0	0	0	0	0	0	-1.37	1.27	0	1.23	0	0	0	0	0
Gm12185	4.33	3.61	0	0	0	0	0	0	0	0	0	0	0	0	0	0	0	0	0	0	0	0	0	0	0	0	0	0	0	0	3.7	2.57	0	0	0	0	4.19	2.96	0	0	0	0	0	0	0	0	0	0	2.97
Ogfr	2.24	2.11	1.35	0	0	0	2.42	1.52	0	0	0	0	1.35	1.02	1.19	0	0	0	2.33	2.26	0	0	0	0	1.91	1.47	0	0	0	0	2.03	1.41	0	0	0	0	2.21	1.67	0	0	0	0	1.23	1.08	0	0	0	0	1.74
Dtx3l	2.14	1.99	1.16	0	0	0	1.68	0	0	0	0	0	2.41	1.76	2.25	0	0	0	3.63	2.8	0	0	0	0	1.8	0	0	0	0	0	2.6	1.81	0	0	0	0	2.44	1.96	0	0	0	0	1.46	0	0	0	0	0	2.88
Trex1	3.9	3.7	3.11	1.55	1.98	0	3.75	2.39	0	0	0	0	0	0	2.2	0	0	0	3.48	3.11	0	0	0	0	2.65	2.04	0	0	0	0	3.81	3.07	0	0	0	0	1.57	0	0	0	0	0	0	0	0	0	0	0	3.3
Tor1aip2	1.93	1.69	0	0	0	0	1.59	0	0	0	0	0	0	0	1.42	0	0	0	1.59	0	0	0	0	0	1.23	0	0	0	0	0	1.74	0	0	0	0	0	1.34	0	0	0	0	0	0	0	0	0	0	0	0
Mmp13	0	0	0	0	0	0	5.63	2.53	0	0	0	0	6	5.93	5.26	0	0	0	0	0	0	0	0	0	6.66	3.78	0	0	0	0	0	0	0	0	0	0	4.55	3.09	0	0	0	0	4.02	2.99	0	0	0	0	4.37
Cd14	5.77	6.61	5.22	3.83	3.67	0	6.48	8.47	4.02	2.39	0	0	3.46	5.12	5.84	3.01	2.22	0	4.71	6.62	4.06	1.86	2.17	0	2.6	2.75	0	0	0	0	4.63	4.52	2.69	2.28	0	0	5.01	4.23	3.1	2.17	2.28	0	1.95	2.29	0	0	0	0	2.13
Ttn	0	0	0	0	0	0	0	0	0	0	-1.64	0	0	0	0	0	0	0	0	0	0	0	0	0	0	0	0	0	0	0	0	0	0	0	0	0	0	0	0	0	0	0	0	0	0	0	0	0	0
Jun	2.04	2.38	2.68	0	1.27	0	0	0	0	0	0	0	0	1.67	2.36	1.72	1.66	0	2.11	2.04	0	0	0	0	2.22	0	0	0	0	0	0	0	0	0	0	0	3.03	2.16	0	0	0	0	0	0	0	0	0	0	0
Socs3	3.47	3.33	0	0	0	0	4.65	4.34	2.77	0	0	0	1.93	2.3	3.16	0	0	0	4.54	5.06	0	0	0	0	3.89	3.67	2.56	0	0	0	3.76	3.06	1.94	0	0	0	3.8	2.74	1.83	1.87	0	0	2.5	2.2	0	0	0	0	3.81
Bcl3	0	0	0	0	0	0	3.28	1.42	1.62	0	0	0	2.69	2.23	3.59	2.16	1.78	0	3.31	2.45	2.04	0	0	0	1.52	0	0	0	0	0	3.39	2.56	2.44	1.63	0	0	2.77	1.83	1.73	1.56	1.71	0	0	0	0	0	0	0	3.76
Iigp1	5.4	3.84	0	0	0	0	2.71	2.5	0	0	0	0	4.2	3.59	4.56	1.47	1.12	0	5.86	6	2.35	1.33	0	0	3.41	2.82	1.46	0	0	0	4.66	4.12	1.71	0	0	0	4.33	3.54	0	0	0	0	4.15	3.53	1.36	0	0	0	4.63
Ifi205	6.57	5.08	2.77	2.28	0	0	4.63	3.81	2.51	0	0	0	3.25	3.39	4.6	2.2	1.56	1.59	5.81	4.53	3.15	0	0	0	3.1	2.5	0	-1.09	0	0	5.39	4.54	3.62	1.85	0	0	5.08	3.97	2.63	0	0	0	3.97	3.19	0	0	0	0	4.68
H2.T22	2.1	1.73	2.59	1.57	0	0	0	0	0	0	0	0	1.43	1.55	2.21	1.99	1.3	0	1.88	1.61	1.06	0	0	0	0	1.4	1.16	0	0	0	2.2	1.63	1.58	0	0	0	3	2.61	1.44	0	0	0	0	0	0	0	0	0	2.34
Cebpb	0	0	0	0	0	0	1.59	1.07	0	0	0	0	0	1.71	2.89	2.05	1.96	0	3.01	3.18	1.27	0	0	0	2.25	2.22	1.2	1.13	0	0	1.86	2.01	1.13	1.14	0	0	1.84	1.4	0	1.22	1.2	0	1.62	1.69	0	0	0	0	1.94
Nfil3	2.94	3.18	0	0	1.96	0	2.39	3.69	0	0	0	0	0	4.09	3.48	0	2.49	0	1.97	3.01	0	0	0	0	0	0	0	0	0	0	2.12	3.11	0	0	0	0	0	0	0	2.42	2.31	0	0	2.84	0	0	0	0	0
Lgals8	1.97	1.66	0	0	0	0	1.1	0	0	0	0	0	0	0	1.29	0	0	0	1.66	1.09	0	0	0	0	0	0	0	0	0	0	1.62	0	0	0	0	0	2.19	0	0	0	0	0	0	0	0	0	0	0	0
Trim30d	3.06	2.82	2.43	1.04	0	-2.49	3.31	1.41	0	0	0	0	2.95	2.23	3.13	0	0	0	3.83	2.86	0	0	0	0	1.94	1.28	1.17	0	0	0	3.63	2.73	1.53	0	0	0	3.03	2.18	1.45	0	0	0	0	0	0	0	0	0	3.53
Cxcl2	7.17	8.66	6.55	4.18	3.68	0	5.83	4.3	0	0	0	0	4	6.51	6.17	2.19	0	0	5.82	6.25	0	0	0	0	6.78	6.43	0	0	0	0	6.69	7.16	0	0	0	0	5.36	4.65	0	0	0	0	4.34	3.32	0	0	0	0	4.72
Fcgr4	5.34	6.22	5.29	3.51	3.73	0	2.33	2.46	1.46	0	0	0	4.02	5.39	5.81	5.13	3.79	0	0	2.55	0	0	0	0	2.68	3.26	1.75	0	0	0	4.15	4.79	3.7	3.57	2.76	0	3.37	3.63	2.03	1.49	1.6	1.72	2.18	2.62	0	0	0	0	3.49
Cxcl11	5.05	0	0	0	0	0	4.62	3.21	0	0	0	0	4.57	3.72	5.17	0	0	0	5.25	4.52	0	0	0	0	5.76	5.19	0	0	0	0	7.61	4.95	0	0	0	0	4.77	3.32	0	0	0	0	2.47	0	0	0	0	0	4.9
Tor3a	2.15	1.24	0	0	0	0	2.39	1.6	0	0	0	0	1.92	1.61	3.05	0	0	0	3.64	1.85	0	0	0	0	2.02	1.13	1.57	0	0	0	2.68	1.23	1.1	0	0	0	3.2	2.26	1.68	0	0	0	2.29	1.34	0	0	0	0	4.19
Slc22a12	0	0	0	0	0	0	0	0	0	0	0	0	0	0	0	0	0	0	0	0	0	0	-1.05	0	0	0	0	0	0	0	0	0	0	0	0	0	0	0	0	0	0	0	0	0	0	0	0	0	0
Ifit3b	6.2	6.07	5.02	0	0	0	5.58	2.37	0	0	0	0	3.88	3.15	5.88	2.16	0	0	6.08	4.21	2.33	0	0	0	3.89	3.13	3.14	0	0	0	4.88	3.78	2.47	0	0	0	4.08	3.55	1.78	0	0	0	2.42	0	0	0	0	0	5.2
Parp10	3.39	3.16	2.19	0	0	0	2.77	1.96	0	0	0	0	2.22	1.55	1.98	0	0	0	2.86	2.47	0	0	0	0	1.64	1.3	0	0	0	0	2.93	2.25	0	0	0	0	2.89	2.26	0	0	0	0	1.75	1.73	0	0	0	0	3.1
Gm8995	1.5	1.58	0	0	0	-1.64	1.68	0	0	0	0	0	2.14	1.46	2.59	1.18	1.49	0	1.48	0	0	0	0	0	0	0	0	-1.47	-1.19	-1.02	1.34	1.29	0	0	0	0	1.85	1.66	0	0	0	0	0	0	0	0	0	0	1.56
Scgb3a1	0	0	0	0	0	0	0	0	0	0	0	0	0	0	0	0	0	0	0	0	0	0	0	0	0	0	0	0	0	0	0	0	0	-1.13	-1.38	0	0	0	0	0	0	0	0	0	0	0	0	0	0
Rhox8	1.39	1.1	0	0	-1.28	0	0	0	0	0	0	0	0	0	0	0	0	0	0	0	0	0	0	0	0	0	0	-1.25	-1.97	0	0	0	0	0	0	0	2.62	1.71	0	0	0	0	0	0	0	0	0	0	0
mt.Tn	0	0	0	0	0	0	0	0	0	0	-1.34	0	0	0	0	0	0	0	0	0	0	0	0	0	0	0	0	0	0	0	0	0	0	0	0	0	0	0	0	0	0	0	0	0	0	0	0	0	0
Serpina3f	6.14	5.14	2.38	0	0	0	5.98	6.04	1.9	0	0	0	3.75	4.42	4.26	0	0	0	4.24	4.15	0	0	0	0	4.74	4.53	1.59	0	0	0	6.71	5.99	4.68	2.74	0	0	5.35	4.59	0	0	0	0	3.77	3.29	0	0	0	0	4.24
Ifi208	2.12	1.42	0	-1.9	-2.16	0	2.19	0	0	0	0	0	3.16	2.4	3.33	1.18	0	0	3.88	2.93	0	0	0	0	2.67	1.8	1.71	-1.13	-1.76	0	2.66	1.75	0	0	0	0	3.08	2.55	1.42	0	0	0	3.08	2.61	0	0	0	0	3.83
Oas1g	5.34	4.63	4.91	3.78	2.62	0	3.11	2.12	0	0	0	0	3.44	2.79	4.19	2.81	2.3	0	4.34	4.06	0	0	0	0	3.84	3.09	2.51	0	0	0	3.69	2.84	2.08	2.06	0	0	4.57	3.47	3.1	2.87	0	0	2.05	1.47	1.71	0	0	0	2.7
Phf11d	4.1	2.7	0	0	0	0	3.79	2.38	0	0	0	0	2.31	2.05	3.88	1.83	0	0	3.29	2.54	0	0	0	0	2.88	2.28	1.8	0	0	0	3.82	2.92	1.72	0	0	0	3.12	2.53	0	0	0	0	3.34	2.52	2.37	0	0	0	3.83
Slfn9	3.57	2.55	0	0	0	0	3.87	0	0	0	0	0	1.08	0	1.49	0	0	0	3.74	2.82	0	0	0	0	0	0	0	0	0	0	2.52	0	0	0	0	0	2.16	1.65	0	1.57	0	0	1.2	0	0	0	0	0	2.43
Irgm2	4.38	3.56	2.64	0	0	0	2.22	1.46	0	0	0	0	3.04	1.46	2.99	0	0	0	3.73	2.81	0	0	0	0	1.54	0	0	0	0	0	2.82	2.01	1.22	0	0	0	2.87	2.15	0	0	0	0	3.15	1.8	0	0	0	0	3.39
X9930111J21Rik2	1.03	0	0	0	0	-1.06	0	0	0	0	0	0	1.84	1.55	2.57	1.58	1.81	0	2.51	1.72	0	0	0	0	0	0	0	-1.08	0	0	1.65	0	0	0	0	0	1.02	0	0	0	0	0	1.42	0	0	0	0	0	1.44
Sp140	1.98	1.76	1.17	1.06	1.08	0	1.74	0	0	0	0	0	1.45	0	1.76	1.29	0	0	3.99	2.89	0	0	0	0	0	0	0	0	0	0	2.24	1.66	0	1.27	0	0	1.62	1.19	0	0	0	0	0	0	0	0	0	0	2.98
Sp110	1.29	0	0	0	0	-1.13	0	0	0	0	0	0	1.6	0	1.34	0	0	0	2.48	1.9	0	0	0	0	1.04	0	0	0	0	0	2.05	1.13	0	0	0	0	2.02	1.32	0	0	0	0	2	0	0	0	0	0	2.13
Snora57	0	0	0	0	0	0	0	0	0	0	0	0	1.94	0	0	0	0	0	0	0	0	0	0	0	0	0	0	0	0	0	0	0	0	0	0	0	0	0	0	0	0	0	0	0	0	0	0	0	0
Rnf213	3	2.07	0	0	-1.08	0	3.36	1.83	0	0	0	0	3.57	2.4	3.71	1.48	1.22	0	4.11	2.64	1.43	0	0	0	2.97	2.07	2.01	0	0	0	3.36	2.2	1.62	0	0	0	3.15	2.31	1.29	0	0	0	2.3	1.37	1.46	0	0	0	3.24
Ifi214	0	0	-1.39	-2.6	-2.05	-2.43	0	0	0	0	0	0	2.55	1.82	3.07	1.13	0	0	0	0	0	0	0	0	1.33	0	0	0	-1.32	-1.06	1.44	0	0	0	0	0	2.21	1.55	0	0	-2	0	0	0	0	0	0	0	0
Ccl19	0	0	0	0	0	0	3.03	2.53	0	0	0	0	2.16	2.55	1.54	2.06	1.83	0	1.8	0	0	0	0	0	0	0	0	-1.32	-1.71	0	4.3	3.79	0	0	0	0	2.19	2.05	0	0	0	0	0	0	0	0	0	0	3.46
Treml2	0	0	0	0	0	0	0	0	0	0	0	0	1.65	1.15	1.39	0	0	0	0	0	0	0	0	0	0	0	0	-1.41	-1.76	0	0	0	0	0	0	0	1.21	1.06	0	1.01	1.01	0	0	0	0	0	0	0	0
Setdb2	0	0	0	0	0	0	0	0	0	0	0	0	1.87	0	1.87	0	0	0	0	0	0	0	0	0	1.48	0	0	0	0	0	1.73	0	0	0	0	0	2.18	1.88	0	0	0	0	0	0	0	0	0	0	0
Slfn2	2	2.13	1.97	0	0	-1.34	2.6	2.24	1.81	1.59	0	0	1.83	1.33	2.04	0	0	0	2.9	2.4	1.43	0	0	0	1.19	0	0	0	0	0	2.59	2.49	1.68	1.35	0	0	1.1	0	0	0	0	0	2.45	1.84	1.69	0	0	0	2.07
Ifi204	6.33	6.05	4.43	2.45	2.03	0	2.39	1.55	1.18	0	0	0	3.24	3.07	4.7	2.95	1.96	0	3.9	3.15	1.52	0	0	0	3.13	2.47	1.63	0	0	0	6.11	5.45	3.86	3.24	0	0	4.17	3.18	1.87	0	0	0	3.25	2.31	1.51	0	0	0	4.71
Ifi207	5.13	4.75	3.54	2.31	2.35	0	2.1	1.71	0	0	0	0	2.06	2.47	4.04	2.71	2.62	0	3.83	2.93	0	0	0	0	1.34	1.23	1	0	0	0	2.89	2.26	1.82	1.54	0	0	2.32	1.86	1.47	0	0	0	2.2	2.05	0	0	0	0	3.8
Ifi213	1.74	0	0	-1.47	-2.21	-2.04	2.75	0	0	0	0	0	3.6	2.89	4.18	2.27	1.44	0	2.74	1.98	0	0	0	0	2.59	1.89	2.09	0	-1.27	-1.5	3.08	1.92	0	0	0	0	3.93	3.22	2.14	0	0	0	3.12	2.52	0	0	0	0	2.67
Gm4951	0	0	0	0	0	0	1.09	0	0	0	0	0	2.77	2.37	3.76	0	0	0	4.78	4.06	1.78	0	0	0	2.51	1.96	0	0	0	0	4.91	3.91	1.94	0	0	0	3.32	2.96	0	0	0	0	3.63	0	0	0	0	0	3.22
Il4i1	0	0	0	0	0	0	0	0	0	0	0	0	2.07	2.05	0	0	0	0	0	0	0	0	0	0	0	0	0	0	0	0	0	0	0	0	0	0	0	0	0	0	0	0	0	0	0	0	0	0	0
Nlrc5	2.35	2.16	0	0	-1.78	-1.83	1.21	0	0	0	0	0	2.49	2.01	2.15	0	0	0	4.18	3.4	1.75	0	0	0	2.24	1.6	0	0	0	0	3.29	2.46	0	0	0	0	3.1	2.72	0	0	0	0	3.36	2.5	0	0	0	0	3.12
Ifit3	6.32	6.21	5.1	0	0	0	5.81	2.27	0	0	0	0	3.97	3.67	5.92	2.08	0	0	5.9	4.5	2.37	0	0	0	3.54	2.89	3.02	0	0	-1.18	4.91	4.25	2.82	0	0	0	4.42	3.7	1.9	0	0	0	2.8	1.91	1.76	0	0	0	4.2
AW112010	3.04	3.41	1.82	1.95	2.18	0	2.07	1.46	0	0	0	0	2.13	2.3	2.72	2.21	1.68	0	2.75	2.33	2.7	1.11	0	0	1.28	1.72	0	0	0	0	2.4	1.54	1.9	0	0	0	3.27	3.4	2.5	0	0	0	2.58	1.82	0	0	0	0	2.2
Gm26384	0	0	0	0	0	0	1.66	0	0	0	0	0	0	0	1.69	0	0	0	2.64	0	0	0	0	0	0	0	0	0	0	0	1.44	0	0	0	0	0	0	0	0	0	0	0	0	0	0	0	0	0	0
Gm4070	2.19	1.28	0	0	0	0	3.54	2.1	0	0	0	0	2.68	1.97	3.92	2.5	2.36	0	2.7	2.37	1.11	0	0	0	1.74	1.02	1.2	0	0	0	2.75	2.09	0	0	0	0	2.75	2.15	1.29	0	0	0	0	0	0	0	0	0	2.77
Slfn1	2.35	3.74	3.9	1.65	0	-1.98	1.86	1.74	0	0	0	0	3.07	2.71	3.69	2.33	1.74	0	0	0	0	0	0	0	1.89	0	1.51	0	0	0	3	3.8	3.25	2.66	1.77	0	1.59	1.7	0	1.04	0	1.51	2.85	0	0	0	0	0	0
Igtp	2.35	1.89	1.23	1.08	0	0	3.66	2.8	0	0	0	0	3.08	2.35	2.42	0	0	0	5.78	5.73	3.25	1.47	1.3	0	2.71	2.29	1.06	0	0	0	4.24	3.55	1.85	0	0	0	4.01	3.06	1.55	0	0	0	3.52	2.77	1.42	0	0	0	4.9
Ifi47	4	3.83	1.01	0	0	0	5.31	3.47	0	0	0	0	2.71	2.13	2.23	0	0	0	5.31	5.08	1.92	0	0	0	2.77	2.39	1.36	0	0	0	3.63	3.16	1.46	0	0	0	3.88	3.08	1.17	0	0	0	3.2	2.53	1.29	0	0	0	3.63
Tgtp2	3.94	3.19	2.07	0	0	0	4.26	3.01	0	0	0	0	3.93	3.11	3.87	1.42	0	0	5.02	4.99	2.47	0	0	0	2.87	2.43	1.65	0	-1.07	0	3.65	3.06	1.72	0	0	0	5.12	4.06	2.14	0	0	0	3.98	3.08	1.76	0	0	0	3.04
Tgtp1	4.34	3.49	2.53	0	0	0	4.65	3.41	0	0	0	0	3.74	2.85	3.67	1.08	0	0	5.07	5.08	2.54	0	0	0	2.9	2.41	1.62	0	0	0	3.97	3.29	1.78	0	0	0	5.38	4.37	2.4	0	0	0	3.83	2.92	1.69	0	0	0	3.27
Psme2	2.88	2.56	0	0	0	0	0	0	0	0	0	0	1.07	0	0	0	0	0	2.12	2.32	1.25	0	0	0	1.54	1.36	0	0	0	0	1.86	1.32	0	0	0	0	2.2	2.07	1.5	1.02	0	0	0	0	0	0	0	0	1.36
Slco1a6	0	0	0	0	0	0	0	0	0	0	0	0	0	0	0	0	0	0	0	0	0	0	-1.01	0	0	0	0	0	0	0	0	0	0	0	0	0	0	0	0	0	0	0	0	0	0	0	0	0	0
Ifit1bl1	2.89	1.91	0	0	0	0	0	0	0	0	0	0	4.21	3.17	4.77	2.47	0	0	0	0	0	0	0	0	1.56	0	1.14	0	-2.82	0	2.79	0	0	0	0	0	4.99	3.74	2.7	0	0	0	0	0	0	0	0	0	0
Gm43302	0	0	0	0	0	0	5.75	4.65	0	0	0	0	3.31	2.25	2.58	0	0	0	4.64	4.54	3.11	0	0	0	3.64	2.57	0	0	0	0	6	4.97	2.77	0	0	0	3.65	3.02	0	0	0	0	4.13	3.57	0	0	0	0	4.92
Gbp4	2.46	1.2	0	0	-1.36	0	4.65	3.06	0	0	0	0	2.16	1.55	1.19	0	0	0	3.62	2.8	0	0	0	0	3.54	3.13	1.3	0	0	0	4.43	3.53	0	1.29	0	0	3.66	3.35	0	0	0	0	3.91	3.21	0	0	0	0	4.28
B230307C23Rik	0	0	0	0	0	0	0	0	0	0	0	0	0	0	0	0	0	0	0	0	0	0	0	0	0	0	0	0	0	0	0	0	0	0	0	0	1.21	0	0	0	0	0	0	0	0	0	0	0	0
Gm12250	4.25	3.16	1.71	0	0	0	5.4	4.07	0	0	0	0	5.16	4.27	4.57	0	0	0	6.36	5.86	0	0	0	0	3.85	3.5	2.14	0	0	0	4.81	4.09	0	0	0	0	5.2	4.14	2.09	0	0	0	3.68	2.98	1.66	0	0	0	4.93
Gm12989	0	0	0	0	0	0	0	0	0	0	0	0	0	0	0	0	0	0	0	0	0	0	0	0	0	0	0	0	0	0	0	0	0	0	0	0	2.07	0	0	0	0	0	0	0	0	0	0	0	0
Gm15564	2.08	0	0	0	0	0	1.29	0	0	0	0	0	0	0	0	0	-2.4	0	2.73	0	0	0	0	0	0	0	0	0	0	0	2.26	0	0	0	0	0	0	0	0	0	0	0	0	0	0	0	0	0	2.18
Gm13822	0	0	0	0	0	0	0	0	0	0	0	0	0	0	0	0	0	0	0	0	0	0	0	0	0	0	0	0	0	0	0	0	0	0	0	0	4.11	2.91	0	0	0	0	0	0	0	0	0	0	0
Bcl2a1b	4.68	4.65	2.63	2.74	2.59	0	3.65	2.31	0	0	0	0	1.88	2.21	1.89	1.32	0	0	2.6	0	0	0	0	0	2.26	1.7	0	0	0	0	2.58	2.13	1.72	1.04	0	0	5.54	4.25	3.32	0	0	0	2.84	2.45	0	0	0	0	2.99
Mndal	0	0	-2.18	0	-1.15	-1.29	1.31	0	0	0	0	0	2.28	1.57	2.36	1.38	1.06	0	2.63	1.54	0	0	0	0	0	0	0	0	0	0	2.26	0	0	0	0	0	2.42	1.55	0	0	-1.06	0	2.74	1.82	1.14	0	0	0	2.02
F830016B08Rik	0	0	0	0	0	0	2.84	1.07	0	0	0	0	2.11	1.79	2.77	0	0	0	4.23	3.38	0	0	0	0	1.81	0	0	0	0	0	4.56	3.68	1.56	0	0	0	2.87	2.04	0	0	0	0	3.2	2.14	0	0	0	0	5.32
Phf11c	0	0	0	0	0	0	0	0	0	0	0	0	2.26	0	2.19	0	0	0	0	0	0	0	0	0	0	0	0	0	0	0	0	0	0	0	0	0	3.07	2.39	0	0	0	0	0	0	0	0	0	0	0
Phf11b	2.99	1.77	1.25	1.07	0	0	4.12	2.54	0	0	0	0	2.54	2.31	3.33	1.73	0	0	3.33	2.01	0	0	0	0	2.27	1.93	1.67	0	0	0	4.86	3.89	2.61	2.31	0	0	3.73	3.14	1.88	0	0	0	3.15	0	0	0	0	0	3.44
Gm21762	0	0	0	0	0	0	0	0	0	0	0	0	0	0	0	0	0	0	0	0	0	0	0	0	0	0	0	0	0	0	0	0	0	0	0	0	1.17	0	0	0	0	0	0	0	0	0	0	0	0
BC147527	0	0	0	0	0	0	0	0	0	0	0	0	2.74	0	2.32	0	0	0	0	0	0	0	0	0	0	0	0	0	0	0	0	0	0	0	0	0	1.74	0	0	0	0	0	0	0	0	0	0	0	0
Olfr344	0	0	0	0	0	0	0	0	0	0	0	0	0	0	0	0	0	0	0	0	0	0	0	0	0	0	0	0	0	0	0	0	0	0	0	0	0	0	0	0	0	0	0	0	0	0	0	0	0
Gdap10	3.8	3.64	0	0	0	0	2.99	2	0	0	0	0	0	0	0	0	0	0	0	0	0	0	0	0	2.4	1.5	0	0	0	0	1.94	0	0	0	0	0	2.11	0	0	0	0	0	0	0	0	0	0	0	2.16
X9330175E14Rik	2.2	2.52	0	0	0	0	0	0	0	0	0	0	3.48	3.21	2.87	0	0	0	0	0	0	0	0	0	1.63	1.64	0	0	0	0	0	0	0	0	0	0	3.49	3.28	0	0	0	0	0	0	0	0	0	0	0
Gm26716	0	0	0	0	0	0	0	0	0	0	0	0	0	0	0	0	0	0	0	0	0	0	0	0	0	0	0	0	0	0	0	0	0	0	0	0	0	0	0	0	0	0	0	0	0	0	0	0	0
Gm47512	0	0	0	0	0	0	0	0	0	0	0	0	0	0	0	0	0	0	0	0	0	0	0	0	0	0	0	0	0	0	0	0	0	0	0	0	0	0	0	0	0	0	0	0	0	0	0	0	0
AW047730	0	0	0	0	0	0	0	0	0	0	0	0	0	0	0	0	0	0	0	0	0	0	0	0	0	0	0	0	0	0	0	0	0	0	0	0	0	0	0	0	0	0	0	0	0	0	0	0	0
Gm42418	0	0	0	0	0	0	0	0	0	0	0	0	0	0	0	0	0	0	0	0	0	0	0	0	0	0	0	0	0	0	0	0	0	0	0	0	0	0	0	0	0	0	0	0	0	0	0	0	0
Gm18853	2.88	2.47	0	0	0	0	0	0	0	0	0	0	2.88	2.73	4.13	2.79	2.87	0	0	0	0	0	0	0	2.01	0	0	0	0	0	2.23	1.69	0	0	0	0	2.53	3	0	0	0	0	0	0	0	0	0	0	2.57
Mir6236	0	0	0	0	0	0	0	0	-1.49	0	-1.12	0	0	0	0	0	0	0	0	0	0	0	0	0	0	0	0	0	0	0	0	0	0	0	0	0	0	0	0	0	-1.19	0	0	0	0	0	0	0	0
Gm18852	3.22	2.82	0	0	0	0	0	0	0	0	0	0	2.78	2.61	4.09	2.79	2.87	0	0	0	0	0	0	0	1.97	0	0	0	0	0	2.23	1.67	0	0	0	0	2.43	3	0	0	0	0	0	0	0	0	0	0	2.57
Bcl2a1d	0	0	0	0	0	0	3.65	2.51	0	0	0	0	2.17	2.57	2.25	1.59	0	0	3.39	2.51	0	2.82	0	0	2.27	1.77	0	0	0	0	2.6	2.28	1.92	1.44	0	0	4.89	3.49	2.55	0	0	0	3.44	2.88	0	0	0	0	0
Gm5441	0	0	0	0	0	0	0	0	0	0	0	0	4.56	4.75	0	0	0	0	0	0	0	0	0	0	0	0	0	0	0	0	0	0	0	0	0	0	0	0	0	0	0	0	0	0	0	0	0	0	0
Bcl2a1a	4.37	4.17	3.38	0	0	0	3.08	2.39	0	0	0	0	2.15	2.75	2.58	1.72	1.21	0	0	0	0	0	0	0	2.05	1.6	0	0	0	0	2.43	1.87	2.17	1.3	0	0	5.22	4.34	3.28	0	0	0	3.5	3.16	0	0	0	0	0
Gm37975	0	0	0	0	0	0	0	0	0	0	0	0	2.28	0	0	0	0	0	0	0	0	0	0	0	0	0	0	0	0	0	0	0	0	0	0	0	0	0	0	0	0	0	0	0	0	0	0	0	0
Gm38316	0	0	0	0	0	0	3.26	2.65	0	0	0	0	0	0	2.3	1.37	0	0	2	2.04	0	0	0	0	3.05	2.41	0	0	0	0	2.99	1.97	0	0	0	0	2.06	0	0	0	0	0	0	0	0	0	0	0	3.03
Gbp6	3.91	3.29	0	0	0	0	5	3.87	0	0	0	0	3.74	2.96	2.99	0	0	0	5.23	5.18	3.57	0	0	0	3.6	2.91	1.77	0	0	0	5.55	4.47	2.13	0	0	0	4.93	4.6	0	0	0	0	5.07	4.43	0	0	0	0	5.1
Gm43802	2.69	3.42	0	0	0	0	0	0	0	0	0	0	3.14	2.51	3.05	0	0	0	5.06	3.84	0	0	0	0	0	0	0	0	0	0	3.53	2.38	0	0	0	0	4.95	3.92	0	0	0	0	0	0	0	0	0	0	3.39
Gbp5	5.14	4.42	0	0	0	0	5.04	2.96	0	0	0	0	4.45	3.56	4.41	0	0	0	5.83	4.94	0	0	0	0	4.5	3.5	0	0	0	0	5.69	4.54	0	0	0	0	4.76	3.92	0	0	0	0	3.89	2.76	0	0	0	0	4.38
Gm20559	1.09	0	0	0	-1.68	0	2.93	0	0	0	0	0	2.95	1.94	2.74	1.18	0	0	3.17	1.81	0	0	0	0	0	0	0	0	-1.97	-1.77	2.13	0	0	0	0	0	2.41	0	0	0	0	0	0	0	0	0	0	0	1.78
Gm43126	1.67	0	0	0	0	0	0	0	0	0	0	0	1.32	0	1.78	0	1.03	0	0	0	0	0	0	0	2.36	0	0	0	0	0	1.34	0	0	0	0	0	2.53	2.05	0	0	0	0	0	0	0	0	0	0	0
A930037H05Rik	2.51	1.77	0	0	0	0	0	0	0	0	0	0	2.5	0	2.76	0	0	0	2.94	0	0	0	0	0	2.58	0	0	0	0	0	2.59	0	0	0	0	0	2.61	0	0	0	0	0	0	0	0	0	0	0	0
Gm47079	3.21	2.1	1.57	1.72	1.57	0	3.9	2.84	2.26	1.64	0	0	2.05	2	1.79	0	0	0	3.9	3.24	2.24	0	0	0	2.33	1.22	0	0	0	0	2.21	1.33	1.48	0	0	0	3.18	1.86	1.75	0	0	0	4.15	3.75	0	0	0	0	5.81
Gm6545	2.68	0	0	0	0	0	0	0	0	0	0	0	4.36	3.15	5.07	0	0	0	0	0	0	0	0	0	2.92	0	2.96	0	0	0	2.22	0	0	0	0	0	3.76	2.87	0	0	0	0	0	0	0	0	0	0	0
Lilr4b	4.52	5.37	3.91	2.54	2.52	0	3.05	2.88	0	2.64	0	0	2.47	3.66	4.17	2.3	0	0	0	0	0	0	0	0	2.11	2.37	1.86	1.51	0	0	4.2	4.26	3.02	3.17	2.53	0	2.12	1.56	0	0	1	0	3.71	3.45	0	0	0	0	0
X4933412E12Rik	0	0	0	0	0	0	0	0	0	0	0	0	2.16	1.97	2.36	0	0	0	0	0	0	0	0	0	0	0	0	0	0	0	1.88	0	0	0	0	0	0	0	0	0	0	0	0	0	0	0	0	0	0
Gm47457	0	0	0	0	0	0	0	0	0	0	0	0	1.41	0	0	0	0	0	0	0	0	0	0	0	0	0	0	0	0	0	0	0	0	0	0	0	0	0	0	0	0	0	0	0	0	0	0	0	0
Gm9973	2.3	3.23	3.44	0	0	0	1.85	2.55	1.85	0	0	0	2.51	4.2	4.14	1.57	1.21	0	2.44	3.02	2.42	0	0	0	2.67	2.56	0	0	-1.24	0	2.8	3.39	1.83	0	0	0	1.36	1.51	0	0	0	0	3.2	3.28	1.22	0	0	0	3.4
Pnp	3.66	3.09	1.93	1.47	0	0	3.14	2.3	0	0	0	0	1.52	1.26	2.35	1.37	1.19	0	2.33	2.25	0	0	0	0	2.23	1.6	0	0	0	1.3	2.61	1.6	0	0	0	0	2.25	1.1	0	0	0	0	0	0	0	0	0	0	2.62
Tfe3	0	0	1.93	0	0	0	0	0	0	0	0	0	0	0	0	0	0	0	0	0	0	0	0	0	0	0	0	0	0	0	0	0	0	0	0	0	0	0	0	0	0	0	0	0	0	0	0	0	0
Itgb2	0	1.41	1.88	1.85	1.88	1.44	0	0	0	1.31	1.36	0	0	0	0	0	0	0	0	0	0	0	0	0	-1.09	0	0	0	0	0	0	0	0	1.55	1.16	0	0	0	0	0	0	1.07	0	0	0	0	0	0	0
Itga5	3.57	3.86	2.21	3.48	3.32	0	0	0	0	0	0	0	0	0	0	0	0	0	0	0	0	0	0	0	2.56	2.16	0	0	0	0	0	1.41	0	0	0	0	0	0	0	0	0	0	1.8	2.36	0	0	0	0	0
Rab5b	0	0	1.33	1.19	0	0	0	0	0	0	0	0	0	0	0	0	0	0	0	0	0	0	0	0	0	0	0	0	0	0	0	0	0	0	0	0	0	0	0	0	0	0	0	0	0	0	0	0	0
Mmp14	4.7	3.89	2.87	4.05	4.28	0	0	1.37	1.24	1.16	0	0	0	1.79	2.63	1.77	2.18	0	0	1.39	0	1.34	0	0	1.56	1.47	1.49	1.03	0	0	0	1.23	1.23	1.14	0	0	2.61	2.07	2.32	1.39	0	0	1.53	1.51	1.24	0	0	0	1.45
S100a6	2.65	3.46	4.04	3.51	3.59	0	0	0	0	0	0	0	0	0	2.12	1.66	1.61	0	0	0	0	1.01	1.03	0	-1.2	0	0	0	0	0	0	0	0	0	0	0	-1.11	0	0	1.24	1.39	1.44	0	0	0	0	0	0	0
Cfp	2.66	3.15	3.88	3.72	3.63	0	0	0	0	0	0	0	0	0	1.42	1.94	2.47	0	0	0	0	0	0	0	-1.22	0	0	0	0	0	0	1.3	1.98	2.72	2.2	0	0	0	0	0	0	0	0	0	0	0	0	0	0
Def8	0	1.67	2.36	1.42	1.61	0	-1.87	0	0	0	0	0	0	0	0	0	0	0	0	0	0	0	0	0	0	0	0	0	0	0	0	0	0	0	0	0	0	0	0	0	0	0	0	0	0	0	0	0	0
Akt1	0	1.29	1.8	1.59	0	0	0	0	0	0	0	0	0	0	0	0	0	0	0	0	0	0	0	0	0	0	0	0	0	0	0	0	0	0	0	0	0	0	0	0	0	0	0	0	0	0	0	0	0
Unc119	0	2.04	2.95	2.19	2.05	0	0	0	0	0	0	0	0	0	0	0	0	0	0	0	0	0	0	0	0	0	0	0	0	0	0	0	0	1.67	0	0	0	0	0	1.3	1.31	0	0	0	0	0	0	0	0
Acp2	2.18	2.05	2.37	3.42	2.97	0	0	0	0	0	0	0	0	0	0	0	0	0	0	0	0	0	0	0	0	0	0	0	0	0	0	0	1.46	1.6	0	0	0	0	1.75	0	0	0	0	0	0	0	0	0	0
Nr1h3	4.5	4.22	4.02	6.86	6.97	0	0	-1.01	0	0	0	0	0	0	2.05	1.9	1.59	0	0	0	0	0	0	0	0	0	0	1.17	0	0	0	0	1.09	1.18	0	0	0	0	1.83	1.55	0	0	0	0	0	0	0	0	0
Spi1	2.87	3.7	3.14	2.29	2.3	0	0	0	0	0	0	0	0	0	2.25	2.6	2.66	1.4	0	0	0	0	0	0	0	0	0	0	0	0	1.79	2.3	1.92	2.18	1.88	0	0	0	0	0	1.07	0	1.54	0	0	0	0	0	0
Vrk3	0	0	1.05	0	0	0	0	0	0	0	0	0	0	0	0	0	0	0	0	0	0	0	0	0	0	0	0	0	0	0	0	0	0	0	0	0	0	0	0	0	0	0	0	0	0	0	0	0	0
Rpl3l	0	3.44	3.68	2.27	2.93	0	0	0	0	0	0	0	0	0	0	0	0	0	0	0	0	0	0	0	0	0	0	0	0	0	0	0	0	0	0	0	0	0	0	0	0	0	0	0	0	0	0	0	0
Lcp2	3.09	3.3	2.18	2.12	2.05	0	0	0	0	0	0	0	0	0	0	0	0	0	0	0	0	0	0	0	0	0	0	0	0	0	2.29	1.87	1.77	2.41	2.06	0	0	0	0	0	0	0	0	0	0	0	0	0	0
Ykt6	0	0	1.67	0	0	0	0	0	0	0	0	0	0	0	0	0	0	0	0	0	0	0	0	0	0	0	0	0	0	0	0	0	0	0	0	0	0	0	0	0	0	0	0	0	0	0	0	0	0
Pnkp	0	1.98	2.75	1.54	1.24	0	0	0	0	0	0	0	0	0	0	0	0	0	0	0	0	0	0	0	0	0	0	0	0	0	0	0	0	0	0	0	0	0	0	0	0	1.12	0	0	0	0	0	0	0
Sri	0	0	1.3	1.04	0	0	0	0	0	0	0	0	0	0	0	0	0	0	0	0	0	0	0	0	0	0	0	0	0	0	0	0	0	0	0	0	0	0	0	0	0	0	0	0	0	0	0	0	0
Hck	2.85	2.92	2.82	2.09	2.08	0	0	0	0	1.85	2.21	0	1.86	2.38	2.69	3.2	3.06	0	0	0	0	0	0	0	0	0	0	0	0	0	1.04	0	1.28	1.51	1.23	0	1.89	0	1.06	1.19	1.13	0	0	0	0	0	0	0	0
Rps6ka1	0	1.7	2.48	1.68	2.11	0	0	0	0	0	0	0	0	0	0	1.03	0	0	0	0	0	0	0	0	-1.74	-1.34	0	0	0	0	-1.13	0	0	0	0	0	0	0	0	0	0	0	0	0	0	0	0	0	0
Spic	5.17	0	3.31	4.66	4.66	0	3.86	2.28	2.81	3.63	3.13	0	2.31	2.82	2.78	0	0	0	0	0	0	0	0	0	0	0	0	0	0	0	2.77	0	3.1	3.62	0	0	1.75	0	1.99	0	0	0	0	0	0	0	0	0	0
Ralb	0	0	2.47	0	0	0	0	1.19	0	0	0	0	0	0	0	0	0	0	0	0	0	0	0	0	0	0	0	0	0	0	1.1	0	0	0	0	0	0	0	0	0	0	0	0	0	0	0	0	0	0
Cd33	3.53	3.93	4.32	2.27	1.72	0	0	0	0	0	0	0	0	0	1.73	1.84	0	0	0	0	0	0	0	0	0	0	0	0	0	0	2.26	2.58	2.36	1.96	1.82	0	0	0	0	0	0	1.29	0	0	0	0	0	0	0
Cd244a	0	1.91	2.8	2.63	2.48	0	0	0	0	0	0	0	0	0	0	0	0	0	0	0	0	0	0	0	0	0	0	0	0	0	0	0	0	2.5	0	0	0	0	0	0	0	0	0	0	0	0	0	0	0
Mapk13	2.92	3.98	5.42	3.75	3.07	0	0	0	0	0	0	0	0	0	0	0	0	0	0	0	0	0	0	0	0	0	0	0	0	0	0	0	0	0	0	0	0	0	0	1.02	1.19	1.16	0	0	0	0	0	0	0
Hmox1	6.12	5.62	5.05	6.04	6.11	0	2.46	1.77	2.46	3.36	3.38	0	0	0	3.7	2.01	2.23	0	2.35	2.78	1.79	0	0	0	-1.41	0	0	1.05	0	0	1.71	1.84	2.11	2.85	1.67	0	1.28	1.48	2.17	0	0	0	0	0	0	0	0	0	0
Ampd3	2.71	3.48	3.83	2.61	2.04	0	0	0	0	0	0	0	0	2.93	3.35	0	0	0	2.47	2.64	0	0	0	0	0	0	0	0	0	0	2.23	2.5	2.06	0	0	0	0	0	0	0	0	0	2.65	0	0	0	0	0	1.4
Mmp8	4.73	5.54	5.71	3.77	2.87	0	0	0	0	0	0	0	0	0	2.73	0	0	0	0	0	0	0	0	0	0	2.58	2.96	2.75	0	0	3.43	4.57	4.08	4.09	3.33	0	0	0	0	0	0	1.67	0	0	0	0	0	0	0
Arpc2	0	0	1.12	1.32	0	0	0	0	0	0	0	0	0	0	0	0	0	0	0	0	0	0	0	0	0	0	0	0	0	0	0	0	0	0	0	0	0	0	0	0	0	0	0	0	0	0	0	0	0
Ggt5	2.07	2.8	3.24	1.94	0	0	0	0	0	0	0	0	0	0	0	1.23	1.24	0	0	0	0	0	0	0	0	0	0	0	0	0	0	0	0	0	0	0	0	0	0	0	0	0	0	0	0	0	0	0	0
Ggt1	2.72	2.93	3.77	4.16	3.55	0	0	0	0	0	0	0	0	0	0	0	0	0	0	0	-1.32	0	0	0	0	0	0	0	0	0	0	0	0	0	0	0	0	0	0	4.52	4.49	0	-1.97	-3.1	-1.7	0	0	0	0
Cyba	1.12	1.68	2.27	1.7	1.74	0	0	0	0	0	0	0	0	0	0	1.14	1.06	0	0	0	0	0	0	0	0	0	0	0	0	0	0	0	0	1.44	0	0	0	0	0	0	0	1.01	1.28	1.42	0	0	0	0	0
Clic1	0	1.31	1.43	1.4	1.44	0	0	0	0	0	0	0	0	0	0	0	0	0	0	1.14	0	0	0	0	0	0	0	0	0	0	0	0	0	0	0	0	0	0	0	0	0	0	0	0	0	0	0	0	0
Ctsd	0	1.11	1.55	1.91	1.5	1.52	0	0	0	0	0	0	0	0	0	1.47	1.73	0	0	0	0	0	0	0	-1.45	0	0	0	0	0	0	0	0	0	0	0	0	0	0	0	0	0	0	0	0	0	0	0	0
Carhsp1	2.04	2.47	2.7	1.94	2.02	0	0	0	0	0	0	0	1.27	1.75	1.95	1.24	1.01	0	1.08	2.11	0	0	0	0	0	0	0	0	0	0	1.04	0	0	0	0	0	0	0	0	-1.04	0	0	0	0	0	0	0	0	0
Mgst1	3.26	4.01	4.13	2.1	2.12	0	0	0	0	0	0	0	0	0	1.54	1.47	1.5	0	0	1.21	2.07	0	0	0	0	0	0	0	0	0	0	0	0	0	0	0	0	0	0	0	0	1.08	0	0	1.45	0	0	0	0
Fxyd5	1.11	2.07	1.97	1.39	1.58	0	0	0	0	0	0	0	0	0	0	1.06	1.03	0	0	0	0	0	0	0	-1.34	0	0	0	0	0	0	0	1.12	1.63	1.24	0	0	0	0	0	0	0	0	1.43	0	0	0	0	0
Pgam1	1.56	2.57	1.64	2.2	2.28	0	0	0	0	0	0	0	0	0	0	0	0	0	0	0	0	0	0	0	0	0	1.03	1.48	0	0	0	0	0	0	0	0	0	0	0	1.37	1.39	0	0	0	0	0	0	0	0
Bnip2	0	0	1.09	0	1.03	0	0	0	0	0	0	0	0	0	0	0	0	0	0	0	0	0	0	0	0	0	0	0	0	0	0	0	0	0	0	0	0	0	0	0	0	0	0	0	0	0	0	0	0
Tmem167	0	0	1.03	0	0	0	0	0	0	0	0	0	0	0	0	0	0	0	0	0	0	0	0	0	0	0	0	0	0	0	0	0	0	0	0	0	0	0	0	0	0	0	0	0	0	0	0	0	0
Mcemp1	3.01	3.82	4.96	2.78	2.41	0	0	0	0	0	0	0	0	0	2.54	2.65	2.28	0	0	0	0	0	0	0	0	0	0	0	0	0	1.28	1.6	1.87	1.67	0	0	0	0	0	0	1.08	1.5	0	0	0	0	0	0	0
Chp1	0	1.23	1.86	1.21	1.42	1.69	0	0	0	0	0	0	0	0	0	0	0	0	0	0	1.16	0	0	0	0	0	0	0	0	0	0	0	0	0	0	0	0	0	0	0	0	0	0	0	0	0	0	0	0
Surf4	0	1.51	1.46	1.69	1.23	0	0	0	0	0	0	0	0	0	1.21	0	0	0	0	0	0	0	0	0	0	0	0	0	1.02	0	0	0	0	0	0	0	0	0	0	1.41	1.4	0	0	0	0	0	0	0	0
Cybb	2.3	1.77	1.56	1.81	2.21	0	1.18	0	0	1.21	1.22	0	1.23	2.16	1.99	2.24	2.62	0	0	0	0	0	1.47	0	0	0	0	0	0	0	1.24	1.09	1.2	1.92	1.62	0	0	0	0	0	0	1.06	1.73	1.57	0	0	0	0	1.45
Nat9	0	0	1.41	0	0	0	0	0	0	0	0	0	0	0	0	0	0	0	0	0	0	0	0	0	0	0	0	0	0	0	0	0	0	0	0	0	0	0	0	0	0	0	0	0	0	0	0	0	0
Eps8	2.26	2.75	2.07	2.33	2.79	0	0	0	0	0	0	0	0	0	0	0	0	0	0	0	0	0	0	0	0	0	0	0	0	0	0	0	0	0	0	0	0	0	0	0	0	0	0	0	0	0	0	0	0
Nfe2l2	2.16	1.77	1.97	1.47	1.31	0	0	0	0	0	0	0	0	0	1.28	0	0	0	0	0	0	0	0	0	0	0	0	0	0	0	0	0	0	0	0	0	0	0	0	0	0	0	0	-1.02	0	0	0	0	1.27
Dstn	1.98	2.33	2.81	3.34	2.68	1.8	0	0	0	0	0	0	0	0	2.06	0	0	0	0	0	0	0	0	0	0	0	0	0	0	0	0	0	0	0	0	0	0	0	0	1.01	1.16	0	0	0	0	0	0	0	0
Fcgr1	6.81	5.67	3.65	3.66	3.31	0	0	0	0	0	0	0	0	0	3.77	3.52	2.47	0	0	0	0	0	0	0	0	0	1.49	0	0	0	3.51	3.12	3.13	2.25	0	0	2.9	2.94	2.75	0	0	0	3.42	0	0	0	0	0	0
Ncf1	1.83	2.51	2.45	0	0	0	0	0	0	0	0	0	0	0	1.79	2.57	2.37	0	0	0	0	0	0	0	0	0	0	0	0	0	1.66	2.11	1.83	1.69	0	0	0	0	0	0	1.04	1.03	0	0	0	0	0	0	0
Prelid3b	0	1.83	1.43	1.58	1.51	0	0	0	0	0	0	0	0	0	0	0	0	0	0	0	0	0	0	0	0	0	1.11	1.06	0	0	0	0	0	0	0	0	0	0	0	0	0	0	0	0	0	0	0	0	0
Lamp2	1.51	1.78	1.58	1.74	1.66	2	0	0	0	0	0	0	0	0	0	0	0	0	0	0	0	0	0	0	0	0	0	0	0	0	0	0	0	0	0	0	0	0	0	0	0	0	0	0	0	0	0	0	0
Atxn10	1.49	1.78	2.65	2.1	1.77	0	0	0	0	0	0	0	0	0	0	0	0	0	0	0	0	0	0	0	0	0	0	0	0	0	0	0	0	0	0	0	0	0	0	0	0	0	0	0	0	0	0	0	0
Mrps18c	1.08	1.26	1.41	1.62	1.74	0	0	0	0	0	0	0	0	0	0	0	0	0	0	0	0	0	0	0	0	0	0	0	0	0	0	0	0	0	0	0	0	0	0	0	0	0	0	0	0	0	0	0	0
Mmp9	2.14	3.52	4.43	2.5	2.01	0	0	0	0	0	0	0	0	0	1.91	1.48	1.33	0	0	0	0	0	0	0	0	0	0	0	0	0	1.9	3.34	3.78	3.63	3.03	0	-1.25	-1.06	0	0	0	1.59	0	0	0	0	0	0	0
Nkiras2	1.7	2.03	2.06	1.74	2.27	0	0	0	0	0	0	0	0	0	0	0	0	0	0	0	0	0	0	0	0	0	0	0	0	0	0	0	0	0	0	0	0	0	0	0	0	0	0	0	0	0	0	0	0
Cyth4	0	1.67	1.6	1.52	1.44	0	0	0	0	1.57	0	0	0	0	1.21	1.7	1.62	0	0	0	0	0	0	0	-1.15	0	0	0	0	0	0	0	1.02	1.67	1.4	0	0	0	0	0	0	0	0	0	0	0	0	0	0
Vmp1	1.13	1.91	1.85	2.27	1.87	0	0	1.11	1.14	0	0	0	1.22	1.34	2.56	1.96	1.56	0	1.58	1.89	1.42	0	0	0	0	1.11	1.72	0	0	0	1.48	1.42	1.43	0	0	0	0	0	1.04	0	0	0	0	0	0	0	0	0	0
Pfn1	1.24	0	1.95	1.7	1.57	1.8	0	0	0	0	0	0	0	0	0	0	0	0	0	0	0	0	0	0	0	0	0	0	0	0	0	0	0	1.48	1.23	0	0	0	0	0	0	0	0	0	0	0	0	0	0
Adora2b	5.48	4	3.61	3.53	3.9	0	0	0	0	0	0	0	0	0	0	0	0	0	0	3.23	0	0	0	0	0	0	0	0	0	0	0	0	0	0	0	0	0	0	0	0	0	0	0	0	0	0	0	0	0
Gabarap	0	1.55	1.4	1.38	1.34	0	0	0	0	0	0	0	0	0	0	1.09	1.12	0	0	0	0	0	0	0	0	0	0	0	0	0	0	0	0	0	0	0	0	0	0	0	0	0	0	0	0	0	0	0	0
Cd68	1.5	1.58	2.35	3	3.32	0	0	0	0	1.04	1.16	0	0	0	1.28	1.7	1.45	0	0	2.12	2.66	2.25	2.35	0	-1.33	-1.29	0	0	0	0	0	0	1.08	1.31	0	0	0	0	0	0	0	0	0	0	0	0	0	0	0
Lsp1	0	0	1.26	0	1.12	0	0	0	0	0	0	0	0	0	0	0	0	0	0	0	0	0	0	0	0	0	-1.21	0	0	0	0	0	0	1.18	1.62	0	0	0	0	0	0	0	0	0	0	0	0	0	0
Rab3d	0	1.81	2.93	2.33	1.95	0	0	0	0	0	0	0	0	0	0	0	0	0	0	0	0	0	0	0	0	0	0	0	0	0	0	0	0	0	0	0	0	-1.07	0	0	0	1.02	0	0	0	0	0	0	0
Rab5c	2	2.48	1.76	1.83	1.61	0	0	0	0	0	0	0	0	0	1.07	1.19	0	0	0	0	0	0	0	0	0	1.12	0	0	0	0	1.38	1.38	0	0	0	0	1.15	0	0	0	0	0	0	0	0	0	0	0	0
Atp6v1e1	1.68	2.02	2.16	1.43	1.58	0	0	0	0	0	0	0	0	0	0	0	0	0	0	0	0	0	0	0	0	0	0	0	0	0	0	0	0	0	0	0	0	0	0	0	0	0	0	0	0	0	0	0	0
Gyg	2.46	3.12	2.92	2.89	3.15	0	0	0	0	0	0	0	0	0	1.22	1.35	0	0	0	0	0	0	0	0	0	0	0	0	0	0	-1.39	-1.01	0	0	0	0	0	0	0	1.17	1.45	0	0	0	0	0	0	0	0
Fuca2	0	1.34	2.27	1.83	2.17	0	0	0	0	0	0	0	0	0	0	1.37	1.12	0	0	0	0	0	0	0	-1.75	0	0	0	0	0	0	-1.1	0	0	0	0	0	0	0	0	1.23	0	-1.22	0	0	0	0	0	0
Rab32	2.65	3.45	3.31	2.2	3.88	0	0	0	0	0	0	0	0	0	1.61	1.85	1.52	0	0	0	0	0	0	0	0	0	0	0	0	0	1.77	0	0	2.18	0	0	0	0	0	1.01	0	1.15	0	0	0	0	0	0	0
Psen1	0	1.04	1.35	1.26	1.1	0	1.16	1.45	0	0	0	0	0	0	0	0	0	0	1.02	0	0	0	0	0	0	0	0	0	0	0	0	0	0	0	0	0	0	0	0	0	0	0	0	0	0	0	0	0	0
Sgk1	0	1.73	1.75	1.34	2.35	0	0	0	0	0	0	0	0	1.52	1.46	1.51	1.58	0	0	0	0	0	0	0	-1.13	0	0	-1.41	-1.11	0	1.53	1.95	0	0	0	0	0	0	0	0	0	0	0	0	0	0	0	0	0
Arg1	0	3.48	0	0	4.43	0	0	0	0	0	0	0	0	0	3.51	2.7	0	0	0	0	0	0	0	0	0	0	0	0	0	0	0	0	0	0	0	0	0	3.69	0	0	0	0	0	0	0	0	0	0	0
Cep83	0	0	1.06	0	0	0	0	0	0	0	0	0	0	-1.18	0	0	0	0	0	0	0	0	0	0	0	0	0	0	0	0	0	0	0	0	0	0	0	0	0	0	0	0	0	0	0	0	0	0	0
Vsir	1.59	2.74	3.56	2.28	1.93	0	0	0	0	0	0	0	0	0	0	1.07	1.05	0	0	0	0	0	0	0	-2.06	-2.07	-1.21	0	0	0	0	0	1.37	1.37	0	0	0	0	0	0	0	1.04	0	0	0	0	0	0	0
Havcr2	1.88	3.53	2.24	2.37	2.87	0	0	0	0	0	0	0	0	0	0	2.04	2.11	0	0	0	0	0	0	0	-3.04	0	0	0	0	0	0	0	0	0	0	0	0	0	0	0	0	0	0	0	0	0	0	0	0
Tcn2	0	2.11	2.61	2.23	2.14	0	0	0	0	0	0	0	0	0	0	0	0	0	0	0	0	0	0	0	0	0	0	0	0	0	0	0	0	0	0	0	0	0	0	0	0	0	0	-1.47	0	0	0	0	0
Xbp1	2.59	2.28	2.51	2.23	2.16	0	2.06	1.86	0	0	0	0	0	0	1.02	0	0	0	2.29	2.29	1.11	0	0	0	0	0	0	1.56	1.82	0	1.53	1.43	0	0	0	0	0	0	0	1.27	1.38	0	0	0	0	0	0	0	0
Map3k3	0	0	1.23	0	0	0	0	0	0	0	0	0	0	0	0	0	0	0	0	0	0	0	0	0	0	0	0	0	0	0	0	0	0	0	0	0	0	0	0	0	0	1.4	0	0	0	0	0	0	0
Adap2	4.58	4.92	0	4.95	3.84	0	-1.31	-1.36	0	0	0	0	0	0	0	0	0	0	0	0	0	0	0	0	0	0	0	0	0	0	0	0	0	0	0	0	1.93	2.18	0	0	0	0	0	0	0	0	0	0	0
Cpd	2.45	3.44	3.61	2.84	2.26	0	0	0	0	0	0	0	0	1.56	2.36	2.33	1.66	0	0	0	0	0	0	0	0	0	0	0	0	0	0	0	0	0	0	0	0	0	0	0	1.17	1.08	0	0	0	0	0	0	0
Gosr2	1.42	1.5	1.58	1.37	1.25	0	0	1.12	0	0	0	0	0	0	0	0	0	0	0	0	0	0	0	0	0	0	0	0	0	0	0	0	0	0	0	0	0	0	0	0	0	0	0	0	0	0	0	0	0
Psma6	1.75	1.65	1.14	1.72	1.61	0	0	0	0	0	0	0	0	0	0	0	0	0	0	0	0	0	0	0	0	1.09	0	0	0	0	0	0	0	0	0	0	0	0	0	0	0	0	0	0	0	0	0	0	0
Pygl	2.23	3.24	4.2	2.72	2.35	0	0	-2.27	-1.67	-1.1	0	0	0	0	0	0	0	0	0	-1.71	0	0	0	0	-1.77	0	0	0	0	0	0	0	1.05	1.37	1.18	0	0	0	0	0	0	1.35	0	0	0	0	0	0	0
Atp6v1d	0	0	1.43	0	0	0	0	0	0	0	0	0	0	0	0	0	0	0	0	0	0	0	0	0	0	0	0	0	0	0	0	0	0	0	0	0	0	0	0	0	0	0	0	0	0	0	0	0	0
Npc2	1.56	1.59	0	1.28	1.33	0	0	0	0	0	0	0	0	0	1.47	1.49	1.19	0	0	0	0	0	0	0	0	0	0	0	0	0	0	0	0	0	0	0	0	0	0	0	0	0	0	0	0	0	0	0	0
Tmed10	0	1.11	1.04	1.27	0	0	0	0	0	0	0	0	0	0	1	0	0	0	0	0	0	0	0	0	0	0	0	0	0	0	0	0	0	0	0	0	0	0	0	1.04	0	0	0	0	0	0	0	0	0
Aoah	5.29	6.02	5.36	3.94	3.93	0	0	0	0	0	0	0	0	2.72	3.29	2.8	3.04	0	0	0	0	0	0	0	0	1.91	2.34	0	0	0	0	0	0	0	0	0	1.24	1.61	0	1.11	0	1.31	2.37	2.68	0	0	0	0	0
Gcnt2	1.86	2.36	2.88	1.8	1.79	0	1.52	1.06	0	0	0	0	0	0	3.17	2.99	2.69	0	1.68	1.6	0	0	0	0	0	0	0	0	0	0	1.39	0	0	0	0	0	0	0	0	0	0	0	0	0	0	0	0	0	2.26
Prelid1	0	1.23	1.26	1.48	1.61	0	0	0	0	0	0	0	0	0	0	0	0	0	0	0	0	0	0	0	0	0	0	0	0	0	0	0	0	0	0	0	0	0	0	1.27	1.29	0	0	0	0	0	0	0	0
Golm1	0	0	1.24	0	0	0	0	0	0	0	0	0	0	0	0	0	0	0	0	0	0	0	0	0	0	0	0	0	0	0	0	0	0	0	0	0	0	0	0	0	0	0	0	0	0	0	0	0	0
Pdcd6	0	0	1.1	0	1.11	0	0	0	0	0	0	0	0	0	0	0	0	0	0	0	0	0	0	0	0	0	0	0	0	0	0	0	0	0	0	0	0	0	0	0	0	0	0	0	0	0	0	0	0
Glrx	5.21	5.16	4.97	3.27	3.09	0	0	1.75	0	0	0	0	0	1.36	2.51	1.56	1	0	0	3	0	0	0	0	0	0	0	0	0	0	0	1.15	0	0	0	0	0	0	0	0	1.06	1.21	-1.21	-1.29	0	0	0	0	0
Anxa11	0	0	1.88	0	0	0	0	0	0	0	0	0	0	0	0	0	0	0	0	0	0	0	0	0	0	0	0	0	0	0	0	0	0	0	0	0	0	0	0	0	0	1.18	0	0	0	0	0	0	0
Ctsb	2.2	2.68	2.27	3.61	3.68	0	0	0	-1.13	0	0	0	0	0	1.24	1.82	1.97	0	0	1.13	0	0	0	0	0	0	0	0	0	0	0	1	0	1.46	0	0	0	0	0	0	0	0	0	0	0	0	0	0	0
Mtmr6	0	1.55	1.74	1.15	1.53	0	0	0	0	0	0	0	0	0	0	0	0	0	0	0	0	0	0	0	0	0	0	0	0	0	0	0	0	0	0	0	0	0	0	0	0	0	0	0	0	0	0	0	0
Lcp1	1.63	1.77	2.44	1.47	1.23	-1.03	0	0	0	0	0	0	0	0	0	0	0	0	0	0	0	0	1.45	0	0	0	0	0	0	0	0	0	0	1.4	1.3	0	0	0	0	0	0	0	0	0	0	0	0	0	0
Dok2	0	2.43	1.93	2.83	2.64	0	0	0	0	0	0	0	0	-1.44	0	0	-1.25	0	0	0	0	0	0	0	0	0	0	0	0	0	0	0	2.26	2.57	0	0	0	0	1.44	0	0	0	0	0	0	0	0	0	0
Fyb	1.31	1.51	1.82	1.28	0	0	0	0	0	0	0	0	0	0	0	0	0	0	0	0	0	0	0	0	0	0	0	0	0	0	1.29	1.61	1.5	2.15	1.65	0	0	0	0	0	0	0	1.24	1.02	0	0	0	0	0
Naga	0	2.25	2.78	2.62	2.65	2.33	0	0	0	0	0	0	0	0	0	0	0	0	0	0	0	0	0	0	0	0	0	0	0	0	0	0	0	0	0	0	0	0	0	0	0	0	0	0	0	0	0	0	0
Grina	2.26	3.07	2.55	2.02	1.78	0	1.26	1.56	1.16	0	0	0	1.01	1.01	1.72	1.41	1.19	0	0	0	0	0	0	0	0	0	0	0	0	0	1.47	1.7	1.05	1.07	1.06	0	0	0	0	0	0	0	0	0	0	0	0	0	0
Ly6g	3.78	5.41	5.34	4.71	4.59	0	0	0	0	0	0	0	0	0	0	0	0	0	0	0	0	0	0	0	0	0	0	0	0	0	0	2.81	0	3.43	3.14	0	-2.42	-2.95	-2.73	0	0	1.31	0	0	0	0	0	0	0
Ly6c2	3.9	4.57	3.76	2.68	2.01	0	0	0	0	0	0	0	0	0	1.6	3.12	2.17	0	0	0	0	0	0	0	0	0	0	0	0	0	2.44	3.08	2.95	2.35	1.33	0	0	1.15	0	0	0	1.08	0	0	0	0	0	0	0
Ly6i	4.01	4.84	5.11	3.13	2.61	0	0	0	0	0	0	0	0	0	0	2.41	0	0	0	0	0	0	0	0	0	0	0	0	0	0	4.4	5.04	6.02	3.49	2.6	0	0	0	0	0	0	0	0	0	0	0	0	0	0
Retnlg	3.67	3.42	4.54	3.18	2.43	0	1.42	1.24	1.49	1.45	0	0	0	0	2.9	1.91	2.59	0	0	0	0	0	0	0	0	0	1.23	1.38	1.08	0	2.52	2.42	3.39	3.73	3.43	0	-1.67	-1.97	-1.74	0	0	1.44	0	0	0	0	0	0	0
Fgd4	1.18	1.4	2.12	1.35	1.58	0	-2.11	0	0	0	0	0	0	0	0	0	0	0	0	-1.15	0	0	0	0	0	0	0	0	0	0	0	0	0	0	0	0	-1.07	0	0	0	0	1.04	0	0	0	0	0	0	0
Hcls1	1.48	1.46	1.57	1.25	1.21	0	1.51	0	0	0	2.13	0	0	0	0	0	0	0	0	0	0	0	0	0	0	0	0	0	0	0	1.32	0	0	1.58	1.27	0	0	0	0	0	0	0	0	1.48	0	0	0	0	0
Samsn1	3.75	4.14	3.53	1.97	1.88	0	0	0	0	0	0	0	0	0	1.18	0	0	0	0	0	0	0	0	0	0	0	0	0	0	0	2.73	2.94	2.35	2.27	2.08	0	1.65	1.34	1.05	0	0	1.18	0	0	0	0	0	0	0
App	3.56	4.18	3.35	2.89	1.99	0	0	0	0	0	0	0	0	1.25	2.59	2.11	2.39	0	0	0	0	0	0	0	0	0	0	0	0	0	0	0	0	0	0	0	0	0	0	0	0	0	0	0	0	0	0	0	0
Ifnar2	1.31	1.9	1.51	1.32	1.34	0	0	0	0	0	0	0	0	0	1.26	1.6	1.32	0	0	0	0	0	0	0	0	0	0	0	0	0	0	0	0	0	0	0	0	0	0	0	0	0	1.06	1.26	0	0	0	0	0
Igfbp6	5.19	5.78	7.09	6.91	6.66	0	0	0	0	0	0	0	0	0	0	0	0	0	0	0	0	0	0	0	0	0	0	0	0	0	0	0	0	0	-1.17	0	0	0	0	0	0	0	0	0	0	0	0	0	0
Prr13	1.05	1.81	2.41	1.83	1.63	1.57	0	0	0	0	0	0	0	1.42	1.85	1.78	1.66	0	0	0	0	0	0	0	0	0	0	0	0	0	0	1.04	0	1.42	0	0	0	0	0	0	0	0	0	0	0	0	0	0	0
Tmem176a	3.04	2.35	0	2.53	2.9	0	0	0	1.12	1.38	1.01	0	0	1.06	2.01	1.92	1.59	0	0	0	0	1	0	0	-1.27	-1.16	0	0	0	0	0	0	0	0	0	0	0	0	0	0	1.06	0	0	1.29	0	0	0	0	0
Agpat4	0	2.4	1.69	1.93	2.33	0	0	0	0	0	0	0	0	0	0	0	1.31	0	0	0	0	0	0	0	0	0	0	0	0	0	0	0	0	0	0	0	0	0	0	-1.53	-1.65	0	1.8	1.64	0	0	0	0	0
Pla2g7	3.49	4.28	3.7	2.76	2.16	0	0	0	1.84	1.66	1.49	0	0	0	1.84	2.85	2.85	0	0	0	0	0	0	0	0	0	0	0	0	0	2.55	3.72	3.49	3.62	3.13	0	1.39	2.1	1.97	0	0	1.12	0	0	1.52	0	0	0	0
Emilin2	2.47	3.09	2.89	2.7	2.93	0	0	0	0	0	0	0	0	0	0	0	0	0	0	0	0	0	0	0	0	0	0	0	0	0	0	1.48	1.57	2.35	2.01	0	0	0	0	0	0	0	0	0	0	0	0	0	0
Ndufaf7	0	0	1.13	0	1.13	0	0	0	0	0	0	0	0	0	0	0	0	0	0	0	0	0	0	0	0	0	0	0	0	0	0	0	0	0	0	0	0	0	0	0	0	0	0	0	0	0	0	0	0
Atp6v0c	2.25	2.76	2.34	1.75	1.47	1.46	0	0	0	0	0	0	0	0	1.34	0	0	0	0	0	0	0	0	0	0	0	0	0	0	0	0	0	0	0	0	0	0	0	0	1.05	0	0	0	0	0	0	0	0	0
Cript	0	0	1.1	0	0	0	0	0	0	0	0	0	0	0	0	0	0	0	0	0	0	0	0	0	0	0	0	0	0	0	0	0	0	0	0	0	0	0	0	0	0	0	0	0	0	0	0	0	0
C3	5.09	5.38	5.24	3.57	3.53	0	0	0	1.01	0	0	0	0	1.71	2.28	2.63	2.56	0	2.67	3.03	3.38	2.89	2.3	0	0	0	0	0	0	0	1.1	1.6	1.72	1.54	1.03	0	0	0	0	0	0	0	0	1.15	1.43	1.32	0	0	0
Myo1f	1.12	1.79	2.6	2.22	2.47	0	0	0	0	0	0	0	0	0	0	1.69	2.1	0	0	0	0	0	0	0	-2.45	0	0	0	0	0	0	0	1.49	2.18	1.88	0	-1.07	-1.02	0	0	0	0	0	0	0	0	0	0	0
Csnk2b	0	1.11	1.25	1.38	1.53	0	0	0	0	0	0	0	0	0	0	0	0	0	0	0	0	0	0	0	0	0	0	0	0	0	0	0	0	0	0	0	0	0	0	0	0	0	0	0	0	0	0	0	0
Aif1	2.09	2.34	3.02	4.88	4.41	0	0	-2.07	0	0	1.47	0	0	0	0	1.86	1.52	0	0	0	0	0	2.3	0	-1.9	-2.34	0	0	0	0	0	0	2.34	3.14	2.02	0	0	0	1.63	1.44	1.28	0	0	0	0	0	0	0	0
Impa2	0	0	2.62	0	2.23	0	0	0	0	0	0	0	0	0	0	0	0	0	0	0	0	0	0	0	0	0	0	0	0	0	0	0	0	0	0	0	0	0	0	0	0	0	0	0	0	0	0	0	0
Cndp2	1.88	1.99	0	2.55	2.34	0	0	0	0	0	0	0	0	1.02	1.68	0	0	0	0	0	0	0	0	0	0	1.05	0	0	0	0	0	0	0	1.04	0	0	0	1.3	1.15	0	0	0	-1.51	-2.09	0	-1.1	0	0	0
Anxa1	3.19	3.82	5.15	2.6	2.44	0	0	0	0	0	0	0	1.14	2.55	3.36	2.17	2.08	0	1.38	1.08	0	0	0	0	0	0	0	0	0	0	0	0	0	0	0	0	0	0	0	1.37	1.74	1.31	0	1.46	0	0	0	0	0
Mrpl16	0	0	0	0	0	0	0	0	0	0	0	0	0	0	0	0	0	0	0	0	0	0	0	0	0	0	0	0	0	0	0	0	0	1.27	0	0	0	0	0	0	0	0	0	0	0	0	0	0	0
Ostf1	1.52	2.48	2.34	1.31	1.77	0	0	0	0	0	0	0	0	0	0	0	0	0	0	0	0	0	0	0	-1.04	0	0	0	0	0	0	0	0	0	0	0	0	0	0	0	0	0	0	0	0	0	0	0	0
Ankrd22	4.02	3.64	5.32	3.44	3.63	0	0	0	0	0	0	0	0	0	0	0	0	0	0	0	0	0	0	0	0	0	0	0	0	0	0	0	0	0	0	0	0	0	0	0	0	1.62	0	0	0	0	0	0	0
Cdk2ap2	0	1.38	2.24	1.27	1.07	0	0	0	1.09	0	0	0	0	0	0	0	0	0	0	0	0	0	0	0	0	0	0	0	0	0	0	0	0	0	0	0	0	0	0	0	0	0	0	0	0	0	0	0	0
Aldh3b1	1.42	2.07	3.34	2.59	2.38	0	0	0	0	0	0	0	0	0	0	0	0	0	0	0	0	0	0	0	0	0	0	0	0	0	0	0	0	0	0	0	-1.54	0	0	0	0	0	0	0	0	0	0	0	0
Ehbp1l1	1.11	1.79	2.05	1.92	1.96	0	0	0	0	0	0	0	0	0	0	0	0	0	0	0	0	0	0	0	0	0	0	0	0	0	0	0	0	1.04	0	0	0	0	0	0	0	0	0	0	0	0	0	0	0
Prdx5	3.31	3.93	3.45	2.46	2.23	0	0	0	0	0	0	0	0	0	0	0	0	0	0	0	0	0	0	0	0	0	0	0	0	0	1.52	1.92	1.44	1.42	1.14	0	0	0	0	0	0	1.22	0	0	0	0	0	0	0
Gpr137	0	0	1.64	0	0	0	0	0	0	0	0	0	0	0	0	0	0	0	0	0	0	0	0	0	0	0	0	0	0	0	0	0	0	0	0	0	0	0	0	0	0	0	0	0	0	0	0	0	0
Tm9sf3	0	0	1.05	0	0	0	0	0	0	0	0	0	0	0	0	0	0	0	0	0	0	0	0	0	0	0	0	0	0	0	0	0	0	0	0	0	0	0	0	0	0	0	0	0	0	0	0	0	0
Msr1	4.7	3.4	3.04	4.02	3.64	0	0	0	0	2.07	1.96	0	0	2.75	4.43	3.41	2.31	0	0	0	0	0	0	0	0	0	3.51	3.95	3.08	0	3.24	3.15	4.18	4.2	0	0	3.54	2.96	3.74	0	0	0	2.5	2.38	0	0	0	0	0
Gk	3.08	3.03	3.15	2.33	2.45	0	0	0	0	0	0	0	0	0	0	0	0	0	0	-1.73	-1.33	0	0	0	0	0	0	0	0	0	2.11	1.36	0	0	0	0	1.49	0	0	0	1.15	0	0	-1.51	0	-1.71	0	0	0
Slc16a3	3.16	3.53	2.81	3.31	3.63	0	0	0	0	0	0	0	0	0	0	0	0	0	0	0	0	0	0	0	0	0	0	0	0	0	0	2.37	0	2.71	0	0	0	0	0	0	0	0	0	0	0	0	0	0	0
Ubtd1	3.98	4.82	3.33	2.9	2.57	0	0	0	0	0	0	0	0	0	0	0	0	0	0	0	0	0	0	0	0	0	0	0	0	0	0	0	0	0	0	0	0	0	0	0	2.35	0	0	0	0	0	0	0	0
Acot9	0	1.47	1.28	1.59	1.86	0	0	0	0	0	0	0	0	0	1.04	0	0	0	0	1.38	0	0	0	0	0	0	0	0	0	0	0	0	0	0	0	0	0	0	0	0	0	0	1.31	0	0	0	0	0	0
Jph3	0	0	4.12	0	0	0	0	0	0	0	0	0	0	0	0	0	0	0	0	0	0	0	0	0	0	0	0	0	0	0	0	0	0	0	0	0	0	0	0	0	0	0	0	0	0	0	0	0	0
Padi4	0	0	3.53	0	0	0	0	0	0	0	0	0	0	0	0	0	0	0	0	0	0	0	0	0	0	0	0	0	0	0	0	0	0	0	0	0	0	0	0	0	0	1.41	0	0	0	0	0	0	0
Cd63	2.17	3.26	3.93	2.22	1.79	0	1.24	2.64	2.46	0	1.07	0	0	1.42	2.61	2.12	1.99	0	0	0	0	0	0	0	0	0	0	0	0	0	1.06	1.35	0	0	0	0	0	0	0	0	0	0	0	0	0	0	0	0	0
Ifitm1	2.93	4.31	5.32	5.51	5.28	0	1.25	1.29	0	1.19	0	0	0	1.56	3.19	3.15	2.62	0	2.28	2.07	1.58	2.16	2.14	0	0	1.12	1.13	1.41	1.34	0	2.62	2.72	2.11	2.82	2.62	0	1.82	2.64	2.32	4.07	4.7	1.61	4.01	4.86	2.85	0	0	0	2.11
Pfkfb4	0	0	1.55	0	0	0	0	0	0	0	0	0	0	0	0	0	0	0	0	0	0	0	0	0	0	0	0	0	0	0	0	0	0	0	0	0	0	0	0	0	0	0	0	0	0	0	0	0	0
Alox5	1.64	2.19	2.75	0	1.97	0	0	0	0	0	0	0	0	0	0	0	0	0	0	0	0	0	0	0	0	0	0	0	0	0	0	0	0	0	0	0	0	0	0	0	0	0	0	0	0	0	0	0	0
Ccr1	3.27	3.33	3.42	0	0	0	0	0	0	0	0	0	0	0	3.33	3.38	3.08	0	0	0	0	0	0	0	0	0	0	0	0	0	3.36	3.39	3.15	2.57	0	0	1.57	1.27	0	1.02	0	1.3	0	0	0	0	0	0	0
Fam20c	0	5.08	5.58	5.38	5.28	0	-3.52	-1.01	0	0	0	0	0	0	1.43	1.5	1.47	0	-3.04	-1.64	0	0	0	0	0	0	0	0	0	0	0	0	0	0	0	0	0	0	0	3.45	2.99	0	0	0	0	0	0	0	0
Hk3	0	1.69	2.65	1.66	1.86	0	0	0	0	0	0	0	0	0	0	0	0	0	0	0	0	0	0	0	0	0	0	0	0	0	0	0	0	0	0	0	0	0	0	0	0	0	0	0	0	0	0	0	0
Casp1	2.59	2.57	1.74	1.3	1.62	0	0	0	0	0	0	0	0	0	2.47	1.91	1.8	0	0	0	0	0	0	0	0	0	0	0	0	0	1.59	0	0	0	0	0	1.56	1.17	0	0	1.05	0	0	-1.29	0	0	0	0	0
Nabp1	1.42	1.6	1.41	1.55	2.03	0	0	0	0	0	0	0	0	-1.89	0	-1.93	-2	-1.24	0	0	0	0	0	0	0	0	0	0	0	0	0	0	0	0	0	0	0	0	0	0	0	0	0	0	0	0	0	0	0
Rhbdd1	0	0	1.57	0	1.62	0	0	1	0	0	0	0	0	0	0	0	0	0	0	0	0	0	0	0	0	0	0	0	0	0	0	0	0	0	0	0	0	0	0	0	0	0	0	0	0	0	0	0	0
Rnf25	0	0	2	0	0	0	0	0	0	0	0	0	0	0	0	0	0	0	0	0	0	0	0	0	0	0	0	0	0	0	0	0	0	0	0	0	0	0	0	0	0	0	0	0	0	0	0	0	0
Ctdsp1	0	0	1.08	0	0	0	0	0	0	0	0	0	0	0	0	0	0	0	0	0	0	0	0	0	0	0	0	0	0	0	0	0	0	0	0	0	0	0	0	0	0	0	0	0	0	0	0	0	0
Slc11a1	3.17	4.11	4.11	3.14	2.63	0	0	0	0	0	0	0	0	0	1.79	0	1.73	0	0	0	0	0	0	0	0	0	1.24	0	0	0	0	2.37	2.07	2.26	0	0	0	0	0	0	0	0	0	0	0	0	0	0	0
Cxcr2	3.39	3.17	3.81	1.97	0	0	0	0	0	0	0	0	0	0	2.13	1.78	2.06	0	0	0	0	0	0	0	0	0	0	0	0	0	2.59	2.67	2.6	2.88	2.75	0	0	0	0	0	0	1.59	0	0	0	0	0	0	0
Zfand2b	0	0	1.18	0	0	0	0	0	0	0	0	0	0	0	0	0	0	0	0	0	0	0	0	0	0	0	0	0	0	0	0	0	0	0	0	0	0	0	0	0	0	0	0	0	0	0	0	0	0
Gpr35	1.47	1.84	1.34	1.54	1.57	0	0	0	0	0	0	0	0	0	2.31	0	2.22	0	0	0	0	0	0	0	0	0	0	0	0	0	0	0	0	0	0	0	0	0	0	0	0	0	0	0	0	0	0	0	0
Actr3	0	0	0	0	0	0	0	0	0	0	0	0	0	0	0	0	0	0	0	0	0	0	0	0	0	0	0	0	0	0	0	0	0	1.12	0	0	0	0	0	0	0	0	0	0	0	0	0	0	0
Ncf2	0	1.5	1.8	1.28	1.39	0	0	0	0	2.01	1.65	0	0	0	0	1.63	1.91	0	0	0	0	0	0	0	-1.41	0	0	0	0	0	0	1.49	1.62	2.16	1.93	0	0	0	0	0	0	1.12	0	0	0	0	0	0	0
Fam129a	0	0	2.15	1.3	1.86	0	0	0	0	0	0	0	0	0	1.47	1.39	1.5	1.38	0	0	0	0	0	0	0	0	-1.56	-1.39	-1.72	0	0	0	0	0	0	0	0	-1.7	-1.15	0	0	1.29	0	0	0	0	0	0	0
Soat1	0	0	1.4	0	0	0	0	0	0	0	0	0	0	0	0	0	0	0	0	0	0	0	0	0	0	0	0	0	0	0	0	-1	0	0	0	0	0	0	0	0	0	0	0	0	0	0	0	0	0
Phyh	0	0	2.04	1.31	1.49	0	0	0	0	0	0	0	0	0	1.47	1.15	0	0	0	0	0	0	0	0	0	0	0	0	0	0	0	0	0	0	0	0	0	0	0	0	0	0	-1.04	-1.54	0	0	0	0	0
Psmd14	1.66	1.6	1.31	1.86	1.65	0	0	0	0	0	0	0	0	0	0	0	0	0	0	0	0	0	0	0	0	0	0	1.17	0	0	0	0	0	0	0	0	0	0	0	0	0	0	0	0	0	0	0	0	0
Tpd52	1.5	1.82	1.98	1.4	1.6	0	0	1	0	0	0	0	0	0	1.6	1.45	1.36	0	0	0	0	0	0	0	0	0	0	0	0	0	0	0	0	1.34	1.01	0	0	0	0	0	0	0	0	0	0	0	0	0	0
Fabp5	3.97	3.57	3.68	3.48	3.55	0	0	0	0	-1.98	-1.54	0	0	0	0	0	0	0	0	0	-1.02	0	0	0	1.16	1.05	1.17	0	0	0	0	0	0	0	0	0	0	0	1.48	1.65	1.52	0	0	0	0	0	0	0	-1.01
Gdap2	0	0	1.28	0	1.12	0	0	0	0	0	0	0	0	0	0	0	0	0	0	0	0	0	0	0	0	0	0	0	0	0	0	0	0	0	0	0	0	0	0	0	0	0	0	0	0	0	0	0	0
Gba	0	1.15	1.02	1.62	0	0	0	0	1.05	0	0	0	0	0	0	0	0	0	0	0	0	0	0	0	0	0	0	0	0	0	0	0	0	0	0	0	0	0	1.01	1.18	1.2	0	0	0	0	0	0	0	0
Cpne3	0	0	1.58	1.29	0	0	0	0	0	0	0	0	0	0	0	0	1.04	0	0	0	0	0	0	0	0	0	0	0	0	0	0	0	0	0	0	0	0	0	0	0	0	0	0	0	0	0	0	0	0
Txn1	2.88	2.98	3.27	2.45	2.71	0	0	0	0	0	0	0	0	0	0	0	0	0	0	1.08	1.01	0	0	0	0	1.31	1.06	0	0	0	0	0	0	0	0	0	0	0	0	0	0	0	0	0	0	0	0	0	0
Clta	0	0	1.83	0	2	0	0	0	0	0	0	0	0	0	0	0	0	0	0	0	0	0	0	0	0	0	0	0	0	0	0	0	0	0	0	0	0	0	0	0	0	0	0	0	0	0	0	0	0
Plin2	4.1	4.59	3.89	3.77	3.25	0	1.47	2.89	1.6	0	0	0	0	1.3	2.76	1.9	1.26	0	3.4	4.79	3.24	0	0	0	0	0	1.07	0	0	0	1.03	1.34	1.16	1.01	0	0	1.78	1.93	1.59	1.9	1.4	1.01	0	0	0	0	0	0	1.64
Tmem59	0	0	1.68	0	0	0	0	0	0	0	0	0	0	0	0	0	0	0	0	0	0	0	0	0	0	0	0	0	0	0	0	0	0	0	0	0	0	0	0	0	0	0	0	0	0	0	0	0	0
Ndufs5	0	0	1.6	0	1.7	0	0	0	0	0	0	0	0	0	0	0	0	0	0	0	0	0	0	0	0	0	0	0	0	0	0	0	0	0	0	0	0	0	0	0	0	0	0	0	0	0	0	0	0
Hmgcl	0	0	2.3	0	0	0	0	0	0	0	0	0	0	0	0	0	0	0	0	0	0	0	0	0	-1.06	0	0	0	0	0	0	0	0	0	0	0	0	0	0	0	0	0	0	0	0	0	0	0	0
Map7d1	1.94	2.07	2.31	1.88	1.78	0	0	0	1.22	0	0	0	0	0	0	0	0	0	0	0	0	0	0	0	-1.05	0	0	0	0	0	0	0	0	0	0	0	0	0	0	0	0	0	0	0	0	0	0	0	0
Csf3r	1.91	1.85	2.58	1.4	0	0	0	0	0	0	0	0	0	0	2.63	3.03	3.43	0	0	0	0	0	0	0	0	0	0	1.03	0	0	2.21	2.24	2.35	2.93	2.57	0	0	-1.49	-1.44	0	0	1.24	0	0	0	0	0	0	0
Fgr	2.78	2.94	3.68	2.6	2.58	0	1.67	0	0	2.35	2.06	0	0	0	1.25	1.41	1.72	0	0	0	0	0	0	0	0	0	0	0	0	0	1.64	2.02	2.35	2.85	2.33	0	0	0	0	0	0	1.19	0	0	0	0	0	0	0
Smpdl3b	3.49	3.72	0	3.07	3.65	0	0	0	0	0	0	0	0	0	0	0	0	0	0	0	0	0	0	0	0	0	0	0	0	0	0	0	0	0	0	0	0	0	0	0	0	0	0	0	0	0	0	0	0
Taf12	0	0	1.28	0	0	0	0	0	0	0	0	0	0	0	0	0	0	0	0	0	0	0	0	0	0	0	0	0	0	0	0	0	0	0	0	0	0	0	0	0	0	0	0	0	0	0	0	0	0
Pgd	0	1.93	2.68	2.1	1.93	0	0	0	0	0	0	0	0	0	0	0	0	0	0	1.42	0	0	0	0	0	0	0	0	0	0	0	0	0	0	0	0	0	0	0	1.06	1.34	1	0	0	0	0	0	0	0
Agtrap	2.48	3.15	3.22	2.89	2.53	1.85	0	0	0	0	0	0	0	0	0	0	0	0	0	0	0	0	0	0	0	0	0	0	0	0	0	0	0	0	0	0	0	0	0	0	0	0	0	0	0	0	0	0	0
Nadk	3.11	3.27	3.93	2.37	2.38	0	0	-1	0	0	0	0	0	0	0	0	0	0	0	0	0	0	0	0	0	0	0	0	0	0	1.4	0	1.29	1.26	0	0	0	0	0	0	0	0	0	0	0	0	0	0	1.82
Bst1	3.17	4.06	3.63	2.05	1.63	0	0	0	0	0	0	0	0	0	0	0	0	0	0	0	0	0	0	0	0	0	0	0	0	0	1.79	1.99	1.75	1.48	0	0	1.57	1.28	0	0	0	0	-2.92	-2.91	-1.57	-1.74	0	0	0
Plac8	3.4	3.73	2.45	2.45	2.59	0	1.53	1.54	1.01	1.16	1.1	0	1.28	1.56	2.25	3.53	2.55	1.32	3.45	3.94	2.96	1.3	1.17	0	0	0	0	0	0	0	2.65	2.75	2.07	2.43	1.75	0	1.52	1.63	1.08	1.69	1.61	0	0	0	0	0	0	0	0
Tesc	0	0	2.14	0	0	0	0	0	0	0	0	0	0	0	0	0	0	0	0	0	0	0	0	0	0	0	0	0	0	0	0	0	0	0	0	0	0	0	0	0	0	0	0	0	0	0	0	0	0
Anxa3	4.31	4.45	4.86	4.07	4.19	0	0	0	0	0	0	0	0	1.24	3.14	1.6	1.52	0	0	0	1.55	0	0	0	0	0	0	0	0	0	0	0	0	0	0	0	0	0	0	1.29	1.53	1.08	0	0	0	0	0	0	0
Mfsd7a	4.75	5.94	4.84	2.92	4.36	0	0	0	0	0	0	0	0	0	0	0	0	0	0	0	0	0	0	0	0	0	0	0	0	0	0	0	0	0	0	0	0	0	0	0	0	0	0	0	0	0	0	0	0
Rab35	0	0	1.15	0	0	0	0	0	0	0	0	0	0	0	0	0	0	0	0	0	0	0	0	0	0	0	0	0	0	0	0	0	0	0	0	0	0	0	0	0	0	0	0	0	0	0	0	0	0
Pxn	1.17	2.12	2.65	1.66	1.49	0	0	0	0	0	0	0	0	0	0	0	0	0	0	0	0	0	0	0	0	0	0	0	0	0	0	0	0	0	0	0	0	0	0	0	0	0	0	0	0	0	0	0	0
Actb	0	1.03	1.02	1.48	0	1.09	0	1.19	0	0	0	0	0	0	0	0	0	0	0	0	0	0	0	0	0	0	0	0	0	0	0	0	0	0	0	0	0	0	0	0	0	0	0	0	0	0	0	0	0
Pomp	1.04	1.22	1.14	1.91	1.82	0	0	0	0	0	0	0	0	0	0	0	0	0	0	0	0	0	0	0	0	0	0	0	0	0	0	0	0	0	0	0	0	0	0	0	0	0	0	0	0	0	0	0	0
Prok2	4.71	4.94	7.27	6.49	5.92	0	0	0	0	0	0	0	0	0	0	0	0	0	0	0	0	0	0	0	0	0	3.08	4.15	3.97	0	0	3.57	4.81	6.1	5.72	0	0	0	2.15	4.51	4.32	0	0	0	0	0	0	0	0
Tmem43	0	0	1.32	0	1.1	0	0	0	0	0	0	0	0	0	0	0	0	0	0	0	0	0	0	0	0	0	0	0	0	0	0	0	0	0	0	0	0	0	0	0	0	0	0	0	0	0	0	0	0
Tmcc1	0	0	1.19	0	0	0	0	0	0	0	0	0	0	0	0	0	0	0	0	0	0	0	0	0	0	0	0	0	0	0	0	0	0	0	0	0	0	0	0	0	0	0	0	0	0	0	0	0	0
Clec4e	4.18	4.66	4.97	3.96	3.95	0	0	2.8	0	0	0	0	0	0	0	0	0	0	0	0	0	0	0	0	1.81	2.01	2.37	0	0	0	4.32	4.05	4.14	4.73	3.68	0	2.46	1.36	1.6	1.28	1.8	1.57	0	0	0	0	0	0	2.54
Clec4d	2.27	3.09	2.23	1.29	1.29	2.07	0	0	0	0	0	0	0	0	0	0	0	0	0	0	0	0	0	0	0	0	0	0	0	0	3.33	3.51	2.65	2.86	0	0	1.45	0	0	0	0	2.1	0	0	0	0	0	0	0
Clec4a2	3.49	4	4.78	3.26	3	0	0	0	0	3.07	3.26	0	0	0	1.55	0	1.85	0	0	0	0	0	0	0	0	0	0	1.06	1.14	0	0	1.65	3.03	2.48	0	0	0	0	0	0	0	1.34	0	0	0	0	0	0	0
Ltbr	2.85	3.33	3.23	3.17	2.95	0	0	0	0	0	0	0	0	0	1.46	0	0	0	0	0	0	0	0	0	0	0	0	0	0	0	0	0	0	0	0	0	0	0	0	1.68	1.44	0	0	0	0	0	0	0	0
Pglyrp1	2.28	3.45	5.1	2.84	2.39	0	0	0	0	0	0	0	0	0	2.49	1.74	2.07	0	0	0	0	0	0	0	0	0	1.41	0	0	0	0	2.81	3.22	3.04	2.6	0	0	0	0	0	1.28	1.21	1.21	1.38	0	0	0	0	0
Cyfip1	3.11	3.22	2.67	2.29	2.59	0	0	0	0	0	0	0	0	0	1.49	1.68	1.65	0	0	0	0	0	0	0	0	0	0	0	0	0	0	0	0	0	0	0	0	0	0	1.11	0	0	0	0	0	0	0	0	0
Siglece	4.97	4.92	5.2	3.22	2.67	0	0	0	0	0	0	0	0	0	0	0	0	0	0	0	0	0	0	0	0	1.17	1.39	1.56	1.32	0	4.65	4.55	4.26	3.76	3.62	0	0	0	0	0	1.06	0	0	0	0	0	0	0	0
Tyrobp	1.87	2.35	3.21	2.24	2.48	0	0	0	0	1.13	1.32	0	0	0	1.12	2.01	2.22	0	0	0	0	1.45	1.77	0	-1.84	-1.32	0	0	0	0	0	0	1.51	1.99	1.62	0	0	0	0	0	0	1.07	0	0	0	0	0	0	-1.29
Rasgrp4	2.23	2.87	3.35	1.83	1.76	0	0	0	0	0	0	0	0	0	0	0	0	0	0	0	0	0	0	0	0	0	0	0	0	0	0	0	0	0	0	0	0	0	0	0	0	1.26	0	0	0	0	0	0	0
Nucb2	1.68	2.5	2.8	2.07	1.15	0	1.72	2.91	2.36	0	0	0	0	0	2.58	1.74	1.59	0	0	1.25	1.17	0	0	0	0	0	0	0	0	0	0	0	0	0	0	0	0	0	0	0	0	0	0	1.17	0	0	0	0	0
Nupr1	2.91	2.56	2.72	3.61	3.83	0	1.34	1.88	0	0	0	0	0	1.69	2.44	2.53	2.17	0	1.79	2.04	1.31	1.05	0	0	1.62	1.81	0	0	0	0	1.54	1.72	0	0	0	0	1.89	2.08	0	0	0	0	1.01	1.02	0	0	0	0	0
Dgat2	3.63	4.47	4.21	2.68	2.73	0	-1.14	-2.09	-1.08	0	0	0	0	0	0	0	0	0	0	-1.65	0	0	0	0	0	0	0	0	0	0	0	0	0	0	0	0	1.41	0	0	2.19	2.51	2.03	0	0	0	0	0	0	0
Pak1	0	1.65	3.43	2.02	1.88	0	0	0	0	0	0	0	0	0	0	1.11	1.23	0	0	0	0	0	0	0	-2.09	0	0	0	0	0	0	0	0	0	0	0	0	0	0	1.42	1.25	0	0	0	0	0	0	0	0
Itgam	3.82	4.71	4.67	2.84	2.5	0	0	0	2.78	3.22	2.55	0	0	0	2.67	2.6	2.73	0	0	0	0	2.65	3.13	0	0	0	1.6	1.79	0	0	2.26	3.51	3.58	3.54	2.5	0	0	0	0	0	0	1.2	0	1.38	0	0	0	0	0
Rnf141	0	0	2.29	0	0	0	-1.26	0	0	0	0	0	0	0	0	0	0	0	0	0	0	0	0	0	0	0	0	0	0	0	-1.32	0	0	0	0	0	0	0	0	0	0	0	0	0	0	0	0	0	0
Pycard	1.98	2.23	2.96	2.09	2.46	0	0	0	0	0	0	0	0	0	0	0	0	0	1.96	1.11	0	0	0	0	0	0	0	0	0	0	0	0	1.52	1.61	0	0	0	0	1.09	0	0	0	0	0	0	0	0	0	0
Itgal	0	0	1.75	1.28	1.57	0	0	0	0	0	1.74	0	0	0	0	0	0	0	0	0	0	0	0	0	0	0	0	0	0	0	0	0	1.47	2.33	2.08	0	0	0	0	0	0	0	0	0	0	0	0	0	0
Lamtor1	0	1.27	1.44	1.71	1.72	0	0	0	0	0	0	0	0	0	0	0	0	0	0	0	0	0	0	0	0	0	0	0	0	0	0	0	0	0	0	0	0	0	0	0	0	0	0	0	0	0	0	0	0
Mettl9	1.33	1.46	3.27	1.6	1.63	0	0	0	0	0	0	0	0	0	0	0	0	0	0	0	0	0	0	0	0	0	0	0	0	0	0	0	0	0	0	0	0	0	0	1.03	1.27	1.09	0	0	0	0	0	0	0
G6pdx	1.54	2.04	3.14	2.27	2.05	0	0	0	0	0	0	0	0	0	0	1.03	0	0	0	0	1.04	0	0	0	0	0	0	0	0	0	0	0	1.49	1.37	1.19	0	0	0	0	1.78	2.06	0	0	0	0	0	0	0	0
Atp11a	3.6	3.88	3.5	2.69	2.56	0	0	0	0	0	0	0	0	0	1.14	0	0	0	0	0	0	0	0	0	0	0	0	0	0	0	0	0	0	0	0	0	0	0	0	1.05	1.14	0	0	0	0	0	0	0	0
F10	3.18	3.28	3.01	3.43	2.9	2.04	0	0	0	0	0	0	0	0	0	0	0	0	0	0	0	0	0	0	0	0	0	0	0	0	1.59	1.85	1.4	1.92	0	0	1.78	1.33	0	1.49	1.6	0	0	0	0	0	0	0	0
Lamp1	0	1.26	1.32	1.33	1.29	1.8	0	0	0	0	0	0	0	0	0	1.62	1.33	0	0	0	0	0	0	0	0	0	0	0	0	0	0	0	0	0	0	0	0	0	0	0	0	0	0	0	0	0	0	0	0
Gsr	2.09	2.86	2.78	1.86	0	0	0	1.02	0	0	0	0	0	0	1.45	0	0	0	0	0	0	0	0	0	0	0	0	1.07	0	0	1.51	2.08	1.71	2	1.18	0	0	0	0	0	1	1.09	0	1.19	0	0	0	0	0
Msmo1	1.29	2.01	2.36	0	1.71	0	0	-1.41	0	0	0	0	0	0	0	0	0	0	0	0	0	0	0	0	0	0	0	0	0	0	0	0	0	0	0	0	0	0	0	0	0	0	0	0	0	0	0	0	0
Snx20	1.1	1.32	1.31	0	0	0	0	0	0	0	0	0	0	0	0	1.01	1.25	0	0	0	0	0	0	0	0	0	0	0	0	0	1.42	1.5	1.66	1.51	1.51	0	0	0	0	0	0	0	0	0	0	0	0	0	0
Jak3	0	0	1.23	0	0	0	0	0	0	0	0	0	0	0	0	0	0	0	0	0	0	0	0	0	0	0	0	0	0	0	0	0	0	0	0	0	0	0	0	0	0	0	0	0	0	0	0	0	0
Cotl1	0	1.7	1.9	1.75	1.79	0	0	0	0	1.66	2.05	0	0	0	0	1.3	1.25	0	0	-1.5	0	0	0	0	-1.29	0	0	0	0	0	0	1.06	1.36	2.04	1.87	0	0	0	0	0	0	0	0	0	0	0	0	0	0
Vps26b	0	0	1.82	0	1.87	0	0	0	0	0	0	0	0	0	0	0	0	0	0	0	0	0	0	0	0	0	0	0	0	0	0	0	0	0	0	0	0	0	0	0	0	0	0	0	0	0	0	0	0
Nlrx1	0	0	1.07	1.64	0	0	0	0	0	0	0	0	0	0	0	0	0	0	0	0	0	0	0	0	0	0	0	0	0	0	0	0	0	0	0	0	0	0	0	0	0	0	0	0	0	0	0	0	0
Anxa2	3.25	3.8	3.55	2.8	3.15	0	0	0	1	1.13	1.11	0	0	0	0	0	0	0	0	1.1	0	0	0	0	0	0	0	0	0	0	0	0	0	0	0	0	0	0	0	0	0	1.15	0	0	0	0	0	0	0
Pkm	0	1.76	1.69	2.16	1.37	1.27	0	0	0	0	0	0	0	0	0	0	0	0	0	0	0	0	0	0	0	1.48	1.31	1.05	0	0	0	0	0	0	0	0	0	0	0	1.04	1.19	0	0	0	0	0	0	0	0
Aph1b	2.57	2.66	4.67	2.47	3.01	0	0	0	0	0	0	0	0	0	0	0	0	0	0	-1.1	0	0	0	0	0	0	0	0	0	0	0	0	0	0	0	0	0	0	0	0	0	0	0	0	0	0	0	0	0
Ngp	7.35	8.2	8.94	4.74	4.37	3.42	0	0	0	0	0	0	0	0	1.1	0	1.51	0	0	0	0	0	0	0	0	0	1.08	0	0	2.46	2.28	3.08	3.4	1.65	1.38	0	0	0	0	0	0	1.18	0	0	0	0	0	0	0
Ltf	6.11	6.57	7.29	4.32	4.41	3.4	0	0	0	0	0	0	0	0	1.61	1.73	2.32	0	0	0	0	0	0	0	0	0	0	0	0	2.29	1.3	1.34	1.66	0	0	0	0	-1.08	0	0	0	1.32	0	0	0	0	0	0	0
Abhd5	0	2.57	3.1	2.32	0	0	0	0	0	0	0	0	0	0	1.61	0	0	0	0	0	0	0	0	0	0	0	0	0	0	0	0	0	0	0	0	0	0	0	0	1.48	1.42	0	0	0	0	0	0	0	0
Slc8b1	1.24	2.98	2.13	1.86	2.04	0	0	0	0	0	0	0	0	0	0	0	0	0	0	0	0	0	0	0	0	0	0	0	0	0	0	0	0	0	0	0	0	0	0	1.13	1.33	1.37	0	0	0	0	0	0	0
Bet1	0	0	1.96	0	1.88	0	0	0	0	0	0	0	0	0	0	0	0	0	0	0	0	0	0	0	0	0	0	0	0	0	0	0	0	0	0	0	0	0	0	0	1.07	0	0	0	0	0	0	0	0
Cnppd1	0	0	1.23	0	0	0	0	0	0	0	0	0	0	0	0	0	0	0	0	0	0	0	0	0	0	0	0	0	0	0	0	0	0	0	0	0	0	0	0	0	0	0	0	0	0	0	0	0	0
Lpcat2	2.06	2.95	3.12	2.16	1.69	0	0	0	0	0	0	0	0	0	0	1.48	1.59	0	0	0	0	0	0	0	0	0	0	0	0	0	2.02	2.59	2.67	2.85	2.47	0	0	0	0	0	0	1.31	0	0	0	0	0	0	0
Rac2	1.34	1.71	2.26	1.09	1.09	-1.25	0	0	0	1.05	1.17	0	0	0	0	0	0	0	0	0	0	1.05	1.23	0	-1.04	0	0	0	0	0	0	1.36	1.33	1.74	1.59	0	0	0	0	0	0	0	0	0	0	0	0	0	0
Dnm2	0	0	1.46	0	0	0	0	0	0	0	0	0	0	0	0	0	0	0	0	0	0	0	0	0	-1.02	0	0	0	0	0	0	0	0	0	0	0	0	0	0	0	0	0	0	0	0	0	0	0	0
Atp6v0b	0	0	1.41	1.17	1.08	0	0	0	0	0	0	0	0	0	1.4	0	0	0	0	0	0	0	0	0	0	0	0	0	0	0	0	0	0	0	0	0	0	0	0	0	0	0	0	0	0	0	0	0	0
Asprv1	3.69	5.26	5.44	3.37	2.84	0	0	0	0	0	0	0	0	0	1.96	0	1.22	0	0	0	0	0	0	0	0	0	0	0	0	0	1.97	3.29	2.71	2.48	1.89	0	0	0	1.18	2.74	3.22	2.21	0	0	0	0	0	0	0
Tlr13	3.46	4.51	3.91	2.83	2.54	0	0	0	0	0	0	0	0	0	0	0	0	0	0	0	0	0	0	0	0	0	0	0	0	0	2.92	3.66	3.35	3.48	2.8	0	0	0	0	0	0	0	0	0	0	0	0	0	0
Chmp2a	1.4	1.73	1.99	1.44	1.51	0	0	0	0	0	0	0	0	0	0	0	0	0	0	0	0	0	0	0	0	0	0	0	0	0	0	0	0	0	0	0	0	0	0	0	0	0	0	0	0	0	0	0	0
Ndufb7	0	1.12	1.71	1.54	1.59	0	0	0	0	0	0	0	0	0	0	0	0	0	0	0	0	0	0	0	0	0	0	0	0	0	0	0	0	0	0	0	0	0	0	0	0	0	0	0	0	0	0	0	0
Rhov	3.67	3.92	3.25	2.94	3.11	0	0	0	0	0	0	0	0	0	0	0	0	0	0	0	0	0	0	0	0	0	0	0	0	0	0	0	0	0	0	0	0	0	0	0	0	0	0	0	0	0	0	0	0
Ube2f	1.71	1.73	1.38	1.55	1.51	0	1.09	0	0	0	0	0	0	0	1.35	0	0	0	0	0	0	0	0	0	0	0	0	0	0	0	1.31	1.16	0	0	0	0	0	0	0	0	0	0	0	0	0	0	0	0	0
Cd300a	1.87	2.8	2.56	2.33	2.01	0	0	0	0	0	0	0	0	0	0	2.41	2.63	0	0	0	0	0	0	0	-1.08	0	0	0	0	0	0	1.67	1.47	2.29	1.7	0	0	0	0	0	0	1.03	0	0	0	0	0	0	0
Grn	2.49	2.49	2.53	3.47	3.35	0	1.36	1.17	1.17	1.01	0	0	0	1.21	2.2	2.51	2.05	0	0	0	0	0	0	0	0	0	0	0	0	0	0	0	1	1.13	0	0	0	0	0	0	0	0	0	0	0	0	0	0	0
Myl12b	0	1.23	1.88	1.06	1.1	0	0	0	0	0	0	0	0	0	0	0	0	0	0	0	0	0	0	0	-1.69	-1.35	0	0	0	0	0	-1.03	0	0	0	0	0	0	0	0	0	0	0	0	0	0	0	0	0
Tmem106a	3.62	3.24	2.13	3.21	3.38	0	0	0	0	0	0	0	0	0	2.29	1.84	1.53	0	0	-1.1	0	0	0	0	0	0	0	0	0	0	1.6	0	0	0	0	0	1.7	0	0	0	0	0	0	-1.6	0	0	0	0	0
Igsf6	2.6	2.85	3.64	2.15	2.27	0	0	0	0	2.83	2.63	0	0	0	2.02	2.21	2.03	0	0	0	0	0	0	0	0	0	0	0	0	0	1.68	1.91	2.12	2.8	2.12	0	0	0	0	0	0	1.24	0	0	0	0	0	0	0
Tgfbi	2.04	3.06	3.47	3.6	3.62	0	0	-1.31	0	0	0	0	0	1.11	2.37	2.73	2.47	0	0	0	0	1.73	1.28	0	-2.58	-2.29	0	0	0	0	0	0	1.67	2.07	1.26	0	0	0	1.47	1.26	1.02	0	0	0	0	0	0	0	0
Cep19	0	0	3.27	2.3	2.07	0	0	0	0	0	0	0	0	0	0	0	0	0	0	0	0	0	0	0	0	0	0	0	0	0	0	0	0	0	0	0	-2.08	0	0	0	0	0	0	0	0	0	0	0	0
Dennd5a	0	0	1.13	0	0	0	0	0	0	0	0	0	0	0	0	0	0	0	0	0	0	0	0	0	0	0	0	0	0	0	0	0	0	0	0	0	0	0	0	0	0	0	0	0	0	0	0	0	0
Slc2a6	1.9	2.64	2.91	2.76	2.58	0	0	0	0	0	0	0	0	0	0	0	0	0	0	0	0	0	0	0	2.35	2.56	0	0	0	0	3.11	3.25	0	3.71	3.49	0	1.71	0	0	0	0	1.68	0	0	0	0	0	0	0
Gng12	2.57	3.03	3.65	2.38	2.33	0	1.48	1.65	0	0	0	0	0	0	1.98	0	0	0	0	0	0	0	0	0	0	0	0	0	0	0	1.38	1.06	0	0	0	0	0	0	0	0	1.25	0	0	0	0	0	0	0	1.47
Gpi1	1.2	2.32	2.93	1.79	1.59	0	0	0	0	0	0	0	0	0	0	0	0	0	0	-1.05	0	0	0	0	0	0	0	0	0	0	0	0	0	0	0	0	0	0	0	1.31	1.47	0	0	0	0	0	0	0	0
Fut7	0	0	2.18	0	0	0	0	0	0	0	0	0	0	0	0	0	0	0	0	0	0	0	0	0	0	0	0	0	0	0	0	0	0	0	0	0	0	0	0	0	0	0	0	0	0	0	0	0	0
BC037034	0	0	1.72	0	0	0	0	0	0	0	0	0	0	0	0	0	1.03	0	0	0	0	0	0	0	0	0	0	0	0	0	0	0	0	0	0	0	0	0	0	0	0	0	0	0	0	0	0	0	0
Lrg1	4.9	5.61	6.32	4.67	4.27	0	3.72	4.29	3.77	2.55	1.43	0	0	2.39	3.71	2.49	2.37	0	3.23	4.17	4.12	1.51	0	0	0	1.98	2.24	1.6	1.31	0	2.25	2.33	1.13	0	0	0	0	0	1.17	2.26	2.59	0	1.53	2.44	1.53	0	0	0	3.45
E330009J07Rik	0	0	2.35	0	0	0	0	0	0	0	0	0	0	0	0	0	0	0	0	0	0	0	0	0	0	0	0	0	0	0	0	0	0	0	0	0	0	0	0	1.3	0	0	0	0	0	0	0	0	0
Slc12a9	0	0	1.37	0	0	0	0	0	0	0	0	0	0	0	0	0	0	0	0	0	0	0	0	0	0	0	0	0	0	0	0	0	0	0	0	0	0	0	0	0	0	0	0	0	0	0	0	0	0
Cib2	3.24	3.2	4.85	2.54	2.65	0	0	0	0	0	0	0	0	0	0	0	0	0	0	0	0	0	0	0	0	0	0	0	0	0	0	0	0	0	0	0	0	0	0	0	0	0	0	0	0	0	0	0	0
Zbtb42	0	2.4	3.06	2.7	0	0	0	0	0	0	0	0	0	0	0	0	0	0	0	0	0	0	0	0	0	0	0	0	0	0	0	0	0	0	0	0	0	0	0	0	0	0	0	0	0	0	0	0	0
Sirpa	0	0	4.01	2.74	3.84	0	0	0	0	2.06	2.67	0	0	0	1.3	1.67	1.96	0	0	0	0	0	0	0	0	0	0	0	0	0	0	0	1.25	1.84	1.42	0	0	0	0	0	0	0	0	0	0	0	0	0	0
Stox2	0	0	1.52	0	0	0	0	0	0	0	0	0	0	0	0	0	0	0	0	0	0	0	0	0	0	0	0	0	0	0	0	0	0	0	0	0	0	0	0	0	0	1.11	0	0	0	0	0	0	0
Mfsd14b	0	0	1.71	0	0	0	0	0	0	0	0	0	0	0	0	0	0	0	0	0	0	0	0	0	0	0	0	0	0	0	0	0	0	0	0	0	0	0	0	0	0	0	0	0	0	0	0	0	0
Camp	6.97	7.18	7.44	3.66	3.91	3.82	0	0	0	0	0	0	0	0	0	0	1.35	0	0	0	0	0	0	0	0	0	0	-1.14	0	2.74	2.08	1.97	2.17	0	1.22	0	0	0	0	0	0	1.04	0	0	0	0	0	0	0
Degs1	0	0	2.25	1.22	1.56	0	0	0	0	0	0	0	0	0	0	0	0	0	0	0	0	0	0	0	0	0	0	0	0	0	0	0	0	0	0	0	0	0	0	0	0	0	0	0	0	0	0	0	0
Rnh1	1.88	2.17	1.69	2.05	2.18	0	0	0	0	0	0	0	0	0	1.72	1.67	1.33	1.05	0	0	0	0	0	0	0	0	0	0	0	0	0	0	0	0	0	0	0	0	0	0	0	0	0	0	0	0	0	0	0
Ube2l3	1.27	1.36	1.3	1.69	1.55	0	0	0	0	0	0	0	0	0	0	0	0	0	0	0	0	0	0	0	0	0	0	0	0	0	0	0	0	0	0	0	0	0	0	0	0	0	0	0	0	0	0	0	0
Atp6v1g1	1.03	1.6	2.2	1.61	1.26	0	0	0	0	0	0	0	0	0	0	0	0	0	0	0	0	0	0	0	0	0	0	0	0	0	0	0	0	0	0	0	0	0	0	0	0	0	0	0	0	0	0	0	0
X1110008P14Rik	0	0	1.47	0	0	0	0	0	0	0	0	0	0	0	1.09	0	0	0	0	0	0	0	0	0	0	0	0	0	0	0	0	0	0	0	0	0	0	0	0	0	0	0	0	0	0	0	0	0	0
Tmem120a	1.19	1.79	2.27	1.18	1	0	0	1.21	0	0	0	0	0	0	0	0	0	0	0	0	0	0	0	0	0	0	0	0	0	0	0	0	0	0	0	0	0	0	0	0	0	0	-1.55	-1.74	0	0	0	0	0
Gsap	2.18	2.32	1.67	1.85	1.47	0	0	-2.19	0	0	0	0	1.86	1.9	1.95	2.07	2.15	0	0	0	0	0	0	0	0	0	0	0	0	0	0	0	0	0	0	0	0	0	0	0	0	0	0	0	0	0	0	0	0
Saa3	8.05	7.98	6.38	6.46	6.42	0	5.85	7.06	6.54	4.27	2.14	0	1.6	3.27	4.65	4.28	3.37	0	0	2.25	1.49	1.4	0	0	1.27	1.58	2.08	2.01	0	0	5.29	5.81	4.58	3.4	1.44	0	4.79	4.86	4.26	2.51	1.39	0	3.31	4.16	2.86	1.88	0	0	2.73
Klhdc4	2.26	3.6	3.45	2.15	2.02	0	0	0	0	0	0	0	0	0	0	0	0	0	0	0	0	0	0	0	0	0	0	0	0	0	0	0	0	0	0	0	0	0	0	0	1.62	0	0	0	0	0	0	0	0
C3ar1	4.1	2.13	0	2.96	3.25	0	0	0	0	0	0	0	0	0	2.12	2.49	2.69	0	0	0	0	2.01	2.28	0	0	0	0	0	0	0	0	0	0	0	0	0	2.58	2.13	2.62	0	0	0	0	0	0	0	0	0	0
Tmem51	0	0	0	0	0	0	0	0	0	0	0	0	0	0	0	0	0	0	0	0	0	0	0	0	0	0	0	0	0	0	0	0	0	1.7	0	0	0	0	0	0	0	0	0	0	0	0	0	0	0
Efhd2	2.55	3.42	3.42	2.93	2.48	0	0	1.03	0	0	0	0	0	0	1.09	0	1.02	0	2.44	2.81	1.17	0	0	0	0	0	0	0	0	0	0	1.32	1.3	1.39	0	0	0	0	0	0	1.05	0	0	0	0	0	0	0	0
Chil3	3.95	5.56	6.22	3.58	2.87	0	0	1.22	0	0	0	0	0	0	2.41	2.13	1.81	0	0	0	0	0	0	0	0	1.07	1.52	0	0	1.88	0	1.07	0	0	0	0	0	1.16	1.05	0	0	1.05	0	0	0	0	0	0	0
Trem3	2.78	3.11	4.22	2.67	0	0	0	0	0	0	0	0	0	0	0	0	0	0	0	0	0	0	0	0	0	0	2.31	2.29	0	0	2.55	3.65	3.47	3.65	2.92	0	0	0	0	1.07	1.37	1.11	0	0	0	0	0	0	0
Ptpre	1.01	1.6	1.6	1.09	1.2	0	0	0	0	0	0	0	0	0	0	0	0	0	0	0	0	0	0	0	-1.85	-1.44	-1.09	-1.22	0	0	0	0	0	1.13	0	0	0	0	0	0	0	0	0	0	0	0	0	0	0
Rabif	0	0	1.97	0	1.64	0	0	0	0	0	0	0	0	0	0	0	0	0	0	0	0	0	0	0	0	0	0	0	0	0	0	0	0	0	0	0	0	0	0	0	0	0	0	0	0	0	0	0	0
Trem1	4.11	4.93	3.46	2.34	2.01	0	0	0	0	0	0	0	0	0	0	0	0	0	0	0	0	0	0	0	0	0	0	0	0	0	3.9	4.48	2.9	3.79	2.88	0	0	0	0	0	0	0	0	0	0	0	0	0	0
Gm5617	0	0	1.88	0	1.72	0	-1.19	0	0	0	0	0	0	0	0	0	0	0	0	-1.29	0	0	0	0	0	0	0	0	0	0	0	0	0	0	0	0	0	0	0	0	0	0	0	0	0	0	0	0	0
Sem1	2.68	3.17	3.46	2.33	2.6	0	0	0	0	0	0	0	0	0	0	0	0	0	0	0	0	0	0	0	0	0	0	0	0	0	0	0	0	0	0	0	0	0	0	0	0	0	0	0	0	0	0	0	0
Apobr	2.35	3.04	2.91	1.89	1.33	0	0	0	0	0	0	0	0	0	0	0	0	0	0	0	0	0	0	0	0	0	0	0	0	0	0	0	0	0	0	0	0	0	0	0	0	1.61	0	0	0	0	0	0	0
Tom1	0	1.75	1.92	2.14	2.24	0	0	0	0	0	0	0	0	0	0	0	0	0	0	0	0	0	0	0	0	0	0	0	0	0	0	0	0	0	0	0	0	0	0	0	1.31	0	0	0	0	0	0	0	0
B430306N03Rik	3.29	3.88	4.06	2.54	2.28	0	0	0	0	0	0	0	0	0	0	0	0	0	0	0	0	0	0	0	0	0	0	0	0	0	3.07	3.36	2.72	2.75	0	0	0	0	0	0	0	1.22	0	0	0	0	0	0	0
Clec4a3	2.14	1.28	2.54	3.11	3.45	0	0	0	0	0	0	0	0	0	0	2.28	2.36	0	0	0	0	0	0	0	0	0	0	1.22	0	0	0	0	2.39	2.6	0	0	0	0	0	0	0	0	0	0	0	0	0	0	0
A530064D06Rik	3.39	3.89	4.06	3.03	2.23	0	0	0	0	0	0	0	0	0	0	0	0	0	0	0	0	0	0	0	0	0	0	0	0	0	1.88	1.89	0	2.26	0	0	0	0	0	0	0	1.3	0	0	0	0	0	0	0
Wdfy3	2.94	3.23	2.82	2.3	2.2	0	0	0	0	0	0	0	0	0	1.62	1.96	1.89	0	-1.13	-1.13	0	0	0	0	0	0	0	0	0	0	0	0	0	0	0	0	0	0	0	0	1.2	0	0	0	0	0	0	0	0
C130050O18Rik	1.96	2.22	3.88	3	2.83	0	0	0	0	0	0	0	0	0	0	0	0	0	0	0	0	0	0	0	0	0	0	0	0	0	0	0	0	0	0	0	0	0	0	0	0	0	0	0	0	0	0	0	0
Lacc1	4.19	4.57	4.61	3.48	2.98	0	2.53	0	0	0	0	0	0	1.88	2.28	2.04	2.33	0	0	0	0	0	0	0	1.76	2.09	0	0	0	0	2.33	2.26	0	1.99	0	0	2.55	0	0	0	0	0	0	0	0	0	0	0	2.35
Uqcrq	1.12	1.27	1.64	1.98	2	1.17	0	0	0	0	0	0	0	0	0	0	0	0	0	0	0	0	0	0	0	1.31	0	0	0	0	0	0	0	0	0	0	0	0	0	0	0	0	0	0	0	0	0	0	0
Cfap43	0	0	1.64	0	0	0	0	0	0	0	0	0	0	0	0	0	0	0	0	0	0	0	0	0	0	0	0	0	0	0	0	1.31	0	0	0	0	0	0	0	0	0	0	0	0	0	0	0	0	0
Cox19	1.39	1.19	1.61	1.49	1.84	0	0	0	0	0	0	0	0	0	0	0	0	0	0	0	0	0	0	0	0	0	0	0	0	0	0	0	0	0	0	0	0	0	0	0	0	0	0	-1.13	0	0	0	0	0
Fpr1	5.2	5.95	7.22	4.51	3.83	0	0	0	1.62	1.75	1.84	0	0	3.11	4.57	4.01	3.37	0	0	0	0	0	0	0	0	0	2.04	1.39	0	0	3.03	3.85	4.05	3.67	2.71	0	1.35	0	0	0	0	1.48	0	0	0	0	0	0	2.56
BC049730	3.67	4.35	5.99	3.75	3.18	0	0	0	0	0	0	0	0	0	0	0	0	0	0	0	0	0	0	0	0	0	0	0	0	0	0	0	0	0	0	0	0	0	0	0	1.14	1.22	0	0	0	0	0	0	0
Mtus1	0	0	3.41	2.39	2.13	0	-1.06	0	0	0	0	0	0	0	1.3	2.22	2.5	0	0	0	0	0	0	0	0	0	0	0	0	0	0	0	0	0	0	0	-1.04	0	0	1.2	1.37	1.36	0	0	0	0	0	0	0
Cdc42ep2	4.03	4.56	3.54	3.33	3.37	0	0	0	0	0	0	0	0	0	0	0	0	0	2.38	0	0	0	0	0	0	0	0	0	0	0	1.32	0	0	0	0	0	0	0	0	0	0	0	0	-1.72	0	0	0	0	0
Lyrm2	0	0	1.5	0	0	0	0	0	0	0	0	0	0	0	0	0	0	0	0	0	0	0	0	0	0	0	0	0	0	0	0	0	0	0	0	0	0	0	0	0	0	0	0	0	0	0	0	0	0
Tmem268	1.44	0	2.94	2.47	2.16	0	0	0	0	0	0	0	0	0	0	0	0	0	0	0	0	0	0	0	0	0	0	0	0	0	0	0	0	0	0	0	0	0	0	0	0	0	0	0	0	0	0	0	0
Gapt	0	0	1.73	0	0	0	0	0	0	0	0	0	0	0	0	0	0	0	0	0	0	0	0	0	0	0	0	0	0	0	0	0	0	0	0	0	0	0	0	0	0	0	0	0	0	0	0	0	0
Pik3r6	2.74	3.58	3.18	2.15	2.33	0	0	0	0	0	0	0	0	0	0	0	0	0	0	0	0	0	0	0	0	0	0	0	0	0	0	0	0	0	0	0	0	0	0	0	0	0	0	0	0	0	0	0	0
Pilra	2.34	3.03	4.43	3	3.01	0	0	0	0	1.49	1.8	0	0	0	2	1.9	2.22	0	0	0	0	2.83	3.52	0	-1.79	0	0	0	0	0	0	1.85	2.37	2.59	2.3	0	0	0	0	0	1.15	1.12	0	0	0	0	0	0	0
Kctd11	0	0	1.84	0	1.57	0	0	0	0	0	0	0	0	0	0	0	0	0	0	0	0	0	0	0	0	0	0	0	0	0	0	0	0	0	0	0	0	0	0	0	0	0	0	0	0	0	0	0	0
Mpeg1	2.62	3.05	1.96	1.94	2.12	0	1.77	1.62	0	0	0	0	0	1.03	1.7	2.09	2.07	1.33	1.31	2.55	1.64	1.42	0	0	0	0	0	0	0	0	0	1.22	1.01	1.01	0	0	0	0	0	0	0	0	1.05	1.68	0	0	0	0	0
Ckap4	2.27	3.43	3.87	1.69	1.39	0	0	0	0	0	0	0	0	0	2.26	1.64	1.89	0	0	0	0	0	0	0	0	0	0	1.68	1.92	0	0	0	0	1.03	0	0	0	0	0	0	1.19	1.16	1	1.4	0	0	0	0	0
Ltb4r1	3.92	4.39	4.77	3.31	3.48	0	0	0	0	0	0	0	0	0	0	0	0	0	0	0	0	0	0	0	0	0	0	0	0	0	2.46	3.12	2.51	3.34	2.72	0	0	0	0	0	0	0	0	0	0	0	0	0	0
Tmem164	0	0	1.47	0	0	0	0	0	0	0	0	0	0	0	0	0	0	0	0	0	0	0	0	0	0	0	0	0	0	0	0	0	0	0	0	0	0	0	0	0	0	0	0	0	0	0	0	0	0
Arf1	0	1.11	1.34	1.15	1.45	0	0	0	0	0	0	0	0	0	0	0	0	0	0	0	0	0	0	0	0	0	0	0	0	0	0	0	0	0	0	0	0	0	0	0	0	0	0	0	0	0	0	0	0
Selplg	0	1.66	1.92	0	0	-1.98	0	0	0	0	0	0	0	0	0	0	0	0	0	0	0	0	0	0	0	0	0	0	0	0	1.27	1.5	1.23	1.59	1.66	0	0	0	0	0	0	0	0	0	0	0	0	0	0
Rnf149	2.49	3.16	3.13	1.86	1.97	0	0	0	0	0	0	0	0	0	2.14	1.54	1.76	0	0	0	0	0	0	0	0	0	0	0	0	0	1.91	2	0	1.45	0	0	0	0	0	0	0	0	0	0	0	0	0	0	0
Zfp710	0	0	1.17	1.57	0	0	0	0	0	0	0	0	0	0	0	0	0	0	0	0	0	0	0	0	0	0	0	0	0	0	0	0	0	0	0	0	0	0	0	0	0	0	0	0	0	0	0	0	0
Clec4a1	3.36	2.91	3.67	3.47	3.53	0	0	0	0	0	0	0	0	0	0	0	0	0	0	0	0	0	0	0	0	0	0	0	0	0	1.63	0	2.28	2.56	0	0	1.59	0	1.68	0	0	0	0	0	0	0	0	0	0
C5ar1	3.85	4.94	4.01	2.98	2.12	0	0	0	0	3.08	0	0	0	0	3.99	3.83	3.69	0	0	0	0	2.15	2.37	0	2.43	3.73	3.91	3.54	2.94	0	2.86	3.52	3.08	3.43	2.83	0	0	0	0	0	0	1.42	0	2.1	0	0	0	0	0
Ppp1r3d	0	0	2.08	0	0	0	0	0	0	0	0	0	0	0	0	0	0	0	0	0	0	0	0	0	0	0	0	0	0	0	0	0	0	0	0	0	0	0	0	0	0	0	0	0	0	0	0	0	0
Lgals3	3.23	4.05	3.69	3.42	3.54	0	0	0	0	1.45	1.33	0	0	1.33	2.42	1.77	1.83	0	1.3	1.93	0	0	0	0	0	0	1.13	0	0	0	0	0	0	0	0	0	0	0	0	0	0	1.14	-1.12	-1.75	-1.43	-2.12	0	0	0
Ftl1	0	1.29	1.32	1.5	1.23	1.16	-1.43	0	0	0	0	0	0	0	1.21	1.21	1.31	0	0	0	0	0	0	0	-1.16	0	0	0	0	0	0	0	0	0	0	0	0	0	0	0	0	0	0	0	0	0	0	0	0
Vamp8	0	1.46	2.14	1.65	1.81	0	-1.19	0	0	0	0	0	0	0	1.09	1.08	0	0	0	0	0	0	0	0	0	0	0	0	0	0	0	0	0	0	0	0	0	0	0	0	0	0	0	0	0	0	0	0	0
Atp5k	1.1	1.2	1.24	1.75	1.74	0	0	0	0	0	0	0	0	0	0	0	0	0	0	0	0	0	0	0	0	0	0	0	0	0	0	0	0	0	0	0	0	0	0	0	0	0	0	0	0	0	0	0	0
Ywhag	1.91	1.76	1.26	1.77	1.32	0	0	0	0	0	0	0	0	0	0	0	0	0	0	1.04	0	0	0	0	1.07	0	0	0	0	0	0	0	0	0	0	0	0	0	0	0	0	0	0	0	0	0	0	0	0
Tlr6	1.95	2.48	2.59	1.47	1.52	0	0	0	0	0	0	0	0	0	0	0	0	0	0	0	0	0	0	0	0	0	0	0	0	0	0	0	0	0	0	0	0	0	0	0	0	0	0	0	0	0	0	0	0
Treml4	0	2.08	2.58	3.22	3.7	0	0	-2.4	0	0	0	0	0	0	0	0	0	0	0	0	0	0	0	0	-2.03	-2.97	-1.13	0	0	0	0	0	2.3	3.67	3.31	0	0	0	0	0	0	0	0	0	0	0	0	0	0
Rinl	0	0	1.54	0	0	0	0	0	0	0	0	0	0	0	0	0	0	0	0	0	0	0	0	0	0	0	0	0	0	0	0	0	0	1.72	0	0	0	0	0	0	0	0	0	0	0	0	0	0	0
Wfdc21	5.36	5.88	6.39	3.9	3.55	0	0	0	0	0	0	0	0	0	1.63	1.81	1.46	0	0	0	0	0	0	0	0	1.63	1.9	1.25	1.26	1.92	3.07	3.3	3.27	2.91	2.65	0	0	0	0	0	1.09	1.33	0	0	0	0	0	0	0
Cd177	5.01	5.4	6.91	4.43	3.9	0	0	0	0	0	0	0	0	0	0	0	0	0	0	0	0	0	0	0	0	0	0	0	0	0	0	2.3	2.66	2.55	0	0	0	0	0	0	1.24	1.24	0	0	0	0	0	0	0
Fpr2	5.56	6.86	7.47	4.34	3.8	0	4.27	3.71	3.33	3.29	3.12	0	0	3.37	3.94	0	0	0	0	0	0	0	0	0	3.3	3.64	3.91	2.66	0	0	3.89	5.16	5.06	4.01	2.73	0	1.93	1.96	1.27	1.07	1.03	1.63	2.23	2.27	0	0	0	0	0
Atp6v1a	1.12	1.15	1.73	1.86	1.82	0	0	0	0	0	0	0	0	0	0	0	0	0	0	0	0	0	0	0	0	0	0	0	0	0	0	0	0	0	0	0	0	0	0	1.47	1.54	0	0	0	0	0	0	0	0
Rab7b	3.37	3.66	3.54	4.54	4.31	0	0	0	0	0	0	0	0	0	0	0	0	0	0	0	0	0	0	0	-3.69	-2.66	-1.77	0	0	0	0	0	0	0	0	0	0	1.67	0	0	0	0	0	0	0	0	0	0	0
Aph1c	0	0	1.97	0	0	0	0	0	0	0	0	0	0	0	0	0	0	0	0	0	0	0	0	0	0	0	0	0	0	0	0	0	0	0	0	0	0	0	0	0	0	0	0	0	0	0	0	0	0
Fes	2.52	2.98	3.22	2.1	2.16	0	0	0	0	0	0	0	0	0	0	0	0	0	0	0	0	0	0	0	0	0	0	0	0	0	0	0	0	0	0	0	0	0	0	0	0	1.08	0	0	0	0	0	0	0
Rab4b	0	0	1.21	0	0	0	0	0	0	0	0	0	0	0	0	0	0	0	0	0	0	0	0	0	0	0	0	0	0	0	0	0	0	0	0	0	0	0	0	0	0	0	0	0	0	0	0	0	0
Tarm1	5.34	4.67	4.79	2.99	3.36	0	0	0	0	0	0	0	0	0	0	0	0	0	0	0	0	0	0	0	0	0	0	0	0	0	4.73	3.74	2.97	3.96	3.46	0	2.21	1.46	0	1.73	1.99	1.71	0	0	0	0	0	0	0
Dpep2	0	2.37	4.33	3.99	4.45	0	0	0	0	0	0	0	0	0	0	0	0	0	0	0	0	0	0	0	0	0	0	0	0	0	0	0	0	0	0	0	0	0	0	0	0	0	0	0	0	0	0	0	0
Ndst1	0	0	1.74	0	0	0	-1.26	0	0	0	0	0	0	0	0	0	0	0	0	0	0	0	0	0	0	0	0	0	0	0	0	0	0	0	0	0	0	0	0	0	0	0	0	0	0	0	0	0	0
X1810037I17Rik	0	1.67	2.21	1.77	1.39	0	0	0	0	0	0	0	0	0	0	0	0	0	0	0	0	0	0	0	0	0	0	0	0	0	0	0	0	0	0	0	0	0	0	0	1.21	0	0	0	0	0	0	0	0
Ceacam10	2.7	2.79	5.24	3.19	3.28	0	0	0	0	0	0	0	0	0	0	0	0	0	0	0	0	0	0	0	0	0	0	0	0	0	0	0	0	0	0	0	-1.78	0	0	1.17	1.38	1.6	0	0	0	0	0	0	0
Ceacam2	0	1.81	2.7	0	2.19	0	0	-1.04	0	0	0	0	0	0	0	0	0	0	0	0	-1.49	0	0	0	0	0	0	0	0	0	0	1.38	0	1.2	0	0	0	0	0	0	0	0	0	0	0	0	0	0	0
Stfa3	4.17	4.53	6.92	7.97	8.22	0	0	0	0	0	0	0	0	0	0	0	0	0	0	0	0	0	0	0	0	0	0	3.31	3.37	0	0	0	3.95	6.43	5.48	0	0	0	5.92	7.1	6.9	0	0	0	0	0	0	0	0
Ntrk2	0	0	0	0	0	0	0	0	0	0	0	0	0	0	0	0	0	0	0	0	0	0	0	0	0	0	0	0	0	0	0	0	0	2.41	0	0	0	0	0	0	0	0	0	0	0	0	0	0	0
Lair1	2.87	4.26	3.74	4.03	3.91	0	0	0	0	0	0	0	0	0	1.25	2.48	1.78	0	0	0	0	0	0	0	-2.11	0	0	0	0	0	0	1.91	2.04	2.82	1.93	0	0	1.02	0	0	1.04	0	0	0	0	0	0	0	0
Fmnl1	1.36	1.89	0	0	0	0	0	0	0	0	0	0	0	0	0	0	0	0	0	0	0	0	0	0	-1.9	0	0	0	0	0	0	1.67	1.38	1.87	1.67	0	0	0	0	0	0	0	0	0	0	0	0	0	0
Elob	1.09	1.09	1.52	1.5	1.6	1.35	0	0	0	0	0	0	0	0	0	0	0	0	0	0	0	0	0	0	0	0	0	0	0	0	0	0	0	0	0	0	0	0	0	0	0	0	0	0	0	0	0	0	0
S100a8	4.39	5.15	5.79	3.75	3.49	0	0	1.06	0	0	0	0	0	0	1.97	1.89	2	0	0	0	0	0	0	0	0	1.5	1.91	1.82	1.5	2.07	3.24	3.97	4.1	4.02	3.69	0	0	0	0	0	1.03	1.33	0	0	0	0	0	0	0
S100a9	4.45	5.62	5.72	3.4	3.22	0	0	1.26	0	0	0	0	0	1	2.05	1.64	1.79	0	0	0	0	0	0	0	0	1.45	1.52	1.35	1.08	1.81	3.25	4.18	3.94	3.7	3.31	0	0	0	0	0	0	1.32	0	0	0	0	0	0	0
Cfl1	0	1.29	1.19	1.31	1.28	1.14	0	0	0	0	0	0	0	0	0	0	0	0	0	0	0	0	0	0	0	0	0	0	0	0	0	0	0	1.08	0	0	0	0	0	0	0	0	0	0	0	0	0	0	0
Adap1	1.62	2.22	2.33	2.33	2.43	0	0	0	0	0	0	0	0	0	0	0	0	0	0	0	0	0	0	0	0	0	0	0	0	0	0	0	0	0	0	0	0	0	0	0	0	0	-1.05	-1.79	0	0	0	0	0
Rab31	3.25	4.14	4.01	3.41	2.67	0	0	0	0	0	0	0	0	1.74	2.49	2.41	2.04	0	0	0	0	0	0	0	0	0	0	0	0	0	0	0	0	0	0	0	0	0	0	0	0	0	1.28	0	0	0	0	0	0
Capg	1.33	2.07	1.97	1.85	1.62	0	0	0	0	0	0	0	0	0	1.5	1.45	1.44	0	0	0	0	0	0	0	-1.33	-1.49	0	0	0	0	0	0	1.12	1.63	0	0	0	0	0	0	0	0	0	2.02	0	0	0	0	0
AB124611	0	1.04	2.32	1.54	1.69	0	0	0	0	0	0	0	0	0	0	0	1.34	0	0	0	0	0	0	0	-1.07	0	0	0	0	0	0	0	0	2.35	2.29	0	0	0	0	0	0	0	0	0	0	0	0	0	0
Gapdh	1	1.96	1.96	2.55	2.38	1.09	0	0	0	0	0	0	0	0	0	0	0	0	0	0	0	0	0	0	0	1.1	1.32	1.41	1.18	0	0	0	0	1.12	0	0	0	0	1.1	1.48	1.4	0	0	0	0	0	0	0	0
Nfam1	1.25	2.1	3.1	1.92	1.96	0	0	0	0	0	0	0	0	0	0	1.92	2.04	0	0	0	0	0	0	0	-1.96	-1.22	0	0	0	0	0	1.53	1.56	1.99	1.82	0	0	0	0	0	0	1.27	0	0	0	0	0	0	0
Gda	3.03	3.31	3.38	2.43	2.09	0	0	0	0	0	0	0	0	2.06	2.5	1.65	1.83	0	0	1.96	1.48	0	0	0	0	1.74	0	0	0	2.15	2.49	2.81	2.31	2.76	1.74	0	0	0	0	0	0	0	0	-1.76	0	-1.38	0	0	0
Fcer1g	2.62	3.11	2.93	2.28	2.1	1.99	1.32	1.34	1.37	1.96	2.15	0	1.07	1.96	2.72	2.78	2.36	0	1.05	1.7	0	1.76	1.99	0	0	0	0	0	0	0	2.25	2.6	2.3	2.64	2.1	0	0	0	0	0	0	0	1.21	1.74	1.16	1.29	0	0	1.13
Gm4763	4.16	4.02	6.39	3.54	3.18	0	0	0	0	0	0	0	0	0	0	0	0	0	0	0	0	0	0	0	0	0	0	0	0	0	0	0	0	0	0	0	0	0	0	0	0	0	0	0	0	0	0	0	0
Pirb	2.86	3.08	3.79	2.5	2.48	0	1.41	1.52	1.84	1.52	0	0	0	1.36	2.16	2.1	2.36	0	0	0	0	0	0	0	0	0	0	0	0	0	2.46	2.84	2.7	3.05	2.47	0	1.17	0	1.21	1.34	1.42	1.29	1.92	0	0	0	0	0	2.61
Zfp516	0	0	1.96	0	0	0	0	0	0	0	0	0	0	0	0	0	0	0	0	0	0	0	0	0	0	0	0	0	0	0	0	1.46	0	0	0	0	0	0	0	0	0	0	0	0	0	0	0	0	0
Gm10053	3.12	2.26	2.31	2.86	3.01	0	0	0	0	0	0	0	0	0	0	0	0	0	0	0	0	0	0	0	1.29	1.05	0	1.03	0	0	0	1.13	0	0	0	0	0	0	1.01	1.46	1.42	0	0	0	0	0	0	0	0
Eno1b	2.04	2.2	2.47	2.8	3.18	0	-1.1	0	0	0	0	0	0	0	0	0	0	0	0	0	0	0	0	0	0	0	0	0	1.07	0	0	0	0	1.28	0	0	0	0	0	1.42	1.52	0	0	0	0	0	0	0	0
Ifitm6	4.74	6.14	7.19	4.93	4.3	0	0	0	0	0	0	0	0	0	2.05	0	0	0	0	0	0	0	0	0	0	0	1.81	0	0	0	2.54	3.63	4.28	4.01	3.27	0	0	1.02	1.23	2.22	2.4	1.12	0	0	0	0	0	0	0
Csf2ra	1.99	2.48	2.58	2.37	2.76	0	0	0	0	0	0	0	0	0	1.26	1.64	2.19	0	0	0	0	0	0	0	0	0	0	0	0	0	0	0	0	1.05	0	0	0	0	0	0	0	0	0	0	0	0	0	0	0
Fcgr3	3.89	4.16	3.97	2.43	2.55	0	0	0	0	0	0	0	0	1.25	2.79	2.56	2.69	0	0	0	0	0	0	0	0	0	0	0	0	0	1.92	2.05	1.63	1.79	1.45	0	0	0	0	0	0	1.26	0	1.74	0	0	0	0	0
Znhit1	1.56	1.92	2.03	1.81	1.96	0	0	0	0	0	0	0	0	0	0	0	0	0	0	0	0	0	0	0	0	0	0	0	0	0	0	0	0	0	0	0	0	0	0	0	0	0	0	0	0	0	0	0	0
Stfa2l1	3.22	4.1	5.31	4.53	4.18	0	0	0	0	0	0	0	0	0	0	0	0	0	0	0	0	0	0	0	0	0	2.24	3.03	3.01	0	2.85	4.09	4.38	5.55	5.02	0	0	0	2.72	3.01	2.89	1.49	0	0	0	0	0	0	0
Kcnh7	0	0	2.87	0	0	0	0	0	0	0	0	0	0	0	0	0	0	0	0	0	0	0	0	0	0	0	0	0	0	0	0	0	0	0	0	0	0	0	0	0	0	0	0	0	0	0	0	0	0
Rgs3	1.36	2.45	2.86	2.5	2.5	0	0	0	0	0	0	0	0	0	1.17	1.15	1.42	0	0	0	0	0	0	0	0	0	0	0	0	0	0	0	0	0	0	0	0	0	0	0	0	0	0	0	0	0	0	0	0
Alox5ap	0	1.95	3.01	2.18	1.99	2.08	0	0	0	1.7	1.56	0	0	0	1.38	2.86	3.02	1.61	0	0	0	0	0	0	-2.43	0	0	0	0	0	0	1.55	1.95	2.69	2.27	0	0	0	0	1.27	1.37	1.1	0	0	0	0	0	0	0
Atp8b4	2.57	2.1	2.54	1.64	1.67	0	0	0	0	0	0	0	0	0	0	1.01	0	0	0	0	0	0	0	0	0	0	0	0	0	0	0	0	0	1.24	0	0	0	0	0	0	0	0	0	0	0	0	0	0	0
Ifitm2	3.82	4.79	4.67	3.68	3.28	0	0	1.73	1.59	0	0	0	1.37	2.47	3.26	2.53	2.05	0	1.25	1.17	0	0	0	0	0	1.14	1.12	0	0	0	1.98	1.9	1.61	1.29	0	0	1.17	1.2	1.13	1.75	1.85	0	1.57	1.96	0	0	0	0	1.88
Cd302	0	1.68	2.95	2.55	2.53	0	0	0	0	0	0	0	0	2.05	2.36	2.26	2.19	0	0	0	0	0	0	0	0	0	0	0	0	0	1.8	1.83	1.12	0	0	0	1.52	0	1.55	1.52	1.07	0	0	0	0	0	0	0	1.21
Flot2	2.18	3.06	3.41	2.33	2.42	0	0	1.71	0	0	0	0	0	0	0	0	0	0	0	1.65	0	0	0	0	0	0	0	0	0	0	0	0	0	0	0	0	0	0	0	1.54	1.61	0	0	2.22	0	0	0	0	0
Tubb3	0	2.56	4.76	2.78	2.4	0	0	0	0	0	0	0	0	0	0	0	0	0	0	0	0	0	0	0	0	0	0	0	0	0	0	0	0	0	0	0	0	0	0	0	0	0	0	0	0	0	0	0	0
Ftl1.ps1	0	1.5	1.26	1.58	1.23	1.44	-1.09	0	0	0	0	0	0	0	1.03	0	0	0	0	0	0	0	0	0	0	0	0	0	0	0	0	0	0	0	0	0	0	0	0	0	0	0	0	0	0	0	0	0	0
Gpr84	6.66	7.02	8.03	5.63	5.27	0	0	0	0	0	0	0	0	0	0	0	0	0	0	0	0	0	0	0	0	0	0	0	0	0	0	0	0	0	0	0	1.95	0	0	0	2.29	0	0	0	0	0	0	0	0
Eno1	1.55	2.03	1.85	2.21	2.33	0	0	0	0	0	0	0	0	0	0	0	0	0	0	0	0	0	0	0	0	0	0	0	0	0	0	0	0	1.37	0	0	0	0	0	1.21	1.35	0	0	0	0	0	0	0	0
Cycs	1.97	1.58	1.12	2.17	1.97	0	0	0	0	0	0	0	0	0	0	0	0	0	0	0	0	0	0	0	1.22	0	0	1.06	0	0	0	0	0	0	0	0	0	0	0	1.36	1.2	0	0	0	0	0	0	0	0
Gpx1	0	1.32	2.3	2.37	2.83	1.15	0	0	-1.12	0	0	0	0	0	1.09	1.87	1.52	0	0	0	0	0	0	0	-1.29	0	0	0	0	1.23	0	0	0	1.09	0	0	0	0	0	0	0	0	0	0	0	0	0	0	0
Aurkaip1	0	1.03	1.03	1.05	1.12	0	0	0	0	0	0	0	0	0	0	0	0	0	0	0	0	0	0	0	0	0	0	0	0	0	0	0	0	0	0	0	0	0	0	0	0	0	0	0	0	0	0	0	0
Serpina3b	0	3.33	2.96	5.45	0	0	0	0	0	0	0	0	0	0	0	0	0	0	0	0	0	0	0	0	0	0	0	0	0	0	0	0	0	0	0	0	0	0	0	0	0	0	0	0	0	0	0	0	0
Pilrb2	2.62	3.66	4.66	3.31	3.29	0	0	0	0	0	0	0	0	0	0	0	0	0	0	0	0	0	0	0	-3.24	-1.75	0	0	0	0	0	0	2.14	2.28	2.21	0	0	0	0	0	0	1.12	0	0	0	0	0	0	0
Pilrb1	2.25	2.63	3.53	2.47	2.42	0	0	0	0	0	0	0	0	0	0	0	0	0	0	0	0	0	0	0	0	0	0	0	0	0	0	0	0	0	0	0	0	0	0	0	0	0	0	0	0	0	0	0	0
Mgam	2.76	2.71	3.19	2.43	2.31	0	0	0	0	0	0	0	0	0	0	0	0	0	0	0	0	0	0	0	0	0	0	0	0	0	0	0	0	0	0	0	0	0	0	0	1.37	0	0	-1.08	0	0	0	0	0
Wfdc17	5	5.44	5.19	5.59	5.69	0	1.23	1.36	0	1.88	1.86	0	1.15	2.56	3.11	2.41	2.03	0	0	1.88	0	0	0	0	2.37	3.07	2.25	3.2	2.93	0	3.15	3.34	2.61	4.25	4.11	0	3.05	2.64	1.75	2.88	3.66	0	2.16	2.62	1.52	2.28	0	0	1.58
Fam217b	0	0	1.52	1.42	0	0	0	0	0	0	0	0	0	0	0	0	0	0	0	0	0	0	0	0	0	0	0	0	0	0	0	0	0	0	0	0	0	0	0	0	0	0	0	0	0	0	0	0	0
Rbm47	2.59	2.93	2.33	1.83	2.16	0	-1.05	-1.4	0	0	0	0	0	0	1.1	1	1.49	0	0	-1.16	0	0	0	0	0	0	0	0	1.1	0	1.22	0	0	0	0	0	0	0	0	0	0	1.14	0	0	0	0	0	0	0
Egr4	0	0	0	0	0	0	0	0	0	0	0	0	0	0	0	0	0	0	0	0	0	0	0	0	0	0	0	0	0	0	0	0	0	0	0	0	0	0	0	0	0	0	0	0	0	0	0	0	0
Hpcal1	1.37	1.82	1.56	1.05	1.35	0	0	0	0	0	0	0	0	0	0	0	0	0	0	0	0	0	0	0	0	0	0	0	0	0	0	0	0	0	0	0	0	0	0	1.25	1.03	1.43	0	0	0	0	0	0	0
Stfa1	3.17	3.18	4.66	5.55	5.94	0	0	0	0	0	0	0	0	0	0	0	0	0	0	0	0	0	0	0	0	0	0	3.94	3.57	0	0	3.21	3.78	6.51	6.35	0	0	1.67	4.99	5.66	5.77	2.96	0	0	0	0	0	0	0
Csf2rb	3.16	2.87	3.37	2.28	2.18	0	0	0	0	0	0	0	0	0	1.56	1.72	1.84	0	0	0	0	0	0	0	0	1.11	0	0	0	0	1.71	1.3	1.32	1.53	0	0	1.6	0	1.19	1.98	1.98	0	0	0	0	0	0	0	0
Ncf4	1.77	2.12	3.19	1.63	1.42	0	0	0	0	0	0	0	0	0	0	2.2	2.38	0	0	0	0	0	0	0	-1.53	-1.11	0	0	0	0	1.81	1.77	2.3	2.37	2.1	0	0	0	0	0	1.12	0	0	0	0	0	0	0	0
X9830107B12Rik	1.65	2.48	3.98	1.89	0	0	0	0	0	0	0	0	0	0	0	0	0	0	0	0	0	0	0	0	0	0	0	0	0	0	0	0	0	0	0	0	0	0	0	0	0	1.24	0	0	0	0	0	0	0
Lst1	1.23	1.42	3.23	2.28	2.69	0	0	0	0	0	0	0	0	0	0	2.36	1.9	0	0	0	0	0	0	0	-2.83	-2.49	-1.02	0	0	0	0	0	2.54	2.92	2.24	0	0	0	0	0	0	1.18	0	0	0	0	0	0	0
Rhog	1.68	2.39	2.24	1.6	1.34	0	0	0	0	0	0	0	0	0	0	0	0	0	0	0	0	0	0	0	0	0	0	0	0	0	0	1.38	1.12	1.19	0	0	0	0	0	0	0	0	0	0	0	0	0	0	0
Ggh	3.12	3.52	3.13	2.43	2.58	0	0	0	0	0	0	0	0	0	0	0	0	0	0	0	0	0	0	0	-1.79	0	0	0	0	0	0	0	0	0	0	0	0	0	0	0	0	0	0	0	0	0	0	0	0
Osgin1	1.99	3.86	3.96	2.02	1.71	0	0	0	0	0	1.84	0	0	0	0	0	0	0	1.33	0	0	0	0	0	1.44	0	0	0	0	0	0	1.13	0	0	0	0	0	0	0	0	0	0	0	0	0	0	0	0	0
Ceacam1	0	2	2.01	1.74	2.12	1.05	-1.27	-1.06	0	0	0	0	0	0	0	0	0	0	0	0	0	0	0	0	-1.84	0	0	0	0	0	0	1.24	0	0	0	0	0	0	0	0	0	0	1.15	0	0	0	0	0	0
Gm14548	2.8	4	4.22	2.9	2.35	0	0	0	0	0	0	0	0	0	0	0	0	0	0	0	0	0	0	0	0	0	0	0	0	0	0	2.69	1.98	2.73	0	0	0	0	0	0	0	0	0	0	0	0	0	0	0
Gm15448	2.37	2.34	3.33	2.44	2.07	0	0	0	0	0	0	0	0	0	0	0	0	0	0	0	0	0	0	0	0	0	0	0	0	0	0	0	0	0	0	0	0	0	0	0	0	0	0	0	0	0	0	0	0
Mafb	3.57	3.56	0	4.51	3.81	0	-2.98	-2.79	-2.2	0	0	0	0	0	0	1.39	1.67	0	0	0	0	0	0	0	-2.59	0	0	0	0	0	0	0	1.41	1.58	0	0	0	0	0	0	0	0	0	0	0	0	0	0	0
Fam122a	0	0	1.26	0	0	0	0	0	0	0	0	0	0	0	0	0	0	0	0	0	0	0	0	0	0	0	0	0	0	0	0	0	0	0	0	0	0	0	0	0	0	0	0	0	0	0	0	0	0
Msrb1	2.69	3.41	3.29	2.13	2.05	0	0	-1.38	0	0	0	0	0	0	1.57	1.93	1.45	0	0	0	0	0	0	0	0	0	0	0	0	0	1.59	1.84	1.45	1.79	1.32	0	0	0	0	0	0	1.19	0	0	0	0	0	0	0
F630028O10Rik	3.22	3.15	4.55	2.23	0	0	0	0	0	0	0	0	0	0	2.7	3.09	2.68	0	0	0	0	0	0	0	-2.18	0	0	0	0	0	0	0	2	2.01	0	0	0	-1.15	0	0	0	1.04	0	0	0	0	0	0	0
Evi2a	0	1.55	1.93	0	0	0	0	0	0	0	0	0	0	0	1.61	1.53	1.79	0	0	0	0	0	0	0	0	0	0	0	0	0	0	0	1.81	2.12	0	0	0	0	0	0	0	0	0	0	0	0	0	0	0
Naip2	0	2.25	3.07	2.06	2.15	0	0	0	0	0	0	0	0	0	0	0	0	0	0	0	0	0	0	0	0	0	0	0	0	0	0	0	0	0	0	0	0	0	0	0	0	0	0	0	0	0	0	0	0
Sec61g	0	1.77	1.83	2.15	2.01	0	0	0	0	0	0	0	0	0	0	0	0	0	0	0	0	0	0	0	0	0	0	0	0	0	0	0	0	0	0	0	0	0	0	0	0	0	0	0	0	0	0	0	0
Ccr5	3.82	2.38	0	3.57	3.47	0	0	0	0	0	0	0	0	0	0	2.54	2.05	0	0	0	0	0	0	0	1.13	0	0	0	0	0	0	0	0	1.47	0	0	2.73	1.9	2.23	1.5	0	0	0	0	0	0	0	0	0
Ms4a6c	3.75	2.51	2.29	3.14	3.49	0	0	0	0	0	0	0	1.79	2.3	3.11	3.56	3.09	1.66	0	0	0	0	0	0	0	0	0	0	0	0	3.06	3.24	3.49	3.39	2.83	0	1.21	1.27	1.37	0	0	0	2.05	2.28	0	0	0	0	0
Arpc4	0	1.05	1.63	1.68	1.59	0	0	0	0	0	0	0	0	0	0	0	0	0	0	0	0	0	0	0	0	0	0	0	0	0	0	0	0	0	0	0	0	0	0	0	0	0	0	0	0	0	0	0	0
Gm5483	4.47	4.98	4.75	4.96	4.98	0	2.23	0	0	2.33	0	0	0	0	2.58	2.29	2.17	0	0	0	0	0	0	0	0	2.59	2.59	3.86	3.37	0	4.65	4.65	4.29	6	5.63	0	0	0	2.23	3.43	3.39	1.67	0	0	0	0	0	0	0
Gm15922	2.8	3.1	3.6	2.2	2.46	0	0	0	0	0	0	0	0	0	0	0	0	0	0	0	0	0	0	0	0	0	0	0	0	0	0	0	0	0	0	0	0	0	0	0	0	0	0	0	0	0	0	0	0
Gm15725	0	0	1.46	2.15	0	0	0	0	0	0	0	0	0	0	0	0	0	0	0	0	0	0	0	0	0	0	0	0	0	0	0	0	0	0	0	0	0	0	0	0	0	0	0	0	0	0	0	0	0
Gm15832	3.15	3.56	4.14	2.67	3.16	0	0	0	0	0	0	0	0	0	2.06	1.42	1.72	0	0	0	0	0	0	0	0	0	0	0	0	0	1.96	2.22	1.22	1.49	0	0	0	0	0	0	0	0	1	1.01	0	0	0	0	0
Gm16192	0	2.58	3.65	2.82	0	0	0	0	0	0	0	0	0	0	0	0	0	0	0	0	0	0	0	0	0	0	0	0	0	0	0	0	0	0	0	0	0	0	0	0	0	0	0	0	0	0	0	0	0
Pet100	0	0	1.85	1.26	0	0	0	0	0	0	0	0	0	0	0	0	0	0	0	0	0	0	0	0	0	0	0	0	0	0	0	0	0	0	0	0	0	0	0	0	0	0	0	0	0	0	0	0	0
Gm2245	0	0	2.13	0	0	0	0	0	0	0	0	0	0	0	0	0	0	0	0	0	0	0	0	0	0	0	0	0	0	0	0	0	0	0	0	0	0	0	0	0	0	0	0	0	0	0	0	0	0
Pira2	2.47	2.98	3.42	2.47	2.24	0	0	0	0	0	0	0	0	0	0	0	0	0	0	0	0	0	0	0	0	0	0	0	0	0	0	0	0	0	0	0	0	0	0	0	0	0	0	0	0	0	0	0	0
Cfb	5.95	5.74	3.95	4.86	5.06	0	0	0	0	0	0	0	0	2.38	3.57	3.83	3.33	0	1.56	1.77	1.73	1.14	0	0	2.53	2.97	2.55	1.94	0	0	3.43	3.58	3.31	2.8	1.82	0	4.23	4.34	3.91	2.86	1.94	0	0	1.14	0	0	0	0	2.33
Gm1604a	0	3.67	4.62	2.48	2.75	0	0	0	0	0	0	0	0	0	0	0	0	0	0	0	0	0	0	0	0	0	0	0	0	0	0	0	0	0	0	0	0	0	0	0	1.42	0	0	0	0	0	0	0	0
Gm21188	4.15	4.11	4.39	3.41	3.96	0	0	0	0	0	0	0	0	0	1.83	2.12	1.65	0	0	0	0	0	0	0	0	0	0	0	0	0	2.98	3.02	3.03	3.74	3.1	0	1.07	0	0	0	0	0	0	0	0	0	0	0	0
X2010005H15Rik	3.39	4.47	4.55	4.13	4.43	0	0	0	0	0	0	0	0	0	0	0	0	0	0	0	0	0	0	0	0	0	0	0	0	0	2.1	2.04	0	2.89	2.57	0	0	0	2.92	3.83	3.86	0	0	0	0	0	0	0	0
Mrgpra2b	5.72	5.94	6.79	4.33	3.57	0	0	0	0	0	0	0	0	0	0	0	0	0	0	0	0	0	0	0	0	0	0	0	0	0	0	0	0	0	0	0	0	0	0	0	1.17	1.07	0	0	0	0	0	0	0
Gm26762	0	0	1.6	0	0	0	0	0	0	0	0	0	0	0	0	0	0	0	0	0	0	0	0	0	0	0	0	0	0	0	0	0	0	0	0	0	0	0	0	0	0	0	0	0	0	0	0	0	0
Gm16894	0	0	2.58	0	0	0	0	0	0	0	0	0	0	0	0	0	0	0	0	0	0	0	0	0	0	0	0	0	0	0	0	0	0	0	0	0	0	0	0	0	0	0	0	0	0	0	0	0	0
X2310047D07Rik	0	0	2.96	0	0	0	0	0	0	0	0	0	0	0	0	0	0	0	0	0	0	0	0	0	0	0	0	0	0	0	0	0	0	0	0	0	0	0	0	0	0	0	0	0	0	0	0	0	0
X1600010M07Rik	0	0	3.35	0	0	0	0	0	0	0	0	0	0	0	0	0	0	0	0	0	0	0	0	0	0	0	0	0	0	0	0	0	0	0	0	0	0	0	0	0	0	0	0	0	0	0	0	0	0
I830127L07Rik	4.94	5.3	5.76	3.45	3.31	0	0	0	0	0	0	0	0	0	0	0	0	0	0	0	0	0	0	0	0	0	0	0	0	0	0	0	0	0	0	0	0	0	0	0	0	1.24	0	0	0	0	0	0	0
Gm38377	3.19	2.87	2.71	2.23	1.8	0	0	0	0	0	0	0	0	0	0	0	0	0	0	0	0	0	0	0	0	0	0	0	0	0	0	0	0	0	0	0	0	0	0	0	0	0	0	0	0	0	0	0	0
Gm8797	0	0	1.68	1.18	1.22	0	0	1.77	0	0	0	0	0	0	0	0	0	0	0	1.36	0	0	0	0	0	0	0	0	0	0	0	0	0	0	0	0	0	0	0	0	0	0	0	0	0	0	0	0	0
Gm37524	0	0	2.2	0	0	0	0	0	0	0	0	0	0	0	0	0	0	0	0	0	0	0	0	0	0	0	0	0	0	0	0	0	0	0	0	0	0	0	0	0	0	0	0	0	0	0	0	0	0
Gm42759	0	0	2.66	0	0	0	0	0	0	0	0	0	0	0	0	0	0	0	0	0	0	0	0	0	0	0	0	0	0	0	0	0	0	0	0	0	0	0	0	0	0	0	0	0	0	0	0	0	0
Gm43042	0	0	0	0	0	0	0	0	0	0	0	0	0	0	0	0	0	0	0	0	0	0	0	0	0	0	0	0	0	0	0	0	1.46	1.42	0	0	0	0	0	0	0	0	0	0	0	0	0	0	0
Mrpl33	0	0	1.43	0	0	0	0	0	0	0	0	0	0	0	0	0	0	0	0	0	0	0	0	0	0	0	0	0	0	0	0	0	0	0	0	0	0	0	0	0	0	0	0	0	0	0	0	0	0
Gm43796	2.29	2.55	2.27	1.72	1.39	0	0	0	0	0	0	0	0	0	1.03	0	0	0	0	0	0	0	0	0	0	0	0	0	0	0	0	0	0	0	0	0	0	0	0	1.11	1.06	0	0	0	0	0	0	0	0
Gm45266	0	0	1.87	0	0	0	0	0	0	0	0	0	0	0	0	0	0	0	0	0	0	0	0	0	0	0	0	0	0	0	0	0	0	0	0	0	0	0	0	0	0	0	0	0	0	0	0	0	0
Lilrb4a	4.08	4.29	3.88	2.13	2.42	0	1.53	0	0	0	0	0	2.72	3.1	3.99	2.94	2.57	0	0	0	0	0	0	0	1.79	1.69	1.62	1.24	0	0	3.44	3.34	2.43	2.63	1.8	0	2.26	1.36	1.05	1.2	1.04	1.09	2.54	0	0	0	0	0	0
Gm47415	1.69	1.2	2.85	1.49	1.2	0	0	0	0	0	0	0	0	0	0	0	0	0	0	0	0	0	0	0	0	0	0	0	0	0	0	0	0	0	0	0	0	-2.78	0	0	0	0	0	0	0	0	0	0	0
Gm47015	0	0	1.36	0	0	0	0	0	0	0	0	0	0	0	0	0	0	0	0	0	0	0	0	0	0	0	0	0	0	0	0	0	0	0	0	0	0	0	0	0	0	0	0	0	0	0	0	0	0
Gm19951	0	0	3.24	1.6	1.09	-2.83	0	0	0	0	0	0	0	0	0	0	0	0	0	0	0	0	0	0	0	0	0	0	0	0	0	1.8	2.35	1.96	0	0	0	0	0	0	0	0	0	0	0	0	0	0	0
X4930549C15Rik	0	0	1.45	0	0	0	0	0	0	0	0	0	0	0	0	0	0	0	0	0	0	0	0	0	0	0	0	0	0	0	0	0	0	0	0	0	0	0	0	0	0	0	0	0	0	0	0	0	0
Gm36161	4.15	3.79	4.55	3.61	4.18	0	0	0	0	0	0	0	0	0	0	0	0	0	0	0	0	0	0	0	0	0	0	0	0	0	2.41	2.6	2.67	3.47	0	0	0	0	0	0	0	0	0	0	0	0	0	0	0
Gm31814	4.3	4.77	4.79	2.51	2.63	0	0	0	0	0	0	0	0	0	0	0	0	0	0	0	0	0	0	0	0	0	0	0	0	0	3.2	4.59	0	3.24	0	0	0	0	0	0	0	0	0	0	0	0	0	0	0
AC154187.2	0	0	1.81	0	1.7	0	0	0	0	0	0	0	0	0	0	0	0	0	0	0	0	0	0	0	0	0	0	0	0	0	0	0	0	0	0	0	0	0	0	0	0	0	0	0	0	0	0	0	0
Itgb2l	3.31	4.04	5.99	2.45	0	0	0	0	0	0	0	0	0	0	0	0	0	0	0	0	0	0	0	0	0	0	0	0	0	0	0	0	0	0	0	0	0	0	0	0	0	1.26	0	0	0	0	0	0	0
Adora3	3.29	2.23	2.86	0	0	0	0	0	0	0	0	0	0	0	0	0	0	0	0	0	0	0	0	0	0	0	0	0	0	0	0	0	0	0	0	0	0	0	0	0	0	0	0	0	0	0	0	0	0
Hk2	3.44	2.97	0	0	0	0	0	0	0	0	0	0	0	0	1.85	0	0	0	0	1.41	0	0	0	0	2.74	0	0	0	0	0	0	1.58	0	0	0	0	0	0	0	0	0	1.02	2.58	0	0	0	0	0	0
Mxd1	3.46	4.04	2.94	0	0	0	1.48	0	0	0	0	0	1.25	1.23	2.4	0	0	0	0	0	0	0	0	0	2.5	2.19	0	0	0	1.25	3.44	3.34	1.92	1.09	1.16	0	1.27	0	0	0	0	1.13	0	-2.4	0	-1.95	0	0	0
Gtf2f1	1.13	1.37	0	0	0	0	1.11	0	0	0	0	0	0	0	0	0	0	0	0	1.47	0	0	0	0	0	0	0	0	0	0	1.05	1.03	0	0	0	0	0	0	0	0	0	0	0	0	0	0	0	0	0
Flii	1.44	1.22	0	0	0	0	0	0	0	0	0	0	0	0	0	0	0	0	0	0	0	0	0	0	0	0	0	0	0	0	0	0	0	0	0	0	0	0	0	0	0	0	0	0	0	0	0	0	0
Adprh	1.55	1.9	1.57	1.25	0	0	2.29	0	0	0	0	0	0	0	0	0	0	0	0	0	0	0	0	0	0	0	0	0	0	0	0	0	0	0	0	0	0	0	0	0	0	0	0	0	0	0	0	0	0
Ebi3	4.14	3.8	4.79	2.35	1.95	0	0	0	0	0	0	0	0	0	0	0	0	0	0	0	0	0	0	0	1.3	0	0	0	0	0	2.35	2.22	2.35	0	0	0	2.29	1.47	1.34	1.47	1.35	1.5	0	0	0	0	0	0	0
Ier3	5.89	4.87	4.87	2.44	2.84	0	5.17	5.31	0	0	0	0	0	3.47	4.81	2.3	0	0	0	0	0	0	0	0	0	0	0	0	0	0	1.3	0	1.18	0	0	0	2.34	0	0	0	0	0	2.79	2.91	0	0	0	0	1.62
Map3k11	1.13	1.52	0	0	0	0	0	0	0	0	0	0	0	0	0	0	0	0	0	0	0	0	0	0	0	0	0	0	0	0	0	0	0	0	0	0	0	0	0	0	0	0	-1.16	0	0	0	0	0	0
Gab2	1.96	2.33	0	0	0	0	0	0	0	0	0	0	0	0	0	0	0	0	1.72	1.98	0	0	0	0	0	0	0	0	0	0	0	1.47	0	0	0	0	0	0	0	0	0	0	0	0	0	0	0	0	0
Tax1bp1	1.48	0	0	0	0	0	0	0	0	0	0	0	0	0	0	0	0	0	0	0	0	0	0	0	0	0	0	0	0	0	0	0	0	0	0	0	0	0	0	0	0	0	0	0	0	0	0	0	0
Abca13	4.85	6.09	6.26	2.42	0	0	0	0	0	0	0	0	0	0	0	0	0	0	0	0	-1.31	0	0	0	0	0	0	0	0	0	0	0	0	0	0	0	0	0	0	0	0	0	0	0	0	0	0	0	0
Klf5	3.93	4.69	4.47	0	0	0	0	0	0	0	0	0	0	1.45	1.64	0	1.35	0	2.16	1.79	0	0	0	0	0	0	0	0	0	0	0	0	0	0	0	0	-1.31	0	0	0	0	0	0	0	0	0	0	0	0
Pcyt1a	1.19	1.78	1.91	1.34	0	0	0	0	0	0	0	0	0	0	0	0	0	0	0	0	0	0	0	0	0	0	0	0	0	0	0	0	0	0	0	0	0	0	0	0	0	0	0	0	0	0	0	0	0
Sod2	4.44	3.93	3.07	2.45	0	0	2.03	2.2	1.12	0	0	0	0	1.66	2.39	0	0	0	0	0	0	0	0	0	2.3	2.36	1.32	1.2	0	0	2.82	2.29	1.55	0	0	0	3.13	2.39	1.45	0	0	0	1.45	1.33	0	0	0	0	0
Ubc	1.07	1.6	0	0	0	-1.09	0	0	0	0	0	0	0	1.18	0	0	0	0	0	0	0	0	0	0	0	0	0	0	0	0	0	1.07	0	0	0	0	0	0	0	0	0	0	0	0	0	0	0	0	0
Sertad1	2.01	2.33	1.61	0	0	0	0	0	0	0	0	0	0	0	1.17	0	0	0	0	1.22	0	0	0	0	0	0	0	0	0	0	1.15	1.06	0	0	0	0	0	0	0	0	0	0	0	0	0	0	0	0	1.56
Mpo	5.74	5.52	0	0	0	0	0	0	0	0	0	0	0	0	0	0	0	0	0	0	0	0	0	0	0	0	0	0	1.31	3.25	1.35	0	0	0	0	0	0	-1.2	0	0	1.35	0	0	0	0	0	0	0	0
Capza2	2.36	2.43	1.53	1.24	1.41	0	0	0	0	0	0	0	0	0	0	0	0	0	0	0	0	0	0	0	0	0	0	0	0	0	0	0	0	0	0	0	1.28	1.23	0	0	0	0	0	0	0	0	0	0	0
Adss	1.33	1.3	0	0	0	0	0	0	0	0	0	0	0	0	0	0	0	0	0	0	0	0	0	0	0	0	0	0	0	0	0	0	0	0	0	0	0	0	0	0	0	0	0	0	0	0	0	0	0
Mapkapk2	3.28	3.79	2.49	0	2.35	0	1.38	1.24	0	0	0	0	0	1.33	1.86	1.24	1.24	0	2.07	2.58	1.04	0	0	0	0	0	0	0	0	0	0	0	0	0	0	0	1.29	0	0	1.04	0	0	0	0	0	0	0	0	0
Il10	4.18	5.27	0	0	0	0	0	0	0	0	0	0	0	0	0	0	0	0	0	0	0	0	0	0	0	0	0	0	0	0	0	0	0	0	0	0	0	0	0	0	0	0	0	0	0	0	0	0	0
Abr	1.35	2.1	1.95	0	0	0	0	0	0	0	0	0	0	0	0	0	0	0	0	0	0	0	0	0	0	0	0	0	0	0	0	0	0	0	0	0	0	0	0	0	0	0	-1.14	-1.16	0	0	0	0	0
Stard3	1.76	0	0	0	0	0	0	0	0	0	0	0	0	0	0	0	0	0	0	0	0	0	0	0	0	0	0	0	0	0	0	0	0	0	0	0	1.04	0	0	0	0	0	0	0	0	0	0	0	0
Kdm6b	1.07	1.57	1.32	0	0	0	1.12	1.46	1.14	0	0	0	0	0	0	-1.43	-1.12	-1.36	0	0	0	0	0	0	1.61	0	0	-1.14	-1.03	0	1.26	0	0	0	0	0	0	0	0	0	0	0	0	0	0	0	0	0	0
Slfn3	1.37	0	0	0	0	0	0	0	0	0	0	0	0	0	0	0	0	0	0	0	0	0	0	0	0	0	0	0	0	0	0	0	0	0	0	0	0	0	0	0	0	0	0	0	0	0	0	0	0
Arid3a	1.38	2.21	2.48	1.41	0	0	0	0	0	0	0	0	0	0	0	0	0	0	0	0	0	0	0	0	0	0	0	0	0	0	0	0	0	0	0	0	0	0	0	0	0	0	0	0	0	0	0	0	0
Cd164	1.59	2.04	0	0	0	0	0	0	0	0	0	0	0	0	0	0	0	0	0	0	0	0	0	0	0	0	0	0	0	0	0	0	0	0	0	0	0	0	0	0	0	0	0	0	0	0	0	0	0
Reep3	1.39	1.74	1.94	0	0	0	0	0	0	0	0	0	0	0	0	0	0	0	0	0	0	0	0	0	0	0	0	0	0	0	0	0	0	0	0	0	0	0	0	0	0	1.37	0	0	0	0	0	0	0
Sar1a	2.32	1.72	0	0	0	0	0	0	0	0	0	0	0	0	0	0	0	0	0	0	0	0	0	0	0	0	0	0	0	0	0	0	0	0	0	0	0	0	0	0	0	0	0	0	0	0	0	0	0
Actr2	1.18	0	0	0	0	0	0	0	0	0	0	0	0	0	0	0	0	0	0	0	0	0	0	0	0	0	0	0	0	0	0	0	0	0	0	0	0	0	0	0	0	0	0	0	0	0	0	0	0
Tmbim4	1.95	2.11	2.37	0	0	0	0	0	0	0	0	0	0	1.39	1.55	1.04	0	0	0	0	0	0	0	0	0	0	0	0	0	0	0	0	0	0	0	0	0	0	0	0	0	0	0	0	0	0	0	0	0
Med7	1.71	1.75	2.34	0	1.59	0	1.36	1.22	0	0	0	0	0	0	0	0	0	0	0	0	0	0	0	0	0	0	0	0	0	0	1	0	0	0	0	0	0	0	0	0	0	0	0	0	0	0	0	0	0
Tnip1	3.81	4.63	3.76	0	0	0	0	0	0	0	0	0	2.29	1.89	1.87	0	0	0	0	0	0	0	0	0	1.23	0	0	0	0	0	4.01	3.44	2.77	0	0	0	0	0	0	0	0	0	0	0	0	0	0	0	3.25
Upp1	7.11	7.63	6.95	4.68	4.74	0	5.22	3.33	2.6	0	0	0	2.53	2.66	4.42	1.93	0	0	3.62	3	1.71	0	0	0	4.13	4.04	2.33	0	0	0	4.33	3.88	2.72	2.49	1.89	0	4.41	3.88	0	2.63	2.97	0	0	0	0	0	0	0	2.8
Pttg1	2.17	1.64	1.65	0	0	0	0	0	0	0	0	0	0	0	0	0	0	0	0	0	0	0	0	0	0	0	0	0	0	0	0	0	0	0	0	0	2.1	1.37	0	0	-1.24	0	0	0	0	0	0	0	0
Rnf185	1.59	1.44	1.61	0	0	0	1.87	1.55	0	0	0	0	0	0	0	0	0	0	0	0	0	0	0	0	0	0	0	0	0	0	0	0	0	0	0	0	0	0	0	0	0	0	0	0	0	0	0	0	0
Arsg	1.56	1.98	2.48	0	0	0	0	1.23	1.51	0	0	0	0	0	0	0	0	0	0	0	0	0	0	0	0	0	0	0	0	0	0	0	0	0	0	0	0	0	0	0	0	0	0	0	0	0	0	0	0
Id2	3.46	5.53	4.06	2.79	1.74	0	0	0	0	0	0	0	0	0	1.18	1.36	1.94	1.03	-1.08	0	0	0	0	0	0	0	0	0	0	0	0	1.24	0	0	0	0	1.11	1.92	0	0	0	0	0	0	0	0	0	0	0
Rffl	1.35	2.14	0	0	0	0	0	0	0	0	0	0	0	0	0	0	0	0	0	0	0	0	0	0	0	0	0	0	0	0	0	0	0	0	0	0	0	0	0	0	0	0	0	0	0	0	0	0	0
Slc9a3r1	1.32	2.32	1.25	0	0	0	1.87	1.24	0	0	0	0	0	0	0	0	0	0	0	0	0	0	0	0	0	0	0	0	0	0	0	1.22	0	0	0	0	0	0	0	0	0	0	-1.78	-2.38	0	0	0	0	0
Camkk1	2.71	4.17	4.28	2.62	0	0	0	0	0	0	0	0	0	0	0	0	0	0	0	0	0	0	0	0	0	0	0	0	0	0	0	0	0	0	0	0	0	0	0	0	0	0	0	0	0	0	0	0	0
Nos2	3.53	3.43	3.14	0	0	0	0	0	0	0	0	0	0	0	3.95	0	0	0	0	0	0	0	0	0	0	0	0	0	0	0	3.65	2.39	0	0	0	0	3.24	0	0	0	0	0	0	0	0	0	0	0	0
Scfd1	1.02	0	0	0	0	0	1.12	0	0	0	0	0	0	0	0	0	0	0	0	0	0	0	0	0	0	0	0	0	0	0	0	0	0	0	0	0	0	0	0	0	0	0	0	0	0	0	0	0	0
Rdh12	1.73	2.48	2.04	0	0	-2.89	0	0	0	0	0	0	0	0	0	0	0	0	0	0	0	0	0	0	-1.94	0	0	0	0	0	1.52	1.97	0	0	0	0	0	0	0	0	0	1.88	0	0	0	0	0	0	0
Edn1	6.08	6.07	3.78	0	0	0	0	0	0	0	0	0	0	0	0	0	0	0	0	0	0	0	0	0	2.47	2.68	0	0	0	0	1.28	1.65	0	0	0	0	0	0	0	0	0	0	0	1.88	0	0	0	0	0
Iqgap2	1.04	1.28	1.12	0	0	0	0	0	0	0	0	0	0	0	0	0	0	0	0	0	0	0	0	0	0	0	0	0	0	0	0	0	0	0	0	0	0	0	0	0	0	0	-1.01	-1.56	0	-1.48	0	0	0
Spata13	1.86	2.52	2.15	1.17	0	0	0	0	0	0	0	0	0	0	-1.12	-1.34	-1.15	0	0	0	0	0	0	0	0	0	0	0	0	0	1.29	1.18	0	0	0	0	1.28	0	0	0	1.16	0	0	0	0	0	0	0	0
Olfm4	4.69	5.44	6.74	3.36	0	0	0	0	0	0	0	0	0	0	0	0	0	0	2.48	2.49	1.61	0	0	0	0	0	0	0	0	0	2.91	3.35	3.02	2.51	0	0	0	0	0	0	1.22	0	0	0	-2.13	0	0	0	0
Bin3	1.08	1.95	2.21	0	1.44	0	0	1.33	0	0	0	0	0	0	0	0	0	0	0	0	0	0	0	0	0	0	0	0	0	0	0	1.07	0	0	0	0	0	0	0	0	0	1.04	0	0	0	0	0	0	0
Pdlim2	1.6	2.13	2.14	0	1.31	0	0	0	0	0	0	0	0	0	0	0	0	0	0	0	0	0	0	0	0	0	0	0	0	0	0	0	0	0	0	0	0	0	0	0	0	0	0	0	0	0	0	0	0
Mcpt8	3.71	4.3	0	0	3.9	0	0	0	0	0	0	0	0	0	0	0	0	0	0	0	0	0	0	0	0	0	0	0	0	0	0	0	0	0	0	0	0	0	0	0	0	0	0	0	0	0	0	0	0
Sla	1.07	2.02	1.28	0	0	0	0	0	0	0	0	0	0	0	0	-1.22	-1.42	0	0	0	0	0	0	0	-1.14	0	0	0	0	0	1.3	1.86	1.17	0	0	0	0	0	0	0	0	0	0	0	0	0	0	0	0
Il1rap	3.08	3.15	0	0	0	0	0	-1.21	-1.87	0	0	0	0	0	0	0	0	0	0	0	0	0	0	0	0	0	0	0	0	0	1.39	0	0	0	0	0	0	0	0	0	0	0	0	0	0	0	0	0	0
Mefv	5.44	5.19	4.51	3.47	2.93	0	0	0	0	0	0	0	0	0	0	0	0	0	0	0	0	0	0	0	0	0	0	0	0	0	0	0	0	0	0	0	0	0	0	0	0	0	0	0	0	0	0	0	0
St3gal6	2.17	2.88	2.06	0	0	0	0	0	0	0	0	0	0	0	0	0	0	0	0	0	0	0	0	0	0	0	0	0	0	0	0	0	0	0	0	0	0	0	0	-1.8	-1.88	0	0	0	0	0	0	0	0
Tbc1d23	1.65	1.96	0	0	0	0	0	0	0	0	0	0	0	0	0	0	0	0	0	0	0	0	0	0	0	0	0	0	0	0	0	0	0	0	0	0	0	0	0	0	0	0	0	0	0	0	0	0	0
Usp25	2.24	2.04	1.16	0	0	0	1.4	0	0	0	0	0	1.26	0	1.26	0	0	0	1.58	1.26	0	0	0	0	0	0	0	0	0	0	1.03	0	0	0	0	0	0	0	0	0	0	0	0	0	0	0	0	0	0
Ets2	3.11	3.15	2.71	0	0	0	2.99	3.08	0	0	0	0	0	-1.2	-1.7	-2.23	-1.88	-1.6	0	0	0	0	0	0	0	0	0	0	0	0	0	0	0	0	0	0	0	0	0	0	0	0	0	0	0	0	0	0	1
Synj1	1.91	2.22	2.05	0	0	0	0	0	0	0	0	0	0	0	0	0	0	0	0	0	0	0	0	0	0	0	-1.15	-1.51	0	0	0	0	0	0	0	0	0	0	0	0	0	0	0	0	0	0	0	0	0
Tmbim6	1.76	2.26	1.97	0	0	0	0	0	0	0	0	0	0	0	0	0	0	0	0	0	0	0	0	0	0	0	0	0	0	0	0	0	0	0	0	0	0	0	0	0	0	0	0	0	0	0	0	0	0
Nr4a1	3.03	4.56	3.21	0	3.23	0	0	0	0	0	0	0	0	0	0	0	0	-2.03	0	0	0	0	0	0	0	0	-2.07	-1.8	-1.6	0	0	1.43	0	1.4	1.46	0	0	0	0	0	0	0	0	0	0	0	0	0	0
Il15ra	3.97	3.95	2.14	2.05	0	0	0	0	0	0	0	0	1.13	1.14	1.91	0	0	0	1.39	1.49	0	0	0	0	2.55	2.08	0	0	0	0	1.39	0	0	0	0	0	2.3	2.08	0	0	0	0	2	2.02	0	0	0	0	0
Mmp25	4.04	4.44	4.87	2.51	0	0	0	0	0	0	0	0	0	0	0	0	0	0	0	0	0	0	0	0	0	0	0	0	0	0	0	0	0	0	0	0	0	0	0	0	0	1.46	0	0	0	0	0	0	0
Svil	1.67	2	2.45	0	0	0	-2.11	0	0	0	0	0	0	0	0	0	0	0	0	0	0	0	0	0	-2.01	0	0	0	0	0	0	0	0	0	0	0	0	-1.45	0	0	0	0	0	-1.17	0	0	0	0	0
Nelfe	1.22	1.11	0	1.23	0	0	0	0	0	0	0	0	0	0	0	0	0	0	0	0	0	0	0	0	0	0	0	0	0	0	0	0	0	0	0	0	0	0	0	0	0	0	0	0	0	0	0	0	0
Tnf	7.14	6.13	6.58	3.37	3.6	0	4.77	0	0	0	0	0	3.87	3.88	3.86	0	0	0	0	0	0	0	0	0	3.37	1.71	0	0	0	0	4.66	3.67	2.97	0	0	0	5.24	3.82	3.09	0	0	0	0	0	0	0	0	0	0
Riok3	1.4	1.77	0	1.02	0	1.7	0	0	0	0	0	0	0	0	0	0	0	0	0	1.21	0	0	0	0	0	0	0	0	0	0	1.21	1.26	0	0	0	0	0	0	0	0	0	0	0	0	0	0	0	0	0
Diaph1	1.2	2.06	1.05	0	0	0	0	0	0	0	0	0	0	0	0	0	0	0	0	0	0	0	0	0	0	0	0	0	0	0	0	0	0	0	0	0	0	0	0	0	0	0	0	0	0	0	0	0	0
Ap3s1	2.06	2.41	1.91	0	2.18	0	0	0	0	0	0	0	0	0	-1.5	-1.9	-1.87	0	0	0	0	0	0	0	0	0	0	0	0	0	0	0	0	1.14	0	0	0	0	0	1.76	1.97	0	0	0	0	0	0	0	0
Mbd2	1.32	1.94	1.51	0	0	0	0	1.14	0	0	0	0	0	0	0	0	0	0	0	0	0	0	0	0	0	0	0	0	0	0	0	0	0	0	0	0	0	0	0	0	0	0	1.06	0	0	0	0	0	0
Lmnb1	3.29	3.73	0	0	0	0	0	0	0	0	0	0	0	0	-2.09	0	-2.01	0	0	0	0	0	0	0	1.52	1.35	1.4	1.67	0	0	0	0	0	0	0	0	0	0	0	0	0	0	0	0	0	0	0	0	0
Fth1	2.7	2.66	1.3	0	0	2.04	0	0	0	0	0	0	0	1.85	2.86	2.07	1.47	0	0	1.36	1.74	1.35	0	0	1.08	1.64	1.16	1.16	0	0	1.48	1.79	1.27	0	0	0	1.82	1.4	1.21	0	0	0	0	0	0	0	0	0	0
Tmem2	2.89	2.79	2.46	1.66	0	0	1.2	1.2	0	0	0	0	1.71	1.89	2.35	1.94	2.03	0	0	0	0	0	0	0	1.67	1.67	0	0	0	0	0	0	0	0	0	0	1.57	0	0	1.49	1.6	0	1.31	1.23	0	0	0	0	1.5
Ehd1	2.64	3.59	2.09	1.77	1.59	0	1.04	1.04	0	0	0	0	1.45	2.38	2.27	0	0	0	0	0	0	0	0	0	1.86	1.58	0	0	0	0	1.1	1.53	0	0	0	0	1.36	1.32	1.05	0	0	0	0	0	0	0	0	0	0
Fas	4.63	4.64	3.38	0	0	0	2.89	1.79	1.24	1.07	0	0	0	0	0	0	0	-1.76	2.39	1.63	0	0	0	0	1.66	1.41	0	0	0	0	1.92	1.12	0	0	0	0	1.73	0	0	0	0	1.35	1.7	1.24	0	0	0	0	2.62
Shoc2	1.05	1.25	0	0	0	0	0	0	0	0	0	0	0	0	0	0	0	0	0	0	0	0	0	0	0	0	0	0	0	0	0	0	0	0	0	0	0	0	0	0	0	0	0	0	0	0	0	0	0
Acsl5	1.55	2.83	2.78	0	0	0	0	-2.86	0	-1.11	-1.01	0	0	0	0	0	0	0	0	0	0	0	0	0	0	0	0	0	0	0	0	0	0	0	0	0	0	0	0	0	0	0	-1.02	-1.83	0	0	0	0	0
Pik3ap1	2.47	1.88	0	0	0	0	0	0	0	0	0	0	0	0	0	0	0	0	0	0	0	0	0	0	0	0	0	0	0	0	0	0	0	0	0	0	0	0	0	0	0	0	0	0	0	0	0	0	0
Pstpip2	3.44	3.31	3.02	0	0	0	0	0	0	0	0	0	0	0	0	0	0	0	0	0	0	0	0	0	0	0	0	0	0	0	0	0	0	0	0	0	0	0	0	0	0	0	0	0	0	0	0	0	0
Adam8	2.62	2.87	2.33	0	0	0	0	0	0	0	0	0	0	0	2.1	0	0	0	0	0	0	0	0	0	0	0	0	0	0	0	1.62	1.4	0	0	0	0	0	0	0	0	0	1.21	0	0	0	0	0	0	0
Bach1	1.48	1.88	1.58	1.25	0	0	1.12	0	0	0	0	0	0	0	0	-1.51	0	0	0	0	0	0	0	0	0	0	0	0	0	0	1.51	1.53	0	0	0	0	0	0	0	0	0	0	0	0	0	0	0	0	0
Klf7	1.98	2.61	1.87	1.09	1.35	0	0	0	0	0	0	0	0	0	0	0	0	0	0	0	0	0	0	0	0	0	0	0	0	0	0	0	0	0	0	0	0	0	0	0	1.2	0	0	0	0	0	0	0	0
Acadl	1.66	1.54	1.95	1.5	0	0	0	0	0	0	0	0	0	0	1.34	1.02	0	0	0	1.21	0	0	0	0	0	0	0	0	0	0	0	0	0	0	0	0	0	0	0	0	0	0	1.4	1.9	2.06	0	0	0	0
Sumo1	1.01	0	0	0	0	0	0	0	0	0	0	0	0	0	0	0	0	0	0	0	0	0	0	0	0	0	0	0	0	0	0	0	0	0	0	0	0	0	0	0	0	0	0	0	0	0	0	0	0
Il18rap	3.35	4.21	3.01	1.71	1.48	0	0	0	0	0	0	0	0	0	0	0	0	0	0	0	0	0	0	0	0	0	0	0	0	0	2.33	3.04	0	2.08	0	0	0	0	0	0	0	1.11	0	0	0	0	0	0	0
Il18r1	1.6	1.59	0	0	0	0	0	0	0	0	0	0	0	0	0	0	0	0	0	0	0	0	0	0	0	0	0	0	0	0	0	0	0	0	0	0	0	0	0	0	0	0	0	0	0	0	0	0	0
Il1r2	6.06	6.74	6.04	2.74	2.1	0	2.96	2.9	2.29	0	0	0	0	2.83	3.68	2.13	0	0	0	0	0	0	0	0	2.7	3.64	2.74	0	0	0	6.69	7.1	5.78	4.29	0	0	3.35	3.34	2.26	2.15	1.88	0	1.78	2.51	0	0	0	0	0
Gls	1.82	1.11	0	0	0	0	0	0	0	0	0	0	0	0	0	0	0	0	0	0	0	0	0	0	0	0	0	0	0	0	0	0	0	0	0	0	0	0	0	0	0	0	0	0	0	0	0	0	0
Ogfrl1	2.01	2.24	1.58	0	0	0	0	0	0	0	0	0	0	0	0	0	0	0	0	0	0	0	0	0	0	0	0	0	0	0	0	0	0	0	0	0	0	0	0	0	0	0	0	0	0	0	0	0	0
Srgap2	1.95	1.8	0	0	1.37	0	0	0	0	0	0	0	0	0	0	0	0	0	0	0	0	0	0	0	0	0	0	0	0	0	0	0	0	0	0	0	0	0	0	0	0	0	0	0	0	0	0	0	-1.73
Rassf5	1.56	2.53	2.3	0	1.17	0	0	0	0	0	0	0	0	0	0	0	0	0	0	0	0	0	0	0	-1.13	0	0	0	0	0	0	1.08	0	0	0	0	0	0	0	0	0	0	0	0	0	0	0	0	0
Atp2b4	2.65	2.49	0	0	0	0	0	0	0	0	0	0	0	0	0	0	0	0	0	0	0	0	0	0	0	0	0	0	0	0	0	0	0	0	0	0	0	0	0	0	-1.23	0	0	0	0	0	0	0	2.54
Rgl1	2.29	0	0	0	0	0	0	0	0	0	0	0	0	0	1.81	0	0	0	0	0	0	0	0	0	0	0	0	0	0	0	0	0	0	0	0	0	2.32	0	0	0	0	0	0	0	0	0	0	0	0
Sell	1.5	1.75	0	0	0	-1.05	0	0	0	0	0	0	0	0	0	0	0	0	0	0	0	0	0	0	0	0	0	0	0	0	2	2.15	0	1.1	1.15	0	0	0	0	0	0	0	0	0	0	0	0	0	0
Nek6	1.68	2.32	2.19	0	0	0	0	0	0	0	0	0	0	0	0	0	0	0	0	1.28	0	0	0	0	0	0	0	0	0	0	0	1.03	0	0	0	0	0	0	0	0	0	0	0	0	0	0	0	0	0
Lcn2	7.82	8.83	8.02	4.86	4.42	0	5.5	6.63	6.88	3.99	1.63	0	2.16	4.02	6	4.12	2.53	0	3.71	5.15	5.77	3.41	2.63	0	2.11	3.07	3.05	1.16	0	1.29	4.33	5.2	4.77	2.23	1.15	0	1.46	1.43	0	1.14	1.22	1.28	2.07	3.11	3.08	1.08	0	0	2.9
Traf1	2.02	2.08	1.59	0	1.82	-2.44	0	0	0	0	0	0	1.04	0	1.16	0	0	0	0	0	0	0	0	0	2.14	0	0	0	0	0	0	0	0	0	0	0	2.36	2.12	0	0	0	0	0	0	0	0	0	0	0
Gca	4.51	4.06	5.11	2.77	0	0	0	0	0	0	0	0	0	0	0	0	0	0	0	0	0	0	0	0	0	0	0	0	0	0	0	0	0	0	0	0	0	0	0	0	1.42	0	0	0	0	0	0	0	0
Notch1	2.43	2.46	1.8	0	0	0	0	0	0	0	0	0	0	0	0	-1.11	0	0	0	0	0	0	0	0	0	0	0	0	0	0	0	0	0	0	0	0	0	0	0	0	0	0	0	0	0	0	0	0	0
Cers6	2.96	3.86	2.62	1.94	1.19	0	1.43	1.14	0	0	0	0	0	0	0	0	0	0	0	1.2	0	0	0	0	1.21	1.53	0	0	0	0	0	1.42	0	0	0	0	0	0	0	0	0	0	0	0	0	0	0	0	0
Dhrs9	3.19	3.45	4.22	1.95	0	0	0	0	0	0	0	0	0	0	0	0	0	0	0	0	0	0	0	0	0	0	0	0	0	0	0	0	0	0	0	0	0	0	0	0	0	1.4	0	0	0	0	0	0	0
Prg2	3.78	0	0	0	0	0	0	0	0	0	0	0	0	0	0	0	0	0	0	0	0	0	0	0	0	0	0	-1.15	-1.38	0	0	1.15	0	0	0	0	0	0	0	0	-1.17	0	0	0	0	0	0	0	0
Sppl2a	3.11	3.37	1.78	0	0	0	1.19	1.32	0	0	0	0	0	0	0	0	0	0	1.21	1.24	0	0	0	0	0	0	0	0	0	0	2.04	1.67	0	0	0	0	1.94	1.32	0	0	0	0	0	0	0	0	0	0	1.05
Stard7	1.37	0	1.18	0	0	0	-1.36	0	0	0	0	0	0	0	0	0	0	0	0	-1.01	0	0	0	0	0	0	0	0	0	0	0	0	0	0	0	0	0	0	0	0	0	0	0	0	0	0	0	0	0
Kif3b	1.68	2.18	0	0	0	0	0	0	0	0	0	0	0	0	0	0	0	0	0	0	0	0	0	0	0	0	0	0	0	0	0	0	0	0	0	0	0	0	0	0	0	0	0	0	0	0	0	0	0
Slc7a11	3.27	4.13	4.59	0	0	0	0	0	0	0	0	0	1.04	1.95	0	-1.78	-1.42	-1.94	0	0	0	0	0	0	0	0	0	0	0	0	1.56	1.47	0	0	0	0	0	0	0	0	0	0	0	0	0	0	0	0	0
S100a11	2.13	2.75	2.93	1.74	2.11	0	2.24	2.71	2.11	1.16	0	0	0	1.02	1.88	0	0	0	1.01	1.59	1.5	0	0	0	0	0	0	0	0	0	0	0	0	0	0	0	0	0	0	0	0	1.25	1.43	1.44	0	0	0	0	1.23
Tlr2	4.69	4.37	3.41	2.74	3.15	0	5.45	2.66	0	0	0	0	0	0	2.61	2.16	0	0	3.56	2.78	0	0	0	0	0	0	0	0	0	0	3.21	0	1.6	0	0	0	0	0	0	0	0	0	0	0	0	0	0	0	3.04
Ints12	2.38	2.17	3.4	1.87	0	0	2.25	2.08	0	0	0	0	0	0	0	0	0	0	0	0	0	0	0	0	0	0	0	0	0	0	0	0	0	0	0	0	0	0	0	0	0	0	0	0	0	0	0	0	0
Alpk1	4.12	2.34	2.2	0	2.04	0	2.63	3.07	3.5	0	0	0	0	0	0	0	0	0	0	0	0	0	0	0	0	0	0	0	0	0	0	0	0	0	0	0	0	0	0	0	0	0	0	0	0	0	0	0	0
Osbpl9	1.16	0	1.02	0	0	0	0	0	0	0	0	0	0	0	0	0	0	0	0	0	0	0	0	0	-1	0	0	0	0	0	0	0	0	0	0	0	0	0	0	0	0	0	0	0	0	0	0	0	0
Tnfrsf1b	3.75	3.8	3.11	2.53	2.21	0	1.88	0	0	0	0	0	0	0	2.21	1.49	1.5	0	2.81	2.83	0	0	0	0	0	0	0	0	0	0	1.92	1.71	0	1.27	0	0	1.81	0	0	0	0	0	0	0	0	0	0	0	0
Plk3	3.35	4.19	0	0	0	0	1.87	0	0	0	0	0	0	0	0	0	0	0	3.09	0	0	0	0	0	0	0	0	0	0	0	0	0	0	0	0	0	0	0	0	0	0	0	0	0	0	0	0	0	0
Sesn2	2.98	3.21	2.96	1.79	0	0	2.44	0	0	0	0	0	0	0	0	0	0	0	0	0	0	0	0	0	0	0	0	0	0	0	0	0	0	0	0	0	0	0	0	0	0	0	0	0	0	0	0	0	0
Cxcl3	2.97	5.04	0	0	0	0	0	0	0	0	0	0	0	3.9	4.76	0	0	0	0	0	0	0	0	0	0	0	0	0	0	0	3.78	4.44	0	0	0	0	0	0	0	0	0	0	0	0	0	0	0	0	0
Rilpl2	1.57	2.77	2.43	0	0	0	0	0	0	0	0	0	0	0	0	0	0	0	0	0	0	0	0	0	0	0	0	1.2	0	0	0	1.11	0	1.12	0	0	0	0	0	0	0	0	0	0	0	0	0	0	0
Rnf34	2.04	2.52	1.6	0	0	0	0	0	0	0	0	0	0	0	0	0	0	0	0	0	0	0	0	0	0	0	0	0	0	0	0	0	0	0	0	0	0	0	0	0	0	0	0	0	0	0	0	0	0
Tes	2.17	2.31	0	0	0	0	0	0	0	0	0	0	0	0	0	0	0	0	1.42	2.21	1.12	0	0	0	0	0	0	0	0	0	0	0	0	0	0	0	0	0	0	0	0	0	0	-1.04	0	0	0	0	0
Ssc4d	1.97	2.93	0	0	0	0	0	0	0	0	0	0	0	0	0	0	0	0	0	0	0	0	0	0	0	0	0	0	0	0	0	0	0	0	0	0	0	0	0	0	0	0	0	0	0	0	0	0	0
Clec5a	4.2	4.37	5.12	0	0	0	0	0	0	0	0	0	0	0	0	0	0	0	0	0	0	0	0	0	0	0	0	0	0	0	0	0	0	0	0	0	0	0	0	1.48	1.58	1.48	0	0	0	0	0	0	0
Tuba8	2.49	2.83	2.17	0	0	1.78	0	0	0	0	0	0	0	0	0	0	0	0	0	0	0	0	0	0	0	0	0	0	0	0	0	0	0	0	0	0	0	0	0	0	0	0	0	0	0	0	0	0	0
Klrk1	2.54	0	0	1.64	0	0	0	0	0	0	0	0	0	0	0	0	0	0	0	0	0	0	0	0	0	0	0	-1.32	0	0	0	0	0	0	0	0	2.23	0	0	0	0	0	0	0	0	0	0	0	0
Olr1	2.92	0	2.77	0	0	0	0	0	0	0	0	0	0	0	0	0	0	0	0	0	0	0	0	0	0	0	0	0	0	0	0	0	0	0	0	0	0	0	0	0	0	0	0	0	0	0	0	0	0
Klra2	4.97	4.59	3.14	2.34	2.39	0	0	0	0	0	0	0	0	0	0	0	0	0	0	0	0	0	0	0	0	0	0	0	0	0	0	0	0	0	0	0	0	0	0	0	0	0	0	0	0	0	0	0	0
Dusp16	3.87	4.49	4.06	2.63	2.1	0	0	0	0	0	0	0	0	0	0	0	0	0	0	0	0	0	0	0	1.6	1.23	0	0	0	0	1.07	1.17	1.01	0	0	0	1.94	0	0	0	0	0	0	0	0	0	0	0	0
Tnfrsf1a	2.03	2.73	2.43	1.51	2.04	0	1.53	1.23	0	0	0	0	0	0	1.32	0	0	0	1.7	1.92	1.1	0	0	0	0	1.19	0	0	0	0	1.31	1.2	0	0	0	0	0	0	0	0	0	0	0	0	0	0	0	0	2.18
Vasp	1.9	2.48	2.47	1.1	0	0	0	0	0	0	0	0	0	0	0	0	0	0	0	0	0	0	0	0	0	0	0	0	0	0	0	1.09	1.05	1.03	0	0	0	0	0	0	0	0	0	0	0	0	0	0	0
Lilra6	2.62	2.93	3.21	1.45	0	0	0	0	0	0	0	0	0	0	0	0	0	0	0	0	0	0	0	0	0	0	0	0	0	0	0	3.33	0	3.13	0	0	0	-1.65	0	0	-1.12	0	0	0	0	0	0	0	0
Ceacam18	4.32	4.68	3.89	0	0	0	0	0	0	0	0	0	0	0	0	0	0	0	0	0	0	0	0	0	0	0	0	0	0	0	0	0	0	0	0	0	0	0	0	0	0	0	-1.63	-2.46	0	0	0	0	0
Furin	2.57	2.28	1.59	0	0	0	0	0	0	0	0	0	0	1.56	1.5	0	1.19	0	0	0	0	0	0	0	0	0	0	0	0	0	1.47	1.16	0	0	0	0	0	0	0	0	0	0	0	0	0	0	0	0	0
Cln3	1.56	2.27	2.03	0	0	0	0	0	0	0	0	0	0	0	0	0	0	0	0	0	0	0	0	0	0	0	0	0	0	0	0	0	0	0	0	0	0	0	0	0	0	1.19	0	0	0	0	0	0	0
Pgap2	1.61	1.6	0	0	0	0	0	0	0	0	0	0	0	0	0	0	0	0	0	0	0	0	0	0	0	0	0	0	0	0	0	0	0	0	0	0	0	0	0	0	0	0	0	0	0	0	0	0	0
Msn	1.28	1.46	1.5	0	1.07	0	0	1.3	0	1.3	1.32	0	0	0	0	0	0	0	0	1.47	0	0	0	0	0	0	0	0	0	0	0	0	0	0	0	0	0	0	0	0	0	0	1.71	1.63	0	0	0	0	1.17
Psmd10	1.55	0	0	1.34	0	0	0	1.09	0	0	0	0	0	0	0	0	0	0	0	0	0	0	0	0	0	0	0	0	0	0	0	0	0	0	0	0	0	0	0	0	1.07	0	0	0	0	0	0	0	0
Rab20	5.59	5.9	4.11	3.61	2.89	0	0	0	0	0	0	0	0	2.58	2.91	0	2.19	0	1.35	1.13	0	0	0	0	0	0	0	0	0	0	1.96	1.99	0	0	0	0	2.22	0	0	0	0	0	0	0	0	0	0	0	0
Scrg1	3.97	4.68	5.19	0	0	0	0	0	0	0	0	0	0	0	0	0	0	0	0	0	0	0	0	0	0	0	0	0	0	0	0	0	0	0	0	0	0	0	0	0	0	1.59	0	0	0	0	0	0	0
N4bp1	3.72	3.29	3.46	2.01	1.61	0	2.07	1.3	0	0	0	0	0	0	1.42	0	0	0	1.17	0	0	0	0	0	1.8	1.33	1.39	0	0	0	2.07	1.6	1.35	1.43	0	0	1.47	1.13	1.33	0	0	0	0	0	0	0	0	0	1.37
Hp	5.11	5.34	4.95	3.48	3.04	0	2.71	3.5	3.65	2.78	1.87	0	0	3.07	4.18	3.09	2.56	0	1.61	2.71	1.17	0	0	0	0	0	0	0	0	0	1.83	1.95	0	0	0	0	1.98	1.57	1.06	1.34	1.35	1.06	0	1.29	1.28	0	0	0	0
Ist1	1.23	1.71	0	0	0	0	0	0	0	0	0	0	0	0	0	0	0	0	0	0	0	0	0	0	0	0	0	0	0	0	0	0	0	0	0	0	0	0	0	0	0	0	0	0	0	0	0	0	0
Crispld2	4.69	5.62	6.05	2.34	0	0	0	0	0	0	0	0	0	1.5	1.94	0	0	0	0	1.23	0	0	0	0	1.23	1.78	1.46	0	0	0	0	1.37	0	0	0	0	0	0	0	0	0	0	2.97	2.48	0	0	0	0	0
Tle3	1.18	1.37	0	0	0	0	0	0	0	0	0	0	0	0	0	0	0	0	0	0	0	0	0	0	0	0	0	0	0	0	1	1.03	0	0	0	0	0	0	0	0	0	0	0	0	0	0	0	0	0
Trib1	2.34	2.81	2.81	1.27	1.58	0	1.2	0	0	0	0	0	0	0	0	0	0	0	1.66	1.99	0	0	0	0	0	0	0	0	0	0	2	2.04	0	0	0	0	0	0	0	0	0	0	0	0	0	0	0	0	0
Cish	6.17	5.59	4.76	0	0	0	1.6	0	0	0	0	0	1.88	1.78	1.83	0	0	0	0	0	0	0	0	0	2.16	0	0	0	0	0	1.24	1.12	0	0	0	0	1.68	0	0	0	0	0	0	0	0	0	0	0	0
Nlrp3	3.39	2.73	2.33	0	0	0	0	0	0	0	0	0	0	0	0	0	0	0	0	0	0	0	0	0	0	0	0	0	0	0	0	0	0	0	0	0	0	0	0	0	0	0	0	0	0	0	0	0	0
Resf1	1.44	2.18	0	0	0	-1.77	0	0	0	0	0	0	0	0	0	0	0	0	1.34	1.11	0	0	0	0	0	0	0	0	0	0	0	0	0	0	0	0	0	0	0	0	0	0	0	0	0	0	0	0	1.17
Abtb2	2.28	3.06	2.43	0	0	0	0	0	0	0	0	0	0	0	0	0	-1.5	0	0	0	0	0	0	0	0	0	0	0	0	0	3.33	0	0	0	0	0	0	0	0	0	0	0	0	0	0	0	0	0	0
Pram1	2.6	3.02	3.35	0	0	0	0	0	0	0	0	0	0	0	0	0	0	0	0	0	0	0	0	0	0	0	0	0	0	0	0	0	0	0	0	0	0	0	0	0	0	0	0	0	0	0	0	0	0
Alas1	3.96	3.95	3.94	0	0	0	0	0	0	0	0	0	0	0	1.13	0	0	0	0	0	0	0	0	0	0	0	0	0	0	0	0	0	0	0	0	0	0	0	1.17	1.43	1.65	0	0	0	0	0	0	0	0
P2ry2	2.93	2.66	4.42	2.69	0	0	0	0	0	0	0	0	0	0	0	0	0	0	0	0	0	0	0	0	0	0	0	0	0	0	1.91	1.58	0	0	0	0	0	0	0	0	0	0	0	0	0	0	0	0	0
Gas7	4.19	4.37	2.81	2.51	1.48	0	0	0	0	0	0	0	0	1.07	0	1.07	1.1	0	0	0	0	0	0	0	0	0	0	0	0	0	0	0	1.2	1.03	0	0	0	0	0	0	0	0	0	0	0	0	0	0	0
Triobp	1.99	2.3	2.33	0	0	0	0	0	0	0	0	0	0	0	0	0	0	0	0	0	0	0	0	0	0	0	0	0	0	0	0	0	0	0	0	0	0	0	0	0	0	0	0	0	0	0	0	0	0
AA467197	7.57	8.13	6.27	3.5	4.29	0	0	2.4	0	0	0	0	1.3	2.76	2.57	0	0	0	4.27	4.42	2.15	0	0	0	4.28	5.17	1.99	0	0	0	4.96	5.67	2.83	0	0	0	1.97	2.31	1.05	1.43	1.76	1.69	0	0	0	0	0	0	1.89
Crlf2	2.14	2.41	2.38	0	0	0	1.62	1.73	0	0	0	0	0	0	1.14	0	0	0	0	1.58	0	0	0	0	0	0	0	0	-1.11	0	1.83	1.76	1.04	1.31	0	0	0	0	0	0	0	0	0	0	0	0	0	0	0
Qsox1	1.8	2.79	2.93	1.83	0	0	1.09	1.62	1.31	1.34	0	0	0	0	1.57	0	0	0	0	1.46	1.35	0	0	0	0	0	0	0	0	0	0	0	0	0	0	0	0	0	0	0	0	0	0	1.13	1.3	0	0	0	0
Batf	3.36	3.81	2.16	0	0	0	0	0	0	0	0	0	0	0	2.02	0	0	0	0	0	0	0	0	0	3.06	1.48	1.66	1.52	0	0	0	0	0	0	0	0	2.7	0	0	1.97	0	0	0	0	0	0	0	0	0
Cpne2	2.72	4.77	4.49	0	0	0	0	0	0	0	0	0	0	0	1.64	0	0	0	0	0	0	0	0	0	0	0	0	0	0	0	0	1.43	1.23	0	0	0	-1.04	0	0	0	0	0	0	0	0	0	0	0	0
Cmip	1.17	1.87	1.38	0	0	0	0	0	0	0	0	0	0	0	0	0	0	0	0	0	0	0	0	0	0	0	0	0	0	0	1.19	1.48	0	0	0	0	0	0	0	0	0	0	0	0	0	0	0	0	0
Diaph2	1.35	1.25	1.38	0	0	0	0	0	0	0	0	0	0	0	1.27	0	1.42	0	0	0	0	0	0	0	0	0	0	0	0	0	0	0	0	0	0	0	0	0	0	0	0	0	0	0	0	0	0	0	0
Hrh2	3.42	4.2	4.1	0	0	0	0	0	0	0	0	0	0	0	0	0	0	0	0	0	0	0	0	0	0	0	0	0	0	0	0	0	0	0	0	0	0	0	0	0	0	0	0	0	0	0	0	0	0
Pdk3	2.31	2.42	0	2.22	0	0	0	0	0	0	0	0	0	0	0	0	0	0	0	0	0	0	0	0	0	0	0	0	0	0	0	0	0	0	0	0	1.49	0	0	0	0	0	0	0	0	0	0	0	0
Ntng2	3.87	4.22	2.89	0	0	0	0	0	0	0	0	0	0	0	0	0	0	0	0	0	0	0	0	0	0	0	0	0	0	0	0	0	0	0	0	0	0	0	0	0	0	0	0	0	0	0	0	0	0
Midn	1.55	2.81	1.81	0	0	0	0	0	0	0	0	0	0	0	0	0	0	0	0	0	0	0	0	0	0	0	0	0	0	0	0	0	0	0	0	0	0	0	0	0	0	0	0	0	0	0	0	0	0
Abca7	1.68	1.53	1.48	0	0	0	0	0	0	0	0	0	0	0	0	0	0	0	0	0	0	0	0	0	0	0	0	0	0	0	0	0	0	0	0	0	0	0	0	0	0	0	0	0	0	0	0	0	0
Acta2	2.77	2.93	0	0	0	0	0	0	0	0	0	0	0	0	2.86	0	1.59	0	0	0	0	0	0	0	-1.09	-1.47	-1.05	0	0	-1.16	0	0	-1.54	0	0	0	0	0	0	0	0	1.05	0	0	0	0	0	0	0
Fmnl2	6.88	7.58	3.54	3.71	2.92	0	1.55	1.69	0	0	0	0	0	1.07	1.89	0	0	0	2.23	2.35	0	0	0	0	1.44	1.14	0	0	0	0	3.13	2.85	2.1	0	0	0	0	0	0	0	-1.29	0	2.8	2.44	0	0	0	0	2.76
P2ry13	4	3.95	4.6	3.23	0	0	0	0	0	0	0	0	0	0	2.21	2.12	0	0	0	0	0	0	0	0	0	0	0	0	0	0	0	0	0	0	0	0	0	0	0	0	0	0	0	0	0	0	0	0	0
Rab8b	1.74	1.97	1.58	1.13	0	1.09	1.54	0	0	0	0	0	0	0	0	0	0	0	0	0	0	0	0	0	0	0	0	0	0	0	1.08	0	0	0	0	0	0	0	0	0	0	0	0	0	0	0	0	0	0
Azin1	1.02	1.52	1.2	0	0	0	0	-1.32	0	0	0	0	0	0	0	0	0	0	0	0	0	0	0	0	0	0	0	0	0	0	0	0	0	0	0	0	0	0	0	0	0	0	0	0	0	0	0	0	0
Dhx38	1.92	1.52	1.68	0	0	0	0	0	0	0	0	0	0	0	0	0	0	0	0	0	0	0	0	0	0	0	0	0	0	0	0	0	0	0	0	0	0	0	0	0	0	0	1.5	0	0	0	0	0	0
Nod1	2.33	2.41	1.47	0	0	0	1.92	1.29	0	0	0	0	0	0	1.88	2.25	1.78	0	2.2	0	0	0	0	0	0	0	0	0	0	0	2.03	1.54	0	0	0	0	0	0	0	0	0	0	1.61	0	0	0	0	0	1.89
Tlcd2	2.64	3.72	0	0	0	0	-1.22	-2.76	-1.84	0	0	0	0	0	0	0	0	0	0	0	0	0	0	0	0	0	0	0	0	0	0	0	0	0	0	0	0	0	0	0	0	0	0	0	0	0	0	0	0
Chmp4b	3.96	3.55	2.12	1.86	1.83	0	2.19	2.35	0	0	0	0	1.08	1.3	1.67	0	0	0	1.57	1.78	0	0	0	0	1.24	1.28	0	0	0	0	1.7	1.27	0	0	0	0	1.35	0	0	0	0	0	0	0	0	0	0	0	0
C1rl	3.54	4.16	4.6	2.96	0	0	-1.05	-1.71	0	0	0	0	0	0	0	0	0	0	0	0	0	0	0	0	0	0	0	0	0	0	0	0	0	0	0	0	0	0	0	1.56	1.52	0	0	0	0	0	0	0	0
Zfhx3	3.14	3.74	3.67	0	0	0	-1.63	0	0	0	0	0	0	0	0	1.6	1.88	0	0	0	0	0	0	0	-1.8	-1.38	-1.16	-1.25	0	0	0	0	0	0	0	0	-1.74	0	0	0	0	0	0	0	0	0	0	0	0
Tlr4	3.08	2.72	2.89	1.49	1.73	0	0	0	0	0	0	0	0	0	0	0	0	0	0	0	0	0	0	0	0	0	0	0	0	0	0	0	0	0	0	0	0	0	0	0	0	0	0	0	0	0	0	0	0
Rbpj	1.4	1.29	1.08	0	0	0	0	0	0	0	0	0	0	0	0	0	0	0	0	0	0	0	0	0	0	0	0	0	0	0	0	0	0	0	0	0	0	0	0	0	0	0	0	0	0	0	0	0	0
Orm1	6.65	7.21	8.27	0	0	0	1.61	2.81	3.63	2.79	1.12	0	0	0	2.54	0	0	0	0	1.01	0	0	0	0	0	0	0	0	0	0	0	1.59	1.4	0	0	0	2.91	2.24	1.32	0	0	0	0	0	0	0	0	0	0
Il18	2.33	1.58	0	1.82	1.72	0	0	-1.2	-1.46	0	0	0	1.68	2.14	1.61	0	0	0	0	0	0	0	0	0	0	0	0	0	0	0	0	0	0	0	0	0	1.75	0	0	0	0	0	0	0	0	0	0	0	0
Fndc3b	2.97	2.84	2.71	0	0	0	1.66	1.89	1.74	0	0	0	0	0	1.62	0	1.76	0	0	0	0	0	0	0	0	0	0	0	0	0	0	0	0	0	0	0	0	0	0	0	0	0	0	0	0	0	0	0	0
Picalm	1.18	1.63	1.36	1.06	0	0	0	0	0	0	0	0	0	0	0	0	0	0	0	0	0	0	0	0	0	0	0	0	0	0	0	1.07	0	0	0	0	0	0	0	0	0	0	0	0	0	0	0	0	0
Ncam1	3.25	2.89	0	0	0	0	0	0	0	0	0	0	0	0	0	0	0	0	0	-2.34	0	0	0	0	0	0	0	0	0	0	0	0	0	0	0	0	0	0	-1.12	0	0	0	0	0	0	0	0	0	0
Batf2	5.02	4.35	3.19	0	2.09	0	0	0	0	0	0	0	0	0	0	0	0	0	4.31	3.99	0	0	0	0	3.59	2.28	0	0	0	0	4.54	3.21	0	0	0	0	0	0	0	0	0	0	0	0	0	0	0	0	2.91
Fnbp1l	2.75	0	2.77	0	0	0	0	0	0	0	0	0	0	0	1.18	0	0	0	0	0	0	0	0	0	0	0	0	0	0	0	0	0	0	0	0	0	0	0	0	0	0	0	0	0	0	0	0	0	0
Fbxl5	3.51	4.37	3.51	1.97	1.77	0	0	0	0	0	0	0	0	0	0	0	0	0	0	0	0	0	0	0	0	0	0	0	0	0	1.55	1.59	1.22	0	0	0	1.71	1.32	0	1.24	0	0	0	0	0	0	0	0	0
Tbc1d2	2.99	4.16	2.77	0	0	0	0	0	0	0	0	0	0	0	0	0	0	0	0	0	0	0	0	0	0	0	0	0	0	0	0	0	0	0	0	0	0	0	0	0	0	0	0	0	0	0	0	0	0
Rhou	4.65	4.89	4.09	0	0	0	0	0	0	0	0	0	0	2.84	3.4	2.67	2.97	0	2.36	3.4	0	0	0	0	0	0	0	0	0	0	2.02	2.1	0	0	0	0	0	0	0	0	0	0	0	0	-1.18	0	0	0	0
Dtx4	2.94	2.81	0	0	0	0	0	0	0	0	0	0	0	0	1.47	1.88	1.78	0	0	1.56	0	0	0	0	0	0	0	0	0	0	0	0	0	0	0	0	0	0	0	0	0	0	0	0	0	0	0	0	0
Slc25a24	2.11	2.49	2.84	1.93	0	0	0	0	0	0	0	0	0	0	0	0	0	0	0	0	0	0	0	0	0	0	0	0	0	0	0	0	0	0	0	0	0	0	0	0	0	0	0	0	0	0	0	0	0
Milr1	3.41	3.57	3.84	2.21	0	0	0	0	0	0	0	0	0	0	0	0	0	0	0	0	0	0	0	0	0	0	0	0	0	0	1.98	1.99	0	0	0	0	0	0	0	1.3	1.09	1	0	0	0	0	0	0	0
Tet2	1.99	2	1.28	0	0	-1.5	0	0	0	0	0	0	0	1.3	0	0	0	0	0	0	0	0	0	0	0	0	0	0	0	0	0	0	0	0	0	0	0	0	0	0	0	0	0	0	0	0	0	0	0
Rbbp8	1.55	1.66	0	1.39	0	0	0	0	0	0	0	0	0	0	0	0	0	0	0	0	0	0	0	0	0	0	0	0	0	0	0	0	0	0	0	0	0	0	0	0	0	0	0	0	0	0	0	0	0
Dmxl2	2.47	2.66	3	0	0	0	0	0	0	0	0	0	0	0	0	0	0	0	0	0	0	0	0	0	0	0	0	0	0	0	0	0	0	0	0	0	0	0	0	0	0	0	0	0	0	0	0	0	0
Zfp281	1.51	2.05	0	0	0	0	1.76	1.08	0	0	0	0	0	0	0	0	0	0	0	0	0	0	0	0	0	1.08	0	0	0	0	1.22	1.18	0	0	0	0	0	0	0	0	0	0	0	1.82	0	0	0	0	0
Tspo	2.36	2.67	2.57	2.09	1.81	1.68	1.24	1.31	1	0	0	0	0	0	1.68	1.13	0	0	0	1.4	1.27	0	0	0	1.13	1.51	0	0	0	0	1.42	1.27	0	0	0	0	1.26	1.05	0	1.33	1.48	0	0	0	0	0	0	0	1.46
Stab1	2.53	2.6	0	0	0	0	0	0	0	0	0	0	0	0	0	0	0	0	0	0	0	0	0	0	0	0	0	0	0	0	0	0	0	0	0	0	0	0	0	0	0	0	0	0	0	0	0	0	0
Ikbke	4.23	5.02	4.78	2.31	1.93	0	3.36	1.74	0	0	0	0	0	0	0	0	0	0	0	0	0	0	0	0	0	0	0	0	0	0	3.68	3.76	3.33	2.75	0	0	2.89	2.14	2.26	1.98	1.99	0	0	0	0	0	0	0	0
Arel1	1.63	1.41	0	0	0	0	3.24	0	0	0	0	0	0	0	0	0	0	0	0	0	0	0	0	0	0	0	0	0	0	0	0	0	0	0	0	0	1.62	0	0	0	0	0	0	0	0	0	0	0	0
Snx18	1.06	1.59	1.32	0	0	0	0	0	0	0	0	0	0	1.83	1.13	1.2	1.31	0	0	0	0	0	0	0	0	0	0	0	0	0	0	0	0	0	0	0	0	0	0	0	0	0	0	0	0	0	0	0	0
Stk40	1.88	1.95	1.46	0	1.18	0	0	0	0	0	0	0	0	0	0	0	0	0	1.31	1.17	0	0	0	0	0	0	0	0	0	0	0	0	0	0	0	0	0	0	0	0	0	0	0	0	0	0	0	0	0
Sipa1l1	1.62	1.67	0	0	0	0	0	0	0	0	0	0	0	0	0	0	0	0	0	0	0	0	0	0	0	0	0	0	0	0	0	0	0	0	0	0	1.03	0	0	0	0	0	0	0	0	0	0	0	0
Borcs5	1.77	0	0	0	0	0	0	0	0	0	0	0	0	0	0	0	0	0	0	0	0	0	0	0	0	0	0	0	0	0	0	0	0	0	0	0	0	0	0	0	0	0	0	0	0	0	0	0	0
Il1f9	3.97	4.58	4.33	1.94	0	0	0	0	0	0	0	0	0	0	0	0	0	0	0	0	0	0	0	0	0	0	0	0	0	0	3.52	4.13	2.79	0	0	0	0	0	0	0	1.25	1.99	0	0	0	0	0	0	0
Tlr7	1.94	2.05	1.7	0	1.75	0	0	0	0	0	0	0	0	0	1.84	1.6	0	0	0	0	0	0	0	0	1.44	0	0	0	0	0	0	0	0	0	0	0	0	1.85	0	0	0	0	0	0	0	0	0	0	0
Hnrnph2	1.2	0	0	0	0	0	0	0	0	0	0	0	0	0	0	0	0	0	0	0	0	0	0	0	0	0	0	0	0	0	0	0	0	0	0	0	0	0	0	0	0	0	0	0	0	0	0	0	0
Hcar2	4.28	4.12	3.04	0	0	0	3.58	0	0	0	0	0	0	0	0	0	0	0	0	0	0	0	0	0	0	0	0	0	0	0	0	0	0	0	0	0	0	0	0	0	0	0	0	0	0	0	0	0	0
Ddx28	1.96	3.05	3.09	2.05	1.7	0	2.35	3.54	2.7	0	0	0	0	0	0	0	0	0	0	0	0	0	0	0	0	0	0	0	0	0	0	0	0	0	0	0	0	0	0	0	0	0	0	0	0	0	0	0	0
Basp1	3.33	3.35	0	0	0	0	0	0	0	0	0	0	0	0	1.43	0	0	0	0	0	0	0	0	0	0	0	0	0	0	0	0	1.56	0	0	0	0	0	0	0	0	0	0	0	0	0	0	0	0	0
Ppp1r15b	1.78	2.49	1.33	0	0	0	0	0	0	0	0	0	0	0	0	0	0	0	0	0	0	0	0	0	1.32	0	0	0	0	0	0	0	0	0	0	0	0	0	0	0	0	0	0	0	0	0	0	0	0
Cd300lf	4.35	4.46	3.69	1.59	0	0	0	0	0	0	0	0	0	2.54	3.79	2.6	2.42	0	0	0	0	0	0	0	0	1.07	0	0	0	0	3.13	3.11	2.16	2.01	0	0	1.65	1.05	0	1.07	1.37	1.32	0	0	0	0	0	0	0
Ccdc88b	1.72	2.54	2.19	1.08	1.18	-2.51	0	0	0	0	0	0	0	0	0	0	0	0	0	0	0	0	0	0	0	0	0	0	0	0	0	1.57	0	0	0	0	0	0	0	0	0	0	0	0	0	0	0	0	0
Entpd1	2.61	3.29	1.72	0	0	0	0	0	0	0	0	0	0	0	1.27	1.51	1.58	0	0	2.29	1.61	0	0	0	-1.08	0	0	0	0	0	0	1.48	0	0	0	0	0	0	0	0	0	1.15	0	0	0	0	0	0	0
Kmt5a	2.24	3.19	2.94	0	0	0	-1.59	0	0	0	0	0	0	0	0	0	0	0	-1.12	0	0	0	0	0	0	0	0	0	0	0	0	0	0	0	0	0	0	0	0	0	0	0	0	0	0	0	0	0	0
Ap5b1	1.95	1.98	2.71	0	0	0	0	0	0	0	0	0	0	0	0	0	0	0	0	0	0	0	0	0	0	0	0	0	0	0	0	0	0	0	0	0	0	0	0	0	0	0	0	0	0	0	0	0	0
Orai1	1.82	0	0	0	0	0	0	0	0	0	0	0	0	0	0	0	0	0	0	0	0	0	0	0	0	0	0	0	0	0	0	0	0	0	0	0	0	0	0	0	0	0	0	0	0	0	0	0	0
Lrrc25	3.7	4.01	3.77	2.36	2.62	0	0	0	0	0	0	0	0	0	0	0	0	0	0	0	0	0	0	0	0	0	0	0	0	0	0	0	0	0	0	0	1.62	0	0	0	0	0	0	0	0	0	0	0	0
Rap2c	3.73	3.41	1.59	0	0	0	0	0	0	0	0	0	0	0	0	0	0	0	0	0	0	0	0	0	0	0	0	0	0	0	1.43	1.23	0	0	0	0	1.5	0	0	0	0	0	0	0	0	0	0	0	0
Ptges	6.52	5.83	5.01	0	4.16	0	0	0	0	0	0	0	0	2.68	3.53	0	0	0	0	0	0	0	0	0	0	0	0	0	0	0	2.06	0	0	0	0	0	3.83	2.76	0	0	0	0	0	0	0	0	0	0	0
Sgms2	1.62	2.15	2.23	0	0	0	0	-2.06	-1.14	0	0	0	0	0	0	0	0	0	0	0	0	0	0	0	0	0	0	0	0	0	0	0	0	0	0	0	0	0	0	1.02	1.44	1.23	0	0	0	0	0	0	0
Ffar2	4.76	4	0	0	0	0	0	0	0	0	0	0	0	0	2.25	3.07	3.28	0	0	0	0	0	0	0	0	0	0	0	0	0	0	0	0	0	0	0	0	0	0	0	1.21	1.36	0	0	0	0	0	0	0
Plagl2	2.11	2.7	2.13	0	1.68	0	0	0	0	0	0	0	0	0	0	0	0	0	0	0	0	0	0	0	0	0	0	0	0	0	1.3	1.23	0	1.06	0	0	0	0	0	0	0	0	0	0	0	0	0	0	0
Trim30b	2.99	2.98	2.67	1.09	0	0	0	0	0	0	0	0	0	0	3.27	0	0	0	0	0	0	0	0	0	0	0	1.21	0	0	0	3.51	3.5	2.43	2.49	2.21	0	1.45	0	0	0	0	1.04	0	0	0	0	0	0	0
Oas1a	5.38	4.78	5.04	3.74	2.91	0	3.75	2.65	0	0	0	0	2.86	0	3.97	2.57	0	0	0	0	0	0	0	0	2.85	2.17	1.93	0	0	0	0	0	0	0	0	0	4.76	3.78	3.19	3.08	0	0	2.64	0	0	0	0	0	0
Gpr141	2.95	3.58	3.23	1.79	1.87	0	0	0	0	0	0	0	0	0	0	0	0	0	0	0	0	0	0	0	0	0	0	0	0	0	0	2.5	0	0	0	0	0	0	0	0	0	1.62	0	0	0	0	0	0	0
H2.T24	1.32	1.16	2	1.6	0	0	0	0	0	0	0	0	1.49	0	1.39	0	0	0	0	0	0	0	0	0	1.19	0	0	0	0	0	0	0	0	0	0	0	1.34	0	0	0	0	0	0	0	0	0	0	0	0
Lipg	8.34	7.84	8.02	3.8	0	0	0	-2.5	0	0	0	0	0	0	2.8	0	0	0	0	0	0	0	0	0	0	0	0	0	0	0	2.46	1.73	0	0	0	0	5.41	4.21	4.48	5.69	5.42	0	0	0	0	0	0	0	0
Slfn5	4.5	3.54	3.01	0	0	0	1.41	0	0	0	0	0	2.27	1.59	2.83	0	0	0	0	0	0	0	0	0	1.73	1	1.01	0	0	0	1.62	0	0	0	0	0	1.97	1.34	0	0	0	0	1.83	0	0	0	0	0	1.23
X1600014C10Rik	4.78	4.17	3.61	0	1.89	0	0	0	0	0	0	0	1.62	0	2.13	1.27	0	0	0	-1.23	0	0	0	0	1.29	0	1.09	0	0	0	2.56	0	0	0	0	0	2.1	1.04	1.08	1.21	0	1.09	0	0	0	0	0	0	0
Msra	1.93	2.5	2.63	0	0	0	0	0	0	0	0	0	0	0	0	0	0	0	0	0	0	0	0	0	0	0	0	0	0	0	0	0	0	0	0	0	0	0	0	0	0	0	-1.33	-1.35	-1.29	0	0	0	0
Ifng	6.44	3.3	0	0	0	0	0	0	0	0	0	0	0	0	0	0	0	0	0	0	0	0	0	0	5.02	3.14	0	0	0	0	0	0	0	0	0	0	4.06	0	0	0	0	0	0	0	0	0	0	0	0
Dach1	5.54	5.51	4.83	0	0	0	0	0	0	0	0	0	0	0	0	0	0	0	0	0	0	0	0	0	0	0	0	0	0	0	0	0	0	0	0	0	0	0	0	0	0	0	0	0	0	0	0	0	0
Nod2	1.72	0	0	0	0	0	0	0	0	0	0	0	0	0	0	0	0	0	0	0	0	0	0	0	0	0	0	0	0	0	0	0	0	0	0	0	0	0	0	0	0	0	0	0	0	0	0	0	0
Prss34	5.16	6.26	0	0	4.46	0	0	0	0	0	0	0	0	0	0	0	0	0	0	0	0	0	0	0	0	0	0	0	0	0	0	0	0	0	0	0	0	0	0	0	0	0	0	0	0	0	0	0	0
Tmem154	2.15	3.06	3.27	0	0	0	0	0	0	0	0	0	0	0	0	0	0	0	0	0	0	0	0	0	0	0	0	0	0	0	0	0	0	0	0	0	0	0	0	0	0	1.27	0	0	0	0	0	0	0
Ptafr	3.15	3.45	2.56	1.61	0	0	0	0	0	0	0	0	0	0	1.58	1.45	1.4	0	0	0	0	0	0	0	0	0	0	0	0	0	2.19	2.44	1.67	1.57	0	0	0	0	0	0	0	0	0	0	0	0	0	0	0
D17Wsu92e	1.24	1.65	0	0	0	0	0	0	0	0	0	0	0	0	0	0	0	0	0	0	0	0	0	0	0	0	0	0	0	0	0	0	0	0	0	0	0	0	0	0	0	0	0	0	0	0	0	0	0
Armc7	1.66	1.73	2.31	0	0	0	0	0	0	0	0	0	0	0	0	0	0	0	0	0	0	0	0	0	0	0	0	0	0	0	0	0	0	0	0	0	0	0	0	0	0	0	0	0	0	0	0	0	0
Flot1	2.82	2.79	3.28	2.37	1.93	0	1.17	1.92	1.49	0	0	0	0	0	1.12	0	0	0	1.29	1.71	1.08	0	0	0	0	0	0	0	0	0	0	0	0	0	0	0	0	0	0	0	0	0	0	0	0	0	0	0	0
Sycp2	2.85	2.76	2.72	0	0	0	0	0	0	0	0	0	0	0	0	0	0	0	0	0	0	0	0	0	0	0	0	0	0	0	0	0	0	0	0	0	0	0	0	0	0	0	0	0	0	0	0	0	0
Adgrg3	2.15	3	3.95	0	0	0	0	0	0	0	0	0	0	0	0	0	0	0	0	0	0	0	0	0	0	0	0	0	0	0	0	0	0	0	0	0	0	0	0	0	1.01	0	0	0	0	0	0	0	0
Irak2	1.56	1.96	0	0	0	0	1.91	1.44	0	0	0	0	0	1.39	1.65	0	0	0	0	0	0	0	0	0	0	0	0	0	0	0	0	1.09	0	0	0	0	0	0	0	0	0	0	0	0	0	0	0	0	0
Tmem219	1.61	1.6	1.83	1.18	0	0	0	0	0	0	0	0	0	0	1.1	0	0	0	0	0	0	0	0	0	0	0	0	0	0	0	0	0	0	0	0	0	1.17	0	0	0	0	0	0	0	0	0	0	0	0
Fnip2	3.61	3.67	2.6	2.16	0	0	-1.63	-1.32	-1.6	0	0	0	0	0	1.58	0	1.15	0	0	0	0	0	0	0	0	0	0	0	0	0	0	1.1	0	0	0	0	0	0	0	0	0	0	0	0	0	0	0	0	0
Orm2	2.87	2.51	4.37	0	0	0	1.75	3.15	4	4	2.38	0	0	0	3.17	3.54	0	0	0	0	3.41	0	0	0	0	0	0	0	0	0	0	0	0	0	0	0	2.51	0	0	0	0	0	0	0	0	0	0	0	0
Rapgef2	2.6	1.47	0	0	0	0	0	1.36	0	0	0	0	0	1.29	0	0	0	0	0	0	0	0	0	0	1.13	0	0	0	0	0	0	0	0	0	0	0	1.11	1.34	0	0	0	0	0	0	0	0	0	0	0
Arf2	3.72	4.75	3.16	2.8	2.72	0	0	1.22	0	0	0	0	0	1.33	0	0	0	0	0	0	0	0	0	0	0	1.22	0	0	0	0	0	1.1	0	0	0	0	0	0	0	0	0	0	0	0	0	0	0	0	0
Mocs1	1.59	3.04	2.21	0	1.59	0	0	0	0	0	0	0	0	0	0	0	0	0	0	0	0	0	0	0	0	0	0	0	0	0	0	1.32	0	0	0	0	0	0	0	0	0	0	0	0	0	0	0	0	0
Rab44	3.58	3.48	3.09	0	0	0	0	0	0	0	0	0	0	0	0	0	0	0	0	0	0	0	0	0	0	0	0	0	0	0	0	0	0	0	0	0	0	0	0	0	0	0	0	0	0	0	0	0	0
Chil1	6.04	6.28	6.04	3.62	3.39	0	1.69	2.09	2.49	1.71	0	0	0	2.18	3.02	2.8	2.22	0	0	0	0	0	0	0	0	1.64	1.52	0	0	0	0	1.2	0	0	0	0	1.09	0	-1.21	0	1.12	1.47	0	0	0	0	0	0	0
Ccdc146	2.14	0	0	0	0	0	0	0	0	0	0	0	0	0	0	0	0	0	0	0	0	0	0	0	0	0	0	0	0	0	0	0	0	0	0	0	0	0	0	0	0	0	0	0	0	0	0	0	0
Slc31a2	4.46	4.67	4.39	2.38	2.36	0	0	0	0	0	0	0	0	0	1.84	0	1.01	0	0	0	0	0	0	0	0	0	0	0	0	0	0	0	0	0	0	0	0	0	0	0	0	0	1.46	1.22	0	0	0	0	0
Mthfs	2.76	0	2.54	0	0	0	0	0	0	0	0	0	0	0	0	0	0	0	0	0	0	0	0	0	0	0	0	0	0	0	0	0	0	0	0	0	0	0	0	0	0	0	0	0	0	0	0	0	0
Ifit1bl2	4.94	3.83	2.49	0	0	0	0	0	0	0	0	0	0	0	0	0	0	0	0	0	0	0	0	0	0	0	0	0	0	0	0	0	0	0	0	0	0	0	0	0	0	0	0	-2.58	0	0	0	0	0
Tm9sf4	2.21	2.13	1.2	1.1	0	-2.27	0	0	0	0	0	0	0	0	0	0	0	0	0	0	0	0	0	0	0	0	0	0	0	0	0	0	0	0	0	0	1.01	0	0	0	0	0	0	0	0	0	0	0	0
Pnp2	4.01	3.79	2.26	2.77	0	0	0	0	0	0	0	0	0	0	0	0	0	0	0	0	0	0	0	0	0	0	0	0	0	0	0	0	0	0	0	0	1.71	0	0	0	0	0	-1.06	-1.08	0	0	0	0	0
Psma5	1.76	1.52	1.26	1.44	1.62	0	1.11	1.12	0	0	0	0	0	0	0	0	0	0	1.07	1.09	0	0	0	0	0	0	0	0	0	0	1.02	0	0	0	0	0	1.53	1.15	1.01	0	0	0	0	0	0	0	0	0	0
Marcks	3.32	3.38	3.14	2.57	1.36	0	1.05	0	0	0	0	0	0	0	0	0	0	0	0	0	0	0	0	0	0	0	0	0	0	0	1.44	1.2	0	0	0	0	0	0	0	0	0	0	0	0	0	0	0	0	1.04
X9930111J21Rik1	1.69	0	0	0	0	0	0	0	0	0	0	0	0	0	0	0	0	0	0	0	0	0	0	0	0	0	0	0	0	0	0	0	0	0	0	0	0	0	0	0	0	0	0	0	0	0	0	0	0
Capza1	1.52	1.94	2.18	1.37	0	0	0	0	0	0	0	0	0	0	0	0	0	0	0	1.23	0	0	0	0	0	0	0	0	0	0	0	0	0	1.14	0	0	0	0	0	0	0	0	0	0	0	0	0	0	0
Il18bp	6.03	6.75	5.21	3.74	0	0	0	0	1.56	1.5	0	0	0	0	1.64	2.3	1.79	0	1.49	2.25	1.79	0	0	0	0	1.24	1.24	0	0	0	3.04	3.05	1.99	0	0	0	3.07	2.87	1.87	0	0	0	3.23	3.21	3.27	0	0	0	2.35
Ccnyl1	3.56	3.11	3.37	0	0	0	0	0	0	0	0	0	0	0	1.44	0	0	0	0	0	0	0	0	0	0	0	0	0	0	0	0	0	0	0	0	0	0	0	0	0	0	0	0	0	0	0	0	0	0
Slfn10.ps	1.5	0	0	0	0	0	0	0	0	0	0	0	0	0	0	0	0	0	0	0	0	0	0	0	0	0	0	0	0	0	0	0	0	0	0	0	0	0	0	0	0	0	0	0	0	0	0	0	0
X4930599N23Rik	4.85	4.05	0	0	0	0	0	0	0	0	0	0	0	0	0	0	0	0	0	0	0	0	0	0	0	0	0	0	0	0	0	0	0	0	0	0	0	0	0	0	0	0	0	0	0	0	0	0	0
F830208F22Rik	3.24	2.43	2.73	0	0	0	0	0	0	0	0	0	0	0	0	0	0	0	0	0	0	0	0	0	0	0	0	0	0	0	0	0	0	0	0	0	0	0	0	0	0	0	0	0	0	0	0	0	0
Gm10801	3.12	3.73	0	0	0	0	0	0	0	0	0	0	0	0	0	0	0	0	0	0	0	0	0	0	0	0	0	0	0	0	0	0	0	0	0	0	0	0	0	0	0	0	0	0	0	0	0	0	0
Cd80	2.72	3.35	0	0	0	0	0	0	0	0	0	0	0	2.46	2.41	0	0	0	0	0	0	0	0	0	1.93	0	0	0	0	0	0	0	0	0	0	0	0	0	0	0	0	0	0	0	0	0	0	0	0
Trim30c	4.9	3.65	1.82	0	0	0	0	0	0	0	0	0	3.06	0	4.45	0	0	0	0	0	0	0	0	0	3.53	2.12	2.12	0	0	0	0	0	0	0	0	0	0	0	0	0	0	0	0	0	0	0	0	0	0
Prnp	5.2	5.61	5.1	2.63	0	0	0	0	0	0	0	0	0	0	1.19	0	0	0	0	0	0	0	0	0	0	0	0	0	0	0	0	0	0	0	0	0	0	0	0	-2.21	-1.66	0	0	0	0	0	0	0	0
Rab7	1.95	2.2	1.48	0	0	0	0	0	0	0	0	0	0	0	0	0	0	0	0	0	0	0	0	0	0	0	0	0	0	0	0	0	0	0	0	0	0	0	0	0	0	0	0	0	0	0	0	0	0
X6530402F18Rik	3.2	3.94	3.88	0	0	0	0	0	0	0	0	0	0	0	0	0	0	0	0	0	0	0	0	0	0	0	0	0	0	0	0	0	0	0	0	0	0	0	0	0	0	0	0	0	0	0	0	0	0
Gm6977	3.07	2.69	1.92	0	0	2.29	0	0	0	0	0	0	0	1.36	2.73	2.1	1.49	0	0	1.2	1.44	1.37	0	0	1.49	2.03	1.61	1.12	1.16	0	0	1.55	0	0	0	0	1.34	1.22	0	0	0	0	0	0	0	0	0	0	0
Mir22hg	3.01	4.98	2.36	0	0	0	0	0	0	0	0	0	0	1.75	1.26	0	0	0	1.05	1.91	0	0	0	0	0	1.74	0	0	0	0	1.34	2.47	0	0	0	0	0	1.38	0	0	0	0	0	0	0	0	0	0	1.51
Adap2os	3.31	3.21	0	2.89	2.4	0	0	0	0	0	0	0	0	0	0	0	0	0	0	0	0	0	0	0	0	0	0	0	0	0	0	0	0	0	0	0	0	2.38	0	0	0	0	0	0	0	0	0	0	0
Gm15856	3.12	3.2	2.59	0	0	0	0	0	0	0	0	0	0	0	0	0	0	0	0	0	0	0	0	0	0	0	0	0	0	0	0	0	0	0	0	0	0	0	0	0	0	0	0	0	0	0	0	0	0
Gm15983	1.86	2.56	2.68	0	0	0	0	0	0	0	0	0	0	0	0	0	0	0	0	0	0	0	0	0	0	0	0	0	0	0	0	0	0	0	0	0	0	0	0	0	0	0	0	0	0	0	0	0	0
X1700058P15Rik	1.58	2.32	1.94	0	0	0	0	0	0	0	0	0	0	0	0	0	0	0	0	0	0	0	0	0	0	0	0	0	0	0	0	0	0	0	0	0	0	0	0	0	0	0	0	0	0	0	0	0	0
A530032D15Rik	2.19	2.08	0	0	1.28	0	0	0	0	0	0	0	0	0	0	0	0	0	0	0	0	0	0	0	0	0	0	1.57	1.63	0	0	0	0	0	0	0	0	0	0	0	0	0	0	0	0	0	0	0	0
X1700071M16Rik	2.74	3.92	2.81	0	0	0	0	0	0	0	0	0	0	0	0	0	0	0	0	0	0	0	0	0	0	0	0	0	0	0	0	0	0	0	0	0	0	0	0	0	0	0	0	0	0	0	0	0	0
Gm17334	1.78	1.83	0	0	0	0	0	0	0	0	0	0	0	0	0	0	0	0	0	0	0	0	0	0	0	0	0	0	0	0	0	0	0	0	0	0	0	0	0	0	0	0	0	0	0	0	0	0	0
Neat1	1.92	2.91	1.01	0	0	-1.9	0	0	0	0	0	0	0	1.12	1.32	0	0	0	1.41	1.91	0	0	0	0	0	0	0	0	0	0	1.06	1.67	0	0	0	0	0	0	0	0	0	0	0	0	0	0	0	0	1.1
Gm20400	2.38	2.75	3.24	0	0	0	0	0	0	0	0	0	0	0	0	0	0	0	0	0	0	0	0	0	0	0	0	0	0	0	0	0	0	0	0	0	0	0	0	0	0	0	0	0	0	0	0	0	0
Mrgpra2a	4.42	3.99	4.53	0	0	0	0	0	0	0	0	0	0	0	0	0	0	0	0	0	0	0	0	0	0	0	0	0	0	0	0	0	0	0	0	0	0	0	0	0	0	0	0	0	0	0	0	0	0
Cdkn2d	1.72	2.48	2.41	1.46	0	0	0	0	0	0	0	0	0	0	0	-1.29	-1.58	0	0	0	0	0	0	0	0	0	0	0	0	0	1.22	1.83	0	1.3	0	0	0	0	0	0	0	0	0	1.42	0	0	0	0	0
Gm16712	3.24	3.69	4.45	0	0	0	0	0	0	0	0	0	0	0	0	0	0	0	0	0	0	0	0	0	0	0	0	0	0	0	0	0	0	0	0	0	0	0	0	0	0	0	0	0	0	0	0	0	0
Gm19705	3.19	3.82	0	0	0	0	2.95	3.68	0	0	0	0	2.71	1.99	2.51	0	0	0	0	0	0	0	0	0	0	0	0	0	0	0	0	0	0	0	0	0	0	0	0	0	0	0	0	0	0	0	0	0	0
Gm26870	2.47	3.49	0	0	0	0	0	0	0	0	0	0	0	0	0	0	0	0	0	0	0	0	0	0	0	0	0	0	0	0	0	0	0	0	0	0	0	0	0	0	0	0	0	0	0	0	0	0	0
Gm26603	5.83	6.36	0	0	3.56	0	0	0	0	0	0	0	0	0	0	0	0	0	2.04	1.59	0	0	0	0	0	0	0	0	0	0	2.68	2.12	0	0	0	0	0	0	0	0	0	0	0	0	0	0	0	0	0
Ms4a4a	4.42	3.58	2.87	0	0	0	0	0	0	0	0	0	0	0	0	0	0	0	0	0	0	0	0	0	0	0	0	0	0	0	0	0	0	0	0	0	0	0	0	0	0	0	0	0	0	0	0	0	0
Gm37159	4.59	3.25	3.61	0	2.45	0	0	0	0	0	0	0	0	0	0	0	0	0	0	0	0	0	0	0	0	0	0	0	0	0	0	0	0	0	0	0	0	0	0	0	0	0	0	0	0	0	0	0	0
Gm37651	3.56	2.91	2.78	0	0	0	0	0	0	0	0	0	0	0	0	0	0	0	0	0	0	0	0	0	0	0	0	0	0	0	0	0	0	0	0	0	0	0	0	0	0	0	0	0	0	0	0	0	0
Gm38236	3.6	4.33	2.75	2.77	0	0	0	0	0	0	0	0	0	0	0	0	0	0	0	0	0	0	0	0	0	0	0	0	0	0	0	0	0	0	0	0	0	0	0	0	0	0	0	0	0	0	0	0	0
Gm37747	2.7	2.16	2.91	0	0	0	0	0	0	0	0	0	0	0	0	0	0	0	0	0	0	0	0	0	0	0	0	0	0	0	0	0	0	0	0	0	0	0	0	0	0	0	0	0	0	0	0	0	0
Gm42462	4.27	5.23	3.62	2.63	2.75	0	0	0	0	0	0	0	0	0	0	0	0	0	0	0	0	0	0	0	0	0	0	0	0	0	0	0	0	0	0	0	0	0	0	0	0	0	0	0	0	0	0	0	0
Gm43182	4.46	5.62	5.47	4.23	0	0	0	0	0	0	0	0	0	0	0	0	0	0	0	0	0	0	0	0	0	0	0	0	0	0	0	0	0	0	0	0	0	0	0	0	0	0	0	0	0	0	0	0	0
Gm43622	1.59	1.43	0	0	0	0	0	0	0	0	0	0	0	0	1.61	0	0	0	0	0	0	0	0	0	0	0	0	0	0	0	0	0	0	0	0	0	0	0	0	0	0	0	0	0	0	0	0	0	0
Gm43181	4.59	5.67	5.15	2.78	2.57	0	0	0	0	0	0	0	0	0	0	0	0	0	0	0	0	0	0	0	0	0	0	0	0	0	0	0	0	0	0	0	0	0	0	0	0	0	0	0	0	0	0	0	0
Gm44292	1.87	2.46	2.66	0	0	0	0	0	0	0	0	0	0	0	1.87	0	0	0	0	0	0	0	0	0	0	0	0	0	0	0	2.63	2.27	0	0	0	0	0	0	0	0	0	0	0	0	0	0	0	0	0
Gm49368	2.94	3.52	2.58	1.65	0	0	0	0	0	0	0	0	0	0	0	0	0	0	0	0	0	0	0	0	0	0	0	0	0	0	0	0	0	0	0	0	0	0	0	0	0	0	0	0	0	0	0	0	0
Gm2511	4.87	5.08	0	0	0	0	0	0	0	0	0	0	0	0	0	0	0	0	0	0	0	0	0	0	0	0	0	0	0	0	0	0	0	0	0	0	0	0	0	0	0	0	0	0	0	0	0	0	0
Gm31166	2.88	3.31	0	0	0	0	0	0	0	0	0	0	0	0	0	0	0	0	0	0	0	0	0	0	0	0	0	0	0	0	0	0	0	0	0	0	0	0	0	0	0	0	0	0	0	0	0	0	0
Gm42047	2.1	0	0	0	0	0	0	0	0	0	0	0	0	0	0	0	0	0	0	0	0	0	0	0	0	0	2.48	0	2.77	2.44	2.2	0	0	0	0	0	0	0	0	0	0	0	0	0	0	0	0	0	0
Gm31718	3.75	3.94	3.68	0	0	0	0	0	0	0	0	0	0	0	0	0	0	0	0	0	0	0	0	0	0	0	0	0	0	0	0	0	0	0	0	0	0	0	0	0	0	0	0	0	0	0	0	0	0
Gm20234	2.16	3.12	2.82	0	0	0	0	0	0	0	0	0	0	0	0	0	0	0	0	0	0	0	0	0	0	0	0	0	0	0	0	0	0	0	0	0	0	0	0	0	0	0	0	0	0	0	0	0	0
Gm47761	2.22	2	0	0	0	0	0	0	0	0	0	0	0	0	0	0	0	0	0	0	0	0	0	0	0	0	0	0	0	0	3.39	0	0	0	0	0	0	0	0	0	0	0	0	0	0	0	0	0	0
Gm46224	3	3.29	0	0	0	0	0	0	0	0	0	0	0	0	0	0	0	0	0	0	0	0	0	0	0	0	0	0	0	0	0	0	0	0	0	0	0	0	0	0	0	0	0	0	0	0	0	0	0
Gm47331	1.64	0	0	0	0	0	0	0	0	0	0	0	0	0	0	0	0	0	0	0	0	0	0	0	0	0	0	0	0	0	0	0	0	0	0	0	0	0	0	0	0	0	0	0	0	0	0	0	0
A530058O07Rik	3.47	3.88	4.29	0	0	0	0	0	0	0	0	0	0	0	0	0	0	0	0	0	0	0	0	0	0	0	0	0	0	0	0	0	0	0	0	0	0	0	0	0	0	0	0	0	0	0	0	0	0
Gm36723	2.22	2.89	3.41	0	0	0	0	0	0	0	0	0	0	0	0	0	0	0	0	0	0	0	0	0	0	0	0	0	0	0	0	0	0	0	0	0	0	0	0	0	0	0	0	0	0	0	0	0	0
B230303A05Rik	4.96	5.03	4.51	0	0	0	0	0	0	0	0	0	0	0	0	0	0	0	0	0	0	0	0	0	0	0	0	0	0	0	0	0	0	0	0	0	3.45	0	0	3.21	3.29	0	0	0	0	0	0	0	0
Gm47713	3.96	5.3	6.25	0	0	0	0	0	0	0	0	0	0	0	0	0	0	0	0	0	0	0	0	0	0	0	0	0	0	0	0	0	0	0	0	0	0	0	0	0	0	0	0	0	0	0	0	0	0
Mirt2	1.62	2.39	2.13	0	0	0	0	0	0	0	0	0	0	0	0	0	0	0	0	0	0	0	0	0	0	0	0	0	0	0	0	0	0	0	0	0	0	0	0	0	0	1.56	0	0	0	0	0	0	0
AC166110.3	4.97	4.67	3.7	2.94	0	0	0	0	0	0	0	0	0	0	0	0	0	0	0	0	0	0	0	0	0	0	0	0	0	0	0	0	0	0	0	0	0	0	0	0	0	0	3.52	0	0	0	0	0	0
Sdhd	0	1.28	0	0	0	0	0	-1.23	0	0	0	0	0	0	0	0	0	0	0	-1.05	0	0	0	0	0	0	0	0	0	0	0	0	0	0	0	0	0	0	0	0	0	0	0	0	0	0	0	0	0
Raf1	0	1.5	0	0	0	0	0	0	0	0	0	0	0	0	0	0	0	0	0	0	0	0	0	0	0	0	0	0	0	0	0	0	0	0	0	0	0	0	0	0	0	0	0	0	0	0	0	0	0
Npepps	0	1.45	0	0	0	0	0	0	0	0	0	0	0	0	0	0	0	0	0	0	0	0	0	0	0	0	0	0	0	0	0	0	0	0	0	0	0	0	0	1.18	1.26	0	0	0	0	0	0	0	0
Brpf1	0	1.13	0	0	0	0	0	0	0	0	0	0	0	0	0	0	0	0	0	0	0	0	0	0	0	0	0	0	0	0	0	0	0	0	0	0	0	0	0	0	0	0	0	0	0	0	0	0	0
Ppard	0	1.91	0	0	0	0	0	0	0	0	0	0	0	0	0	0	0	0	0	0	0	0	0	0	0	0	0	0	0	0	0	0	0	0	0	0	0	0	0	0	0	0	0	0	0	0	0	0	0
Nab1	0	1.03	0	0	0	0	0	0	0	0	0	0	0	0	0	0	0	0	0	0	0	0	0	0	0	0	0	0	0	0	0	0	0	0	0	0	1.09	1.15	0	0	0	0	1.12	0	0	0	0	0	0
Adgre5	0	1.97	1.76	0	0	0	0	0	0	0	0	0	0	0	0	0	0	0	0	0	0	0	0	0	-1.43	-1.12	0	0	0	0	-1.22	0	0	0	0	0	0	0	0	0	0	0	0	0	0	0	0	0	-1.22
Rab8a	0	1.24	1.55	0	0	0	0	0	0	0	0	0	0	0	0	0	0	0	0	0	0	0	0	0	0	0	0	0	0	0	0	0	0	0	0	0	0	0	0	0	0	0	0	0	0	0	0	0	0
Fam32a	0	1.2	1.54	0	0	0	0	0	0	0	0	0	0	0	0	0	0	0	0	0	0	0	0	0	0	0	0	0	0	0	0	0	0	0	0	0	0	0	0	0	0	0	0	0	0	0	0	0	0
Tbc1d8	0	2.27	2.2	0	0	0	0	0	0	0	0	0	0	0	0	0	0	1.09	0	0	0	0	0	0	0	0	-1.22	0	-1.37	0	0	1.96	0	0	0	0	0	0	0	0	0	0	0	0	0	0	0	0	0
Grk5	0	2.54	1.86	0	0	0	0	0	0	0	0	0	0	0	0	0	0	0	0	0	0	0	0	0	0	0	0	0	0	0	0	0	0	0	0	0	0	0	0	0	0	0	0	0	0	0	0	0	0
Coro1c	0	2.05	0	1.25	0	0	0	0	0	0	0	0	0	0	0	0	0	0	0	0	0	0	0	0	0	0	0	0	0	0	0	0	0	0	0	0	0	0	0	0	0	0	0	0	0	0	0	0	0
Por	0	1.35	1.56	0	0	0	0	0	0	0	0	0	0	0	0	0	0	0	0	0	0	0	0	0	0	0	0	0	0	0	0	0	0	0	0	0	0	0	0	0	0	0	0	0	0	0	0	0	0
Sqor	0	2.49	3.02	0	0	0	0	0	-1.3	0	0	0	0	0	0	0	0	0	0	0	0	0	0	0	0	0	0	0	0	0	0	0	0	0	0	0	0	0	0	0	0	0	0	0	0	0	0	0	0
Tnfsf14	0	1.65	0	1.82	0	0	0	0	0	0	0	0	0	0	0	0	0	0	0	0	0	0	0	0	0	0	0	0	0	0	0	0	0	0	0	0	0	0	0	0	1.51	1.91	0	0	0	0	0	0	0
Prrg2	0	1.84	2.46	0	0	0	-1.51	0	0	0	0	0	0	0	0	0	0	0	0	0	0	0	0	0	0	0	0	0	0	0	0	0	0	0	0	0	0	0	0	0	0	0	0	0	0	0	0	0	0
Relt	0	2.24	2.45	0	0	0	0	0	0	0	0	0	0	0	0	0	0	0	0	0	0	0	0	0	0	0	0	0	0	0	0	0	0	0	0	0	0	0	0	0	0	0	0	0	0	0	0	0	0
Pdcl	0	1.46	0	0	0	0	0	0	0	0	0	0	0	0	0	0	-1.08	0	0	0	0	0	0	0	0	0	0	0	0	0	0	0	0	0	0	0	0	0	0	0	0	0	0	0	0	0	0	0	0
Trpm2	0	2	1.65	0	0	0	0	0	0	0	0	0	0	0	0	0	0	0	0	-1.06	0	0	0	0	-1.98	-1.26	0	0	0	0	0	0	0	0	0	0	-1.18	0	0	0	0	0	0	0	0	0	0	0	0
Pten	0	1.2	1.79	0	0	0	0	0	0	0	0	0	0	0	0	0	0	0	0	0	0	0	0	0	0	0	0	0	0	0	0	0	0	0	0	0	0	0	0	0	0	0	0	0	0	0	0	0	0
Psma2	0	1.19	0	0	0	0	0	0	0	0	0	0	0	0	0	0	0	0	0	0	0	0	0	0	0	1.05	0	0	0	0	0	0	0	0	0	0	0	0	0	0	0	0	0	0	0	0	0	0	0
Lta4h	0	1.26	0	0	0	0	0	0	0	0	0	0	0	-1.1	-1.03	0	0	0	0	0	0	0	0	0	-1.13	0	0	0	0	0	0	0	0	0	0	0	0	0	0	0	0	0	0	0	0	0	0	0	0
Gtf2ird2	0	1.79	0	0	0	0	0	0	0	0	0	0	0	0	0	0	0	0	0	0	0	0	0	0	0	0	0	0	0	0	0	0	0	0	0	0	0	0	0	0	0	0	0	0	0	0	0	0	0
Cwc25	0	1.42	0	0	0	0	0	1.02	0	0	0	0	0	0	0	0	0	0	0	0	0	0	0	0	0	0	0	0	0	0	0	0	0	0	0	0	0	0	0	0	0	0	0	0	0	0	0	0	0
Ndel1	0	1.82	1.63	0	0	0	0	0	0	0	0	0	0	0	0	0	0	0	0	0	0	0	0	0	0	0	0	0	0	0	0	0	0	0	0	0	0	0	0	0	0	0	0	0	0	0	0	0	0
Lyst	0	1.5	2.43	0	0	0	0	0	0	0	0	0	0	0	0	0	0	0	0	0	0	0	0	0	-1.02	-1.03	0	0	0	0	0	0	0	0	0	0	0	0	0	0	0	1.28	0	0	0	0	0	0	0
Nudt4	0	1.31	1.57	0	0	0	0	0	0	0	0	0	0	0	0	0	0	0	-1.17	0	0	0	0	0	0	0	0	0	0	0	0	0	0	0	0	0	0	0	0	0	0	0	0	0	0	0	0	0	0
X2310011J03Rik	0	1.23	1.04	0	0	0	0	0	0	0	0	0	0	0	0	0	0	0	0	0	0	0	0	0	0	0	0	0	0	0	0	0	0	0	0	0	0	0	0	0	0	0	0	0	0	0	0	0	0
Limk2	0	2.06	1.95	0	0	0	0	0	0	0	0	0	0	0	0	0	0	0	0	0	0	0	0	0	0	0	0	0	0	0	0	0	0	0	0	0	0	0	0	0	0	0	0	0	0	0	0	0	0
Txndc17	0	1.37	1.56	0	0	0	0	0	0	0	0	0	0	0	1.35	0	0	0	0	0	0	0	0	0	0	0	0	0	0	0	0	0	0	0	0	0	0	0	0	0	0	0	0	-1	0	0	0	0	0
Per1	0	2.9	0	0	0	0	0	0	0	0	0	0	0	2.4	0	0	0	0	0	0	0	0	0	0	0	0	0	0	0	0	0	0	0	0	0	0	2	2.53	0	0	0	0	0	0	0	0	0	0	0
Nin	0	1.14	1.1	0	0	0	0	0	0	0	0	0	0	0	0	0	0	0	0	0	0	0	0	0	0	0	0	0	0	0	-1.27	0	0	0	0	0	0	0	0	0	0	0	0	0	0	0	0	0	0
Hivep1	0	1.9	0	0	0	0	0	0	0	0	0	0	0	0	0	0	0	0	0	0	0	0	0	0	0	0	0	0	0	0	0	0	0	0	0	0	0	0	0	0	0	0	0	0	0	0	0	0	0
Cast	0	2.02	0	0	0	-1.77	0	0	0	0	0	0	0	0	0	0	0	0	0	1.17	0	0	0	0	0	0	0	0	0	0	0	0	0	0	0	0	0	0	0	0	0	0	0	0	0	0	0	0	0
Col4a3bp	0	1.55	0	0	0	0	0	-1.23	0	0	0	0	0	0	0	0	0	0	0	0	0	0	0	0	-1.3	0	0	0	0	0	0	0	0	0	0	0	0	0	0	0	0	0	0	0	0	0	0	0	0
Emb	0	1.25	1.42	0	0	0	0	0	0	0	0	0	0	1.49	0	0	0	0	0	0	0	0	0	0	0	0	0	-1.06	0	0	0	0	0	0	0	0	0	0	0	1.31	1.22	1.08	0	0	0	0	0	0	0
Arhgef3	0	1.35	0	0	0	0	0	0	0	0	0	0	0	0	0	0	0	0	0	0	0	0	0	0	0	0	0	0	0	0	0	0	0	0	0	0	0	0	0	0	0	0	0	0	0	0	0	0	0
Lrp10	0	1.14	1.2	0	0	0	0	1.46	0	0	0	0	0	0	0	0	0	0	0	0	0	0	0	0	0	0	0	0	0	0	0	0	0	0	0	0	0	0	0	0	0	0	0	0	0	0	0	0	0
Ankrd33b	0	1.73	2.09	0	0	0	0	-2.27	0	0	0	0	0	0	0	0	0	0	0	1.05	0	0	0	0	2.23	0	0	0	0	0	0	0	0	0	0	0	0	0	0	0	0	0	0	0	0	0	0	0	0
Rnf19a	0	1.35	0	0	0	0	0	0	0	0	0	0	0	0	0	0	0	0	0	0	0	0	0	0	0	0	0	0	0	0	0	1.04	0	0	0	0	0	0	0	0	0	0	0	0	0	0	0	0	0
Arhgap31	0	1.27	0	0	0	0	0	0	0	0	0	0	0	0	0	0	0	0	0	0	0	0	0	0	0	0	0	0	0	0	0	0	0	0	0	0	0	0	0	0	0	0	0	0	0	0	0	0	0
Tiam2	0	2.23	0	0	2.68	0	0	0	0	0	0	0	0	0	0	0	0	0	0	0	0	0	0	0	0	0	0	0	0	0	0	0	0	0	0	0	0	0	0	0	0	0	0	0	0	0	0	0	0
Rps6ka2	0	1.74	2.43	0	0	0	0	0	0	0	0	0	0	0	0	0	0	0	0	0	0	0	0	0	0	0	0	0	0	0	0	0	0	0	0	0	0	0	0	0	0	0	0	0	0	0	0	0	0
Vapa	0	1.5	0	0	0	0	0	0	0	0	0	0	0	0	0	0	0	0	0	0	0	0	0	0	0	0	0	0	0	0	0	1.22	0	0	0	0	0	0	0	0	0	0	0	0	0	0	0	0	0
Pmaip1	0	2.58	0	0	2.23	0	0	0	0	0	0	0	0	0	0	0	0	0	0	0	0	0	0	0	0	0	0	0	0	0	2.28	1.56	0	0	0	0	0	0	0	0	0	0	0	0	0	0	0	0	0
Zfand5	0	1.8	0	1.1	0	0	0	0	0	0	0	0	0	0	0	0	0	0	0	1.83	0	0	0	0	0	1.04	0	0	0	0	0	1.33	0	0	0	0	0	0	0	0	0	0	0	0	0	0	0	0	0
Otub1	0	1.05	0	1.15	0	0	0	0	0	0	0	0	0	0	0	0	0	0	0	0	0	0	0	0	0	0	0	0	0	0	0	0	0	0	0	0	0	0	0	0	0	0	0	0	0	0	0	0	0
X5430427O19Rik	0	1.29	0	0	0	0	0	0	0	0	0	0	0	0	0	0	0	0	0	0	0	0	0	0	0	0	0	0	0	0	0	0	0	0	0	0	0	0	0	0	0	0	0	0	0	0	0	0	0
Slk	0	1.26	1.29	0	0	0	0	0	0	0	0	0	0	0	0	0	0	0	0	0	0	0	0	0	0	0	0	-1.05	0	0	0	0	0	0	0	0	0	0	0	0	0	0	0	0	0	0	0	0	0
Csnk1d	0	1.56	0	0	0	0	0	1.12	0	0	0	0	0	0	0	0	0	0	0	0	0	0	0	0	0	0	0	0	0	0	0	0	0	0	0	0	0	0	0	0	0	0	0	0	0	0	0	0	1.28
Rabgef1	0	1.38	0	0	0	0	0	0	0	0	0	0	0	0	0	0	0	0	0	0	0	0	0	0	0	0	0	0	0	0	0	0	0	0	0	0	0	0	0	0	0	0	0	0	0	0	0	0	0
Chmp6	0	1.12	1.07	0	0	0	0	0	0	0	0	0	0	0	0	0	0	0	0	0	0	0	0	0	0	0	0	0	0	0	0	0	0	0	0	0	0	0	0	0	0	0	0	0	0	0	0	0	0
Inpp1	0	1.15	1.21	0	0	0	2.22	0	0	0	0	0	0	0	0	0	0	0	1.51	0	0	0	0	0	0	0	0	0	0	0	0	0	0	0	0	0	0	0	0	0	0	0	1.43	0	0	0	0	0	0
Lrrfip1	0	1.19	1.36	1.01	0	0	0	0	0	0	0	0	0	0	0	0	0	0	0	0	0	0	0	0	0	0	0	0	0	0	0	0	0	0	0	0	0	0	0	0	0	0	0	0	0	0	0	0	0
Hdac4	0	1.71	2.03	0	0	0	0	0	0	0	0	0	0	0	0	0	0	0	0	0	0	0	0	0	0	0	0	0	0	0	0	0	0	0	0	0	0	0	0	0	0	0	0	0	0	0	0	0	0
Adipor1	0	1.14	1.26	0	0	0	0	0	0	0	0	0	0	0	0	0	0	0	0	0	0	0	0	0	0	0	0	0	0	0	0	0	0	0	0	0	0	0	0	0	0	0	0	0	0	0	0	0	0
Tmem63a	0	2.29	1.58	1.42	0	0	0	0	0	0	0	0	0	0	1.23	0	0	0	0	0	0	0	0	0	0	0	0	0	0	0	0	0	0	0	0	0	0	0	0	0	0	0	0	0	0	0	0	0	0
Ptges2	0	2.46	1.89	0	0	0	0	0	0	0	0	0	0	0	2.13	0	0	0	0	0	0	0	0	0	0	0	0	0	0	0	0	0	0	0	0	0	0	0	0	0	0	0	0	0	0	0	0	0	0
Agpat2	0	1.89	3.21	0	0	0	0	0	0	0	0	0	0	0	0	0	0	0	0	0	0	0	0	0	0	0	0	0	0	0	0	0	0	-1.36	0	0	0	0	0	0	1.1	1.06	0	-1.12	0	0	0	0	0
Rbms1	0	1.66	1.68	0	0	0	0	0	0	0	0	0	0	0	0	0	0	0	0	1.07	0	0	0	0	0	0	0	0	0	0	0	0	0	0	0	0	0	0	0	0	0	0	1.36	1.38	0	0	0	0	0
Rtf2	0	1.45	1.02	0	0	0	0	0	1.13	0	0	0	0	0	0	0	0	0	0	0	0	0	0	0	0	0	0	0	0	0	0	0	0	0	0	0	0	0	0	0	0	0	0	0	0	0	0	0	0
Pag1	0	1.86	0	0	0	0	0	0	0	0	0	0	0	0	0	0	-1.21	0	0	0	0	0	0	0	0	0	0	0	0	0	0	0	0	0	0	0	0	0	0	0	0	0	0	0	0	0	0	0	0
Sema4a	0	2.17	2.1	0	0	0	0	0	0	0	0	0	0	0	0	0	0	0	0	-1	0	0	0	0	0	0	0	0	0	0	1.14	1.4	0	0	0	0	0	0	0	0	1.05	1.2	0	0	0	0	0	0	0
Rnf115	0	1.78	0	0	0	0	0	0	0	0	0	0	0	0	0	0	0	0	0	0	0	0	0	0	0	0	0	0	0	0	0	1.37	0	0	0	0	0	0	0	0	0	0	0	0	0	0	0	0	0
Pdlim5	0	1.5	1.14	0	0	0	0	0	0	0	0	0	0	0	1.19	0	0	0	0	0	0	0	0	0	0	0	0	0	0	0	0	0	0	0	0	0	0	0	0	0	0	0	0	0	0	0	0	0	0
Creb3	0	1.39	1.02	0	1.02	0	0	1.06	0	0	0	0	0	0	1.25	0	0	0	0	1.07	0	0	0	0	0	0	0	0	0	0	0	0	0	0	0	0	0	0	0	1.21	0	0	0	0	0	0	0	0	0
Cap1	0	1.11	1.25	0	0	0	0	0	0	0	0	0	0	0	0	0	0	0	0	0	0	0	0	0	0	0	0	0	0	0	0	0	0	0	0	0	0	0	0	0	0	0	0	0	0	0	0	0	0
Ak2	0	1.9	2	0	0	0	-1.58	0	0	0	0	0	0	0	0	0	0	0	0	0	0	0	0	0	0	0	0	0	0	0	0	0	0	0	0	0	0	0	0	1.11	0	0	0	0	0	0	0	0	0
Slc35f6	0	1.21	0	0	1.44	0	0	0	0	0	0	0	0	0	0	0	0	0	0	0	0	0	0	0	0	0	0	0	0	0	0	0	0	0	0	0	0	0	0	0	0	0	0	0	0	0	0	0	0
Antxr2	0	2.75	2.08	0	0	0	0	1.24	0	0	0	0	0	0	0	0	0	0	0	0	0	0	0	0	0	0	0	0	0	0	0	0	0	0	0	0	0	0	0	0	0	1.35	0	0	0	0	0	0	0
Tfip11	0	1.89	0	0	0	0	0	0	0	0	0	0	0	0	0	0	0	0	0	0	0	0	0	0	0	0	0	0	0	0	0	0	0	0	0	0	0	0	0	0	0	0	0	0	0	0	0	0	0
Wsb2	0	2.08	0	0	0	0	0	0	0	0	0	0	0	0	0	0	0	0	0	0	0	0	0	0	0	0	0	0	0	0	0	0	0	0	0	0	0	0	0	0	0	0	0	0	0	0	0	0	0
Bhlhe40	0	2.79	0	1.82	0	0	0	0	-1.15	0	0	0	0	0	2.11	0	1.7	0	0	0	0	0	0	0	0	0	0	0	0	0	0	0	0	0	0	0	0	0	0	0	0	0	0	0	0	0	0	0	0
Slc6a13	0	3.35	4.7	0	0	0	-1.18	-1.46	0	0	0	0	0	0	0	0	0	0	0	-1.02	0	0	0	0	0	0	0	0	0	0	0	0	0	0	0	0	0	0	0	0	0	0	0	0	0	0	0	0	0
Kras	0	1.39	0	0	0	0	0	0	0	0	0	0	0	0	0	0	0	0	0	0	0	0	0	0	0	0	0	0	0	0	0	0	0	0	0	0	0	0	0	0	0	0	0	0	0	0	0	0	0
Asb7	0	1.62	1.91	0	0	0	0	0	0	0	0	0	0	0	0	0	0	0	0	0	0	0	0	0	0	0	0	0	0	0	0	0	0	0	0	0	0	0	0	0	0	0	0	0	0	0	0	0	0
Iqgap1	0	1.25	0	0	0	-1.16	0	0	0	0	0	0	0	0	0	0	0	0	0	0	0	0	0	0	0	0	0	0	0	0	0	0	0	0	0	0	0	0	0	0	0	0	0	0	0	0	0	0	0
Rab6a	0	1.38	0	1.34	0	0	0	0	0	0	0	0	0	0	0	0	0	0	0	0	0	0	0	0	0	0	0	0	0	0	0	0	0	0	0	0	0	0	0	0	0	0	0	0	0	0	0	0	0
Acer3	0	1.72	0	0	1.71	0	0	1.08	0	0	0	0	0	0	1.39	0	1.12	0	0	0	0	0	0	0	0	0	0	0	0	0	0	0	0	0	0	0	0	0	0	0	0	0	0	0	0	0	0	0	0
L1cam	0	1.62	0	0	0	0	0	0	0	0	0	0	0	0	0	0	0	0	0	0	0	0	0	0	0	0	0	0	0	0	0	0	0	0	0	0	0	0	0	0	0	0	0	0	0	0	0	0	0
Rab11fip1	0	1.63	0	0	0	0	0	0	0	0	0	0	0	0	0	0	0	0	0	0	0	0	0	0	0	0	0	0	0	0	0	0	0	0	0	0	0	0	0	0	0	0	0	0	0	0	0	0	0
Leprotl1	0	1.22	1.77	0	0	0	0	0	0	0	0	0	0	0	0	0	0	0	0	0	0	0	0	0	0	0	0	0	0	0	0	0	0	0	0	0	0	0	0	0	0	0	0	0	0	0	0	0	0
Klhl2	0	1.51	0	0	0	0	0	0	0	0	0	0	0	0	0	0	0	0	0	0	0	0	0	0	0	0	0	0	0	0	0	1.16	1.05	0	0	0	0	0	0	0	0	0	0	0	0	0	0	0	0
Sin3b	0	1.55	1.76	1.2	0	0	0	0	0	0	0	0	0	0	0	-1.21	-1.04	0	0	0	0	0	0	0	0	0	0	0	0	0	0	0	1.01	0	0	0	0	0	0	0	0	0	0	0	0	0	0	0	0
Herpud1	0	1.42	0	0	0	0	0	0	0	0	0	0	0	1.32	0	0	0	0	0	0	0	0	0	0	0	0	0	0	0	0	0	0	0	0	0	0	0	0	0	0	0	0	0	0	0	0	0	0	0
Zdhhc7	0	1.55	0	0	0	0	0	0	0	0	0	0	0	0	0	0	0	0	0	0	0	0	0	0	0	0	0	0	0	0	0	0	0	0	0	0	0	0	0	0	0	0	-1.01	0	0	0	0	0	0
X6430548M08Rik	0	2.86	2.75	1.74	0	0	0	0	0	0	0	0	0	0	0	0	0	0	0	0	0	0	0	0	-3	0	0	0	0	0	-1.32	0	0	0	0	0	0	0	0	0	0	1.4	0	0	0	0	0	0	0
St3gal4	0	1.7	2.27	0	1.6	0	0	0	0	0	0	0	0	0	0	0	0	0	0	0	0	0	0	0	0	0	0	0	0	0	0	0	0	0	0	0	0	0	0	0	0	0	-1.3	-1.92	0	0	0	0	0
Tirap	0	1.37	1.58	0	0	0	0	1.14	0	0	0	0	0	0	0	0	0	0	1.47	1.6	0	0	0	0	0	0	0	0	0	0	0	0	0	0	0	0	0	0	0	0	0	0	0	0	0	0	0	0	0
Rab27a	0	1.66	1.7	0	0	0	0	0	0	0	0	0	1.03	1.32	0	0	0	0	0	0	0	0	0	0	0	0	0	0	0	0	0	0	0	0	0	0	0	0	0	0	0	1.04	0	0	0	0	0	0	0
X1700017B05Rik	0	1.31	0	0	0	0	0	0	0	0	0	0	0	0	0	0	0	0	0	0	0	0	0	0	0	0	0	0	0	0	0	0	0	0	0	0	0	0	0	0	0	0	0	0	0	0	0	0	0
Pstpip1	0	1.72	1.9	0	0	-2.18	0	0	0	0	0	0	0	0	0	0	0	0	0	0	0	0	0	0	-1.29	0	0	0	0	0	0	0	0	0	0	0	0	0	0	0	0	1.25	0	0	0	0	0	0	0
Lrrfip2	0	1.21	1.35	1.3	0	0	0	0	0	0	0	0	0	0	0	0	0	0	0	1.59	0	0	0	0	0	0	0	0	0	0	0	0	0	0	0	0	0	0	0	0	0	0	0	0	0	0	0	0	0
Slc25a20	0	1.34	1.34	0	0	0	0	0	1.24	0	0	0	0	0	1.29	0	0	0	0	0	1.41	1.04	0	0	0	0	0	0	0	0	0	0	0	0	0	0	0	0	0	0	0	0	0	1.28	1.48	0	0	0	0
Arap1	0	2.03	0	0	0	0	0	0	0	0	0	0	0	0	0	0	0	0	0	0	0	0	0	0	0	0	0	0	0	0	0	0	0	1.21	0	0	0	0	0	0	0	0	0	0	0	0	0	0	0
Cyb5r4	0	1.17	1.37	0	0	0	0	0	0	0	0	0	0	0	0	0	0	0	0	0	0	0	0	0	0	0	0	0	0	0	0	0	0	0	0	0	0	0	0	0	0	0	0	0	0	0	0	0	0
Slc22a15	0	3.14	2.67	0	0	0	0	0	0	0	0	0	0	0	0	0	0	0	0	0	0	0	0	0	0	0	0	0	0	0	0	0	0	0	0	0	0	0	0	0	0	1.17	0	0	0	0	0	0	0
Gucd1	0	1.48	1.07	0	0	0	0	0	0	0	0	0	0	0	0	0	0	0	0	0	0	0	0	0	0	0	0	0	0	0	0	0	0	0	0	0	0	0	0	0	0	0	0	0	0	0	0	0	0
Larp4b	0	2.05	1.11	0	0	0	0	0	0	0	0	0	0	0	0	0	0	0	0	0	0	0	0	0	0	0	0	0	0	0	0	0	0	0	0	0	0	0	0	0	0	0	0	0	0	0	0	0	0
Ccar2	0	1.44	0	0	0	0	0	0	0	0	0	0	0	0	0	0	0	0	0	0	0	0	0	0	0	0	0	0	0	0	0	0	0	0	0	0	0	0	0	0	0	0	0	0	0	0	0	0	0
Vav3	0	2.21	2.31	0	0	0	0	0	0	0	0	0	0	0	0	1.54	1.5	0	0	0	0	0	0	0	0	0	0	0	0	0	0	0	0	0	0	0	0	0	0	0	0	0	0	0	0	0	0	0	0
Fkbpl	0	1.85	1.87	1.69	0	0	0	0	0	0	0	0	0	0	0	0	0	0	0	0	0	0	0	0	0	0	0	0	0	0	0	0	0	0	0	0	0	0	0	0	0	0	0	0	0	0	0	0	0
Klf9	0	3.44	0	0	0	0	0	0	0	0	0	0	0	1.61	1.62	0	1.49	0	0	0	0	0	0	0	0	0	0	0	0	0	0	0	0	0	-1.16	0	0	0	0	0	0	0	1.28	1.25	0	0	0	0	0
Ppp1r18	0	1.81	1.49	0	0	0	0	0	0	0	0	0	0	0	0	0	0	0	0	0	0	0	0	0	-1.11	0	0	0	0	0	1.16	1.32	0	1.06	0	0	0	0	0	0	0	0	0	0	0	0	0	0	0
Tmub2	0	1.34	0	0	0	0	0	0	0	0	0	0	0	0	0	0	0	0	0	0	0	0	0	0	0	0	0	0	0	0	0	0	0	0	0	0	0	0	0	0	0	0	0	0	0	0	0	0	0
Dusp5	0	2.71	0	0	0	0	0	0	0	0	0	0	0	0	0	0	-1.06	0	0	0	0	0	0	0	1.68	1.2	0	0	0	0	0	0	0	0	0	0	0	0	0	0	0	0	0	0	0	0	0	0	0
Sos2	0	1.6	1.75	0	0	0	0	0	0	0	0	0	0	0	0	0	0	0	0	0	0	0	0	0	0	0	0	0	0	0	0	0	0	0	0	0	0	0	0	0	0	0	0	0	0	0	0	0	0
Tmem127	0	1.19	0	0	0	0	0	0	0	0	0	0	0	0	0	0	0	0	0	0	0	0	0	0	0	0	0	0	0	0	0	0	0	0	0	0	0	0	0	0	0	0	0	0	0	0	0	0	0
Rubcnl	0	1.66	0	0	0	0	0	0	0	0	0	0	0	0	0	0	0	0	0	0	0	0	0	0	0	0	0	0	0	0	0	0	0	0	0	0	0	0	0	0	0	0	0	0	0	0	0	0	0
Hectd1	0	1.01	0	0	0	0	0	0	0	0	0	0	0	0	0	0	0	0	0	0	0	0	0	0	0	0	0	0	0	0	0	0	0	0	0	0	0	0	0	0	0	0	0	0	0	0	0	0	0
Tut7	0	1.28	0	0	0	-1.1	0	0	0	0	0	0	0	0	0	0	0	0	0	0	0	0	0	0	0	0	0	0	0	0	0	0	0	0	0	0	0	0	0	0	0	0	0	0	0	0	0	0	0
Mboat7	0	2.15	2.15	0	0	0	0	0	0	0	0	0	0	0	0	0	0	0	0	0	0	0	0	0	0	0	0	0	0	0	0	0	0	0	0	0	0	0	0	0	0	0	0	0	0	0	0	0	0
Fnip1	0	1.42	0	0	0	0	0	0	0	0	0	0	0	0	0	0	0	0	0	0	0	0	0	0	0	0	0	0	0	0	0	0	0	0	0	0	0	0	0	0	0	0	0	0	0	0	0	0	0
Nepro	0	2.08	0	0	0	0	0	0	0	0	0	0	0	0	0	0	0	0	0	0	0	0	0	0	0	0	0	0	0	0	0	0	0	0	0	0	0	0	0	0	0	0	0	0	0	0	0	0	0
Exoc1	0	1.79	0	0	0	0	0	0	0	0	0	0	0	0	0	0	0	0	0	0	0	0	0	0	0	0	0	0	0	0	0	0	0	0	0	0	0	0	0	0	0	0	0	0	0	0	0	0	0
Amdhd2	0	1.37	1.22	1.2	0	0	0	0	0	0	0	0	0	0	0	0	0	0	0	0	0	0	0	0	0	0	0	0	0	0	0	0	0	0	0	0	0	0	0	0	0	0	0	0	0	0	0	0	0
Spryd3	0	2.19	0	0	0	0	0	0	0	0	0	0	0	0	0	0	0	0	0	0	0	0	0	0	0	0	0	0	0	0	0	0	0	0	0	0	0	0	0	0	0	0	0	0	0	0	0	0	0
Sh3glb1	0	1.38	1.32	0	0	0	1.19	0	0	0	0	0	0	0	0	0	0	0	0	0	0	0	0	0	0	0	0	0	0	0	0	0	0	0	0	0	0	0	0	0	0	0	0	0	0	0	0	0	0
Atp11b	0	1.23	0	0	0	0	0	0	0	0	0	0	0	0	0	0	0	0	0	0	0	0	0	0	0	0	0	-1.04	0	0	0	0	0	0	0	0	0	0	0	0	0	0	0	0	0	0	0	0	0
Tbc1d2b	0	2.41	2.95	0	2.31	0	0	0	0	0	0	0	0	0	0	0	0	0	0	0	0	0	0	0	0	0	0	0	0	0	0	0	0	0	0	0	0	0	0	0	0	0	0	0	0	0	0	0	0
Klf10	0	1.71	0	0	0	0	0	0	0	0	0	0	0	0	0	0	0	0	0	0	0	0	0	0	0	0	0	0	0	0	0	0	0	0	0	0	0	0	0	0	0	0	0	0	0	0	0	0	0
Xkr8	0	2.56	2.09	0	1.77	0	0	0	0	0	0	0	0	0	0	0	0	0	0	0	0	0	0	0	0	0	0	0	0	0	0	0	0	0	0	0	0	0	0	0	0	0	0	0	0	0	0	0	0
Card19	0	2.39	2.01	0	0	0	0	0	0	0	0	0	0	0	1.65	0	1.57	0	0	1.26	0	0	0	0	0	0	0	0	0	0	0	0	0	0	0	0	0	0	0	0	0	0	0	0	0	0	0	0	0
Rara	0	2.17	1.78	0	0	0	0	0	0	0	0	0	0	0	0	0	0	0	0	0	0	0	0	0	0	0	0	0	0	0	0	0	0	1.22	0	0	0	0	0	0	0	0	0	0	0	0	0	0	0
Lasp1	0	2.01	1.48	0	0	0	-1.2	0	0	0	0	0	0	0	0	0	0	0	0	0	0	0	0	0	-1.18	0	0	0	0	0	0	0	0	0	0	0	0	0	0	0	0	0	0	-1.38	0	0	0	0	0
Cep85l	0	2.21	1.71	0	0	0	0	0	0	0	0	0	0	0	0	0	0	0	0	0	0	0	0	0	0	0	0	0	0	0	0	0	0	0	0	0	0	0	0	0	0	0	0	0	0	0	0	0	0
Dock10	0	1.02	0	0	0	0	0	0	0	0	0	0	0	0	0	0	0	0	0	0	0	0	0	0	0	0	0	0	0	0	0	0	0	0	0	0	0	0	0	0	0	0	0	0	0	0	0	0	0
Mindy1	0	1.81	0	0	0	0	-1.51	0	0	0	0	0	0	0	0	0	0	0	0	0	0	0	0	0	-1.16	0	0	0	0	0	0	0	0	0	0	0	0	0	0	0	0	0	0	0	0	0	0	0	0
Wdr26	0	1.7	0	0	0	0	0	0	0	0	0	0	0	0	0	0	0	0	0	0	0	0	0	0	0	0	0	0	0	0	0	0	0	0	0	0	0	0	0	0	0	0	0	0	0	0	0	0	0
Rap1gap2	0	2.49	3.08	0	1.78	0	0	0	0	0	0	0	0	0	0	0	0	0	-1.4	-1.09	0	0	0	0	0	0	0	0	0	0	0	0	0	0	0	0	0	0	0	0	0	0	0	0	0	0	0	0	0
Abhd2	0	1.42	0	0	0	0	0	0	0	0	0	0	0	0	0	0	0	0	0	0	0	0	0	0	0	0	0	0	0	0	0	0	0	0	0	0	0	0	0	0	0	0	0	0	0	-1.06	0	0	0
Mocos	0	3.42	4.45	0	0	0	0	0	0	0	0	0	0	0	0	0	0	0	1.31	0	0	0	0	0	0	0	0	0	0	0	0	0	0	0	0	0	0	0	0	0	0	0	0	-1.82	0	0	0	0	0
Zfp597	0	1.2	0	0	0	0	0	0	0	0	0	0	0	0	0	0	0	0	0	0	0	0	0	0	0	0	0	0	0	0	0	0	0	0	0	0	0	0	0	0	0	0	0	0	0	0	0	0	0
Slco4c1	0	3.59	4.41	0	0	0	0	0	0	0	0	0	0	0	0	0	0	0	0	0	0	0	0	0	0	0	0	0	0	0	0	0	0	0	0	0	0	0	0	0	0	0	0	0	0	0	0	0	0
Spen	0	1.22	0	0	0	0	0	0	0	0	0	0	0	0	0	0	0	0	0	0	0	0	0	0	0	0	0	0	0	0	0	0	0	0	0	0	0	0	0	0	0	0	0	0	0	0	0	0	0
Sft2d2	0	1.41	2.16	0	0	0	-2.09	0	0	0	0	0	0	0	0	0	0	0	0	0	0	0	0	0	-1.2	0	0	0	0	0	0	0	0	0	0	0	0	-1.34	0	0	0	0	0	0	0	0	0	0	0
Fcho2	0	1.34	0	0	0	0	0	0	0	0	0	0	0	0	0	0	1.11	0	0	0	0	0	0	0	-1.16	0	0	0	0	0	0	0	0	0	0	0	0	0	0	0	0	0	0	0	0	0	0	0	0
Tbc1d10b	0	2.24	2.25	0	0	0	0	0	0	0	0	0	0	0	0	0	0	0	0	0	0	0	0	0	0	0	0	0	0	0	0	0	0	1.61	0	0	0	0	0	0	0	0	0	0	0	0	0	0	0
Asxl1	0	1.93	0	0	0	0	0	1.67	0	0	0	0	0	0	0	0	0	0	0	0	0	0	0	0	0	0	0	0	0	0	0	0	0	0	0	0	0	0	0	0	0	0	0	0	0	0	0	0	0
Dock5	0	2.06	2.58	0	0	0	0	0	0	0	0	0	0	0	0	0	0	0	0	0	0	0	0	0	0	0	0	0	0	0	0	0	0	0	0	0	0	0	0	0	0	1.17	0	0	0	0	0	0	0
Vcpip1	0	1	0	0	0	0	1.09	0	0	0	0	0	0	0	0	0	0	0	0	0	0	0	0	0	0	0	0	0	0	0	0	0	0	0	0	0	0	0	0	0	0	0	0	0	0	0	0	0	0
Sys1	0	1.15	0	0	0	0	0	0	0	0	0	0	0	0	0	0	0	0	0	0	0	0	0	0	0	0	0	0	0	0	0	0	0	0	0	0	0	0	0	0	0	0	0	0	0	0	0	0	0
Cdc42se1	0	1.22	0	0	0	0	0	0	0	0	0	0	0	0	0	0	0	0	0	0	0	0	0	0	-1.06	0	0	0	0	0	0	0	0	0	0	0	0	0	0	0	0	0	0	0	0	0	0	0	0
Rnf31	0	1.07	0	0	0	0	0	0	0	0	0	0	0	0	0	0	0	0	0	0	0	0	0	0	0	0	0	0	0	0	1.4	0	0	0	0	0	0	0	0	0	0	0	0	0	0	0	0	0	0
Asb8	0	1.39	0	0	0	0	0	0	0	0	0	0	0	0	0	0	0	0	0	0	0	0	0	0	0	0	0	0	0	0	0	0	0	0	0	0	0	0	0	0	0	0	0	0	0	0	0	0	0
Vps37c	0	1.65	0	0	0	0	0	0	0	0	0	0	0	0	0	0	0	0	0	0	0	0	0	0	0	0	0	0	0	0	0	0	0	0	0	0	0	0	0	0	0	0	0	0	0	0	0	0	0
Acap2	0	1.93	0	0	0	0	0	0	0	0	0	0	0	0	0	0	0	0	0	0	0	0	0	0	-1.14	0	0	0	0	0	0	0	0	0	0	0	0	0	0	0	0	0	0	0	0	0	0	0	0
Ubald2	0	2.49	0	0	0	0	0	0	0	0	0	0	0	0	0	0	0	0	1.17	1.58	0	0	0	0	0	0	0	0	0	0	0	0	0	0	0	0	0	0	0	0	0	0	0	0	0	0	0	0	0
Mafg	0	1.63	1.34	0	0	0	-1.17	0	0	0	0	0	0	0	0	0	0	0	0	0	0	0	0	0	0	0	0	0	0	0	0	0	0	0	0	0	0	0	0	0	0	0	0	0	0	0	0	0	0
Fam229b	0	1.24	0	0	0	0	0	0	0	0	0	0	0	0	0	0	0	0	0	0	0	0	0	0	0	0	0	0	0	0	0	0	0	0	0	0	0	0	0	0	0	0	0	0	0	0	0	0	0
Mpp3	0	1.36	0	0	0	0	0	0	0	0	0	0	0	0	0	0	0	0	0	0	0	0	0	0	0	0	0	0	0	0	0	0	0	0	0	0	0	0	0	0	0	0	0	0	0	0	0	0	0
Cebpe	0	3.32	4.41	0	0	0	0	0	0	0	0	0	0	0	0	0	0	0	0	0	0	0	0	0	0	0	0	0	0	0	0	0	0	0	0	0	0	-1.09	0	0	0	0	0	0	0	0	0	0	0
Chmp3	0	1.11	1.16	0	1.01	0	0	0	0	0	0	0	0	0	0	0	0	0	0	0	0	0	0	0	0	0	0	0	0	0	0	0	0	0	0	0	0	0	0	0	0	0	0	0	0	0	0	0	0
Ier2	0	1.34	1.52	0	1.23	0	0	0	0	0	0	0	0	0	1.29	0	0	0	0	1.14	0	0	0	0	0	0	0	0	0	0	0	0	0	0	0	0	0	0	0	0	0	0	0	0	0	0	0	0	0
Dedd2	0	2.44	1.14	0	0	-1.75	-1.99	-1.64	-1.34	-1.08	0	0	0	0	0	0	0	0	0	0	0	0	0	0	-1.63	0	0	0	0	0	0	1.67	0	0	0	0	0	0	0	0	0	0	0	0	0	0	0	0	0
Cggbp1	0	1.47	0	0	0	0	0	1.29	0	0	0	0	0	0	0	0	0	0	0	0	0	0	0	0	0	0	0	0	0	0	0	0	0	0	0	0	0	0	0	0	0	0	0	0	0	0	0	0	0
Sertad3	0	2.34	0	0	0	0	0	0	0	0	0	0	0	0	0	0	0	0	0	0	0	0	0	0	0	0	0	0	0	0	0	0	0	0	0	0	0	0	0	0	-1.19	0	0	0	0	0	0	0	0
Gm9985	0	3.98	3.18	0	0	0	0	0	0	0	0	0	0	0	0	0	0	0	0	0	0	0	0	0	0	0	0	0	0	0	0	0	0	0	0	0	0	0	0	0	0	0	0	0	0	0	0	0	0
St3gal5	1.72	4.12	3.38	1.64	0	0	0	0	1.2	0	0	0	0	0	0	0	0	0	0	0	0	0	0	0	0	0	0	0	0	2.33	0	0	0	0	0	0	0	-1.23	0	-1.43	-1.62	0	0	0	0	0	0	0	0
Sphk2	0	1.12	0	0	0	0	0	0	0	0	0	0	0	0	0	0	0	0	0	0	0	0	0	0	0	0	0	0	0	0	0	0	0	0	0	0	0	0	0	0	0	0	0	0	0	0	0	0	0
Bak1	0	1.81	2.27	0	0	0	0	0	0	0	0	0	0	0	0	0	0	0	0	0	0	0	0	0	0	0	0	0	0	0	0	0	0	0	0	0	0	0	1.26	0	0	0	0	0	0	0	0	0	0
Egln2	0	1.57	0	0	0	0	0	0	0	0	0	0	0	0	0	0	0	0	0	0	0	0	0	0	0	1.12	0	0	0	0	0	0	0	0	0	0	0	1.3	0	0	0	0	0	0	0	0	0	0	0
Rnf169	0	2.71	0	0	0	0	0	0	0	0	0	0	0	0	0	0	0	0	0	0	0	0	0	0	0	0	0	0	0	0	0	1.18	0	0	0	0	0	0	0	0	0	0	0	0	0	0	0	0	0
Nfe2	0	1.92	1.82	1.29	0	1.16	0	0	0	0	0	0	0	0	0	0	0	0	0	0	0	0	0	0	0	0	0	0	0	2.28	2.36	2.99	0	0	0	0	0	0	0	0	0	0	0	0	0	0	0	0	0
Arrb2	0	2.73	2.63	1.15	0	0	0	0	0	0	0	0	0	0	0	0	0	0	0	0	0	0	0	0	-1.98	-1.14	0	0	-1.25	0	0	0	1.23	0	0	0	0	0	0	0	0	1.23	0	0	0	0	0	0	0
Cnih4	0	1.24	1.41	0	0	0	0	0	0	0	0	0	0	0	0	0	0	0	0	0	0	0	0	0	0	0	0	0	0	0	0	0	0	0	0	0	0	0	0	0	0	0	0	0	0	0	0	0	0
Chil4	0	2.98	4.02	0	0	0	0	0	0	0	0	0	0	0	0	0	0	0	0	0	0	0	0	0	0	0	0	0	0	0	0	0	0	0	0	0	0	0	0	0	0	0	0	0	0	0	0	0	0
X4930438A08Rik	0	3.5	5.9	0	0	0	0	0	0	0	0	0	0	0	0	0	0	0	0	0	0	0	0	0	0	0	0	0	0	0	0	0	0	0	0	0	-2.06	0	0	0	1.13	0	0	0	0	0	0	0	0
X4930581F22Rik	0	1.44	2.39	0	0	0	0	0	0	0	0	0	0	0	0	0	0	0	0	0	0	0	0	0	0	0	0	0	0	0	0	0	0	0	0	0	0	0	0	0	0	0	0	0	0	0	0	0	0
Rybp	0	2.47	0	0	0	0	0	0	0	0	0	0	0	0	0	0	0	0	0	0	0	0	0	0	0	0	0	0	0	0	0	0	0	0	0	0	0	0	0	0	0	0	0	0	0	0	0	0	0
Pdzd8	0	1.09	1.09	0	0	0	0	0	0	0	0	0	0	0	0	0	0	0	0	0	0	0	0	0	0	0	0	0	0	0	0	0	0	0	0	0	0	0	0	0	0	0	0	0	0	0	0	0	0
Plxnc1	0	1.15	1.22	0	0	0	0	0	0	0	0	0	0	0	0	0	1.19	0	0	0	0	0	0	0	0	0	-1.31	0	0	0	0	0	0	0	0	0	0	0	0	0	0	0	0	0	0	0	0	0	0
Gm10800	0	3.29	0	0	0	0	0	0	0	0	0	0	0	0	0	0	0	0	0	0	0	0	0	0	0	0	0	0	0	0	0	0	0	0	0	0	0	0	0	0	0	0	0	0	0	0	0	0	0
Nhsl2	0	2.93	1.88	0	0	0	0	0	0	0	0	0	0	0	0	0	0	0	0	0	0	0	0	0	0	0	0	0	0	0	1.37	0	0	0	0	0	0	0	0	0	0	0	0	0	0	0	0	0	0
Gm12589	0	6.33	4.79	3.85	0	0	0	0	0	0	0	0	0	0	0	0	0	0	0	0	0	0	0	0	0	0	0	0	0	0	0	0	0	0	0	0	0	0	0	0	0	0	0	0	0	0	0	0	0
Gm11827	0	4.33	5.1	0	0	0	0	0	0	0	0	0	0	0	0	0	0	0	0	0	0	0	0	0	0	0	0	0	0	0	0	0	0	0	0	0	0	0	0	0	0	0	0	0	0	0	0	0	0
Tmem189	0	1.56	0	0	0	0	0	0	0	0	0	0	0	0	0	0	0	0	0	0	0	0	0	0	0	0	0	0	0	0	0	0	0	0	0	0	0	0	0	0	0	0	0	0	0	0	0	0	0
H1f0	0	3.73	0	0	0	0	0	1.25	0	0	0	0	0	0	0	0	0	0	0	0	0	0	0	0	-2.05	0	0	0	0	0	0	0	0	0	0	0	0	1.26	1.07	0	0	0	0	0	0	0	0	0	0
A330023F24Rik	0	1.53	0	0	0	0	0	0	0	0	0	0	0	0	0	0	0	0	0	0	0	0	0	0	0	0	0	0	0	0	0	0	0	0	0	0	0	0	0	0	0	0	0	0	0	0	0	0	0
B230208H11Rik	0	4.13	4.27	0	2.78	0	0	0	0	0	0	0	0	0	0	0	0	0	0	0	0	0	0	0	0	0	0	0	0	0	0	0	0	0	0	0	0	0	0	0	0	0	0	0	0	0	0	0	0
X2310015A10Rik	0	1.67	2.58	0	0	0	0	0	0	0	0	0	0	0	0	0	0	0	0	0	0	0	0	0	0	0	0	0	0	0	0	0	0	0	0	0	0	0	0	0	0	0	0	0	0	0	0	0	0
X4833407H14Rik	0	1.37	1.25	0	0	-1.68	0	0	0	0	0	0	0	0	0	0	0	0	0	0	0	0	0	0	0	0	0	0	0	0	0	0	0	0	0	0	0	0	0	-1.24	0	1.07	0	0	0	0	0	0	0
X1700047M11Rik	0	3.2	5.31	0	0	0	0	0	0	0	0	0	0	0	0	0	0	0	0	0	0	0	0	0	0	0	0	0	0	0	0	0	0	0	0	0	0	0	0	0	0	1.34	0	0	0	0	0	0	0
Gm29264	0	3.26	4.17	0	3.06	0	0	0	0	0	0	0	0	0	0	0	0	0	0	0	0	0	0	0	0	0	0	0	0	0	0	0	0	0	0	0	0	0	0	0	0	0	0	0	0	0	0	0	0
X4933436I20Rik	0	1.68	0	0	0	0	0	0	0	0	0	0	0	0	0	0	0	0	0	0	0	0	0	0	0	0	0	0	0	0	0	0	0	0	0	0	0	0	0	0	0	0	0	0	0	0	0	0	0
Gm28192	0	2.93	0	0	0	0	0	0	0	0	0	0	0	0	0	0	0	0	0	0	0	0	0	0	0	0	0	0	0	0	0	0	0	0	0	0	0	0	0	0	0	0	0	0	0	0	0	0	0
Gm28809	0	2.12	0	0	0	0	0	0	0	0	0	0	0	0	0	0	0	0	0	0	0	0	0	0	0	0	0	0	0	0	0	0	0	0	0	0	0	0	0	0	0	0	0	0	0	0	0	0	0
Gm38246	0	2.98	0	0	0	0	0	0	0	0	0	0	0	0	0	0	0	0	0	0	0	0	0	0	0	0	0	0	0	0	0	0	0	0	0	0	0	0	0	0	0	0	0	0	0	0	0	0	0
X9630010A21Rik	0	1.93	0	0	0	0	0	0	0	0	0	0	0	0	0	0	0	0	0	0	0	0	0	0	0	0	0	0	0	0	0	1.26	0	0	0	0	0	0	0	0	0	0	0	0	0	0	0	0	0
Gm37420	0	1.57	0	0	0	0	0	0	0	0	0	0	0	0	0	0	0	0	0	0	0	0	0	0	0	0	0	0	0	0	0	0	0	0	0	0	0	0	0	0	0	0	0	0	0	0	0	0	0
Gm37498	0	2.09	0	0	0	0	0	0	0	0	0	0	0	0	0	0	0	0	0	0	0	0	0	0	0	0	0	0	0	0	0	0	0	0	0	0	0	0	0	0	0	0	0	0	0	0	0	0	0
Gm38042	0	3.12	3.11	0	0	0	0	0	0	0	0	0	0	0	0	0	0	0	0	0	0	0	0	0	0	0	0	0	0	0	0	0	0	0	0	0	0	0	0	0	0	0	0	0	0	0	0	0	0
Gm43071	0	1.5	0	0	0	0	0	0	0	0	0	0	0	0	0	0	0	0	0	0	0	0	0	0	0	0	0	0	0	0	0	0	0	0	0	0	0	0	0	0	0	0	0	0	0	0	0	0	0
Gm44164	0	1.32	0	0	0	0	0	0	0	0	0	0	0	0	0	0	0	0	0	0	0	0	0	0	0	0	0	0	0	0	0	0	0	0	0	0	0	0	0	0	0	0	0	0	0	0	0	0	0
Gm18959	0	2.66	0	0	0	0	0	0	0	0	0	0	0	0	0	0	0	0	0	0	0	0	0	0	0	0	0	0	0	0	0	0	0	0	0	0	0	0	0	0	0	0	0	0	0	0	0	0	0
Gm45221	0	2.31	0	0	0	0	0	0	0	0	0	0	0	0	0	0	0	0	0	0	0	0	0	0	0	0	0	0	0	0	0	0	0	0	0	0	0	0	0	0	0	0	0	0	0	0	0	0	0
Gm45223	0	1.63	1.61	0	0	0	0	0	0	0	0	0	0	0	0	0	0	0	0	0	0	0	0	0	0	0	0	0	0	0	0	0	0	0	0	0	0	0	0	0	0	0	0	0	0	0	0	0	0
Gm45472	0	3.14	3.88	0	0	0	0	0	0	0	0	0	0	0	0	0	0	0	0	0	0	0	0	0	0	0	0	0	0	0	0	0	0	0	0	0	0	0	0	0	0	0	0	0	0	0	0	0	0
Gm32856	0	1.7	1.57	0	0	0	0	2.03	0	0	0	0	0	0	0	0	0	0	0	0	0	0	0	0	0	0	0	0	0	0	0	0	0	0	0	0	0	0	0	0	0	0	0	0	0	0	0	0	0
AC154766.3	0	4.36	0	0	0	0	0	0	0	0	0	0	0	0	0	0	0	0	0	0	0	0	0	0	0	0	0	0	0	0	0	0	0	0	0	0	0	0	0	0	0	0	0	0	0	0	0	0	0
AC154912.3	0	2.55	0	0	0	0	0	0	0	0	0	0	0	0	0	-1.77	-1.74	0	0	0	0	0	0	0	0	0	0	0	0	0	1.25	1.46	0	0	0	0	0	0	0	0	0	0	0	0	0	0	0	0	0
Mcts1	0	0	0	1.21	1.37	0	0	0	0	0	0	0	0	0	0	0	0	0	0	0	0	0	0	0	0	0	0	0	0	0	0	0	0	0	0	0	0	0	0	0	0	0	0	0	0	0	0	0	0
Ndufa9	0	0	0	1.19	1.11	0	0	0	0	0	0	0	0	0	0	0	0	0	0	0	0	0	0	0	0	0	0	0	0	0	0	0	0	0	0	0	0	0	0	0	0	0	0	0	0	0	0	0	0
Atp5f1	0	0	1.11	1.27	1.37	0	0	0	0	0	0	0	0	0	0	0	0	0	0	0	0	0	0	0	0	0	0	0	0	0	0	0	0	0	0	0	0	0	0	0	0	0	0	0	0	0	0	0	0
C1d	0	0	0	1.21	1.44	0	0	0	0	0	0	0	0	0	0	0	0	0	0	0	0	0	0	0	0	0	0	0	0	0	0	0	0	0	0	0	0	0	0	0	0	0	0	0	0	0	0	0	0
Chmp1a	0	0	0	1.11	0	0	0	0	0	0	0	0	0	0	0	0	0	0	0	0	0	0	0	0	0	0	0	0	0	0	0	0	0	0	0	0	0	0	0	0	0	0	0	0	0	0	0	0	0
Slc7a7	2.29	0	0	2.83	3.23	0	0	0	0	0	0	0	0	0	0	0	0	0	-1.37	-3.26	-2.25	0	0	0	0	0	0	0	0	0	0	0	0	0	0	0	0	0	0	0	0	0	-1.08	-1.25	0	0	0	0	0
S100a4	0	0	0	3.2	4.23	0	0	0	0	0	0	0	0	0	0	1.59	2.49	1.45	0	0	0	0	0	0	-1.08	-1.12	-1.69	-1.95	0	0	0	0	1.21	2.17	2.02	0	0	0	0	0	0	1.01	0	0	0	0	0	0	0
Luzp1	2.22	0	0	2.15	2.85	0	0	0	0	0	0	0	0	1.28	2.1	0	1.26	0	0	0	0	0	0	0	0	0	0	0	0	0	0	0	0	0	0	0	0	0	0	0	0	0	0	0	0	0	0	0	0
Uxt	0	0	1.47	1.29	1.55	0	0	0	0	0	0	0	0	0	0	0	0	0	0	0	0	0	0	0	0	0	0	0	0	0	0	0	0	0	0	0	0	0	0	0	0	0	0	0	0	0	0	0	0
Calm1	0	0	0	1.32	1.45	0	0	0	0	0	0	0	0	0	0	0	0	0	0	0	0	0	0	0	0	0	0	0	0	0	0	0	0	0	0	0	0	0	0	0	0	0	0	0	0	0	0	0	0
Ckb	0	0	0	2.58	3.17	0	0	0	0	0	0	0	0	0	0	1.01	0	0	-2.58	-2.86	-1.15	0	0	0	-2.19	-2.19	0	0	0	0	-1.45	-2.55	0	0	0	0	0	0	0	0	0	0	-1.57	-2.31	0	0	0	0	0
Myg1	0	0	0	0	1.78	0	0	0	0	0	0	0	0	0	0	0	0	0	0	-1.18	0	0	0	0	0	0	0	0	0	0	0	0	0	0	0	0	0	0	0	0	0	0	0	0	0	0	0	0	0
Glmp	0	0	0	1.32	1.3	0	0	0	0	0	0	0	0	0	0	0	0	0	0	0	0	0	0	0	0	0	0	0	0	0	0	0	0	0	0	0	0	0	0	0	0	0	0	0	0	0	0	0	0
Snd1	0	0	0	1.36	0	0	0	0	0	0	0	0	0	0	0	0	0	0	0	0	0	0	0	0	0	0	0	0	0	0	0	0	0	0	0	0	0	0	0	0	0	0	0	0	0	0	0	0	0
Tbx21	2.23	0	0	2.43	3.26	0	0	0	0	0	0	0	0	0	0	0	0	0	0	0	0	0	0	0	2.31	0	0	0	0	0	0	0	0	0	0	0	0	0	0	0	0	0	0	0	0	0	0	0	0
Tubb5	0	0	0	1.8	1.72	0	0	0	0	0	0	0	0	0	0	0	0	0	0	1.12	1.01	1.14	1.17	0	0	0	0	0	0	0	0	0	0	1.2	1.05	0	0	0	0	0	0	0	0	0	0	0	0	0	0
Gstt1	0	0	0	5.33	2.79	3.17	0	-1.38	-2.47	-1.32	0	0	0	0	0	0	0	0	0	0	0	0	0	0	0	0	0	0	0	0	-1.02	-1.53	0	0	0	0	0	0	0	0	0	0	-1.31	-2	-1.98	0	0	0	0
Capns1	0	1	1.14	1.72	1.29	1.28	0	0	0	0	0	0	0	0	0	0	0	0	0	0	0	0	0	0	-1.19	0	0	0	0	0	0	0	0	0	0	0	0	0	0	0	0	0	0	0	0	0	0	0	0
Blvra	0	0	0	1.77	1.94	0	0	0	0	0	0	0	0	0	0	0	0	0	0	0	0	0	0	0	-1.53	0	0	0	0	0	0	0	0	0	0	0	0	0	0	0	0	0	0	0	0	0	0	0	0
Ssr4	0	0	1.01	2.37	2.19	0	0	0	0	0	0	0	0	0	0	0	0	0	0	0	0	0	0	0	0	0	0	0	0	0	0	0	0	0	0	0	0	0	0	0	0	0	0	0	0	0	0	0	0
Psmc3	0	0	0	1.16	0	0	0	0	0	0	0	0	0	0	0	0	0	0	0	0	0	0	0	0	0	0	0	0	0	0	0	0	0	0	0	0	0	0	0	0	0	0	0	0	0	0	0	0	0
Ndufa11	0	0	1.1	1.58	1.46	0	0	0	0	0	0	0	0	0	0	0	0	0	0	0	0	0	0	0	0	0	0	0	0	0	0	0	0	0	0	0	0	0	0	0	0	0	0	0	0	0	0	0	0
Snrpd1	1.93	1.33	0	2.17	2.37	0	0	0	0	0	0	0	0	-1.01	0	0	0	0	0	1.2	0	0	0	0	1.41	1.31	1.12	1.16	0	0	0	0	0	1.11	0	0	0	0	0	0	0	0	0	0	0	0	0	0	0
Mien1	0	0	0	0	1.61	0	0	0	0	0	0	0	0	0	0	0	0	0	0	-1.32	0	0	0	0	0	0	0	0	0	0	0	0	0	0	0	0	0	0	0	0	0	0	0	0	0	0	0	0	0
Mea1	0	0	0	1.32	0	0	0	0	0	0	0	0	0	0	0	0	0	0	0	0	0	0	0	0	0	0	0	0	0	0	0	0	0	0	0	0	0	0	0	0	0	0	0	0	0	0	0	0	0
Kdelr1	0	0	0	0	1.61	0	0	0	0	0	0	0	0	0	0	0	1.18	0	0	0	0	0	0	0	0	0	0	0	0	0	0	0	0	0	0	0	0	0	0	0	0	0	0	0	0	0	0	0	0
Ap2a2	0	0	0	1.4	0	0	-1.22	0	0	0	0	0	0	0	0	0	0	0	0	0	0	0	0	0	0	0	0	0	0	0	0	0	0	0	0	0	0	0	0	0	0	0	0	0	0	0	0	0	0
Apoc2	0	0	2.67	3.06	3.74	0	0	0	1.3	1.57	0	0	0	0	0	3	2.56	0	0	0	0	0	0	0	0	0	0	0	0	0	0	0	0	0	0	0	0	0	0	0	0	0	-2.71	-2.89	0	0	0	0	0
Mrpl4	0	0	0	0	1.36	0	0	0	0	0	0	0	0	0	0	0	0	0	0	0	0	0	0	0	0	0	0	0	0	0	0	0	0	0	0	0	0	0	0	0	0	0	0	0	0	0	0	0	0
Pih1d1	0	0	0	1.33	1.12	0	0	0	0	0	0	0	0	0	0	0	0	0	0	0	0	0	0	0	0	0	0	0	0	0	0	0	0	0	0	0	0	0	0	0	0	0	0	0	0	0	0	0	0
Hmox2	1.68	0	0	1.22	1.56	0	0	0	0	0	0	0	0	0	0	0	0	0	-1.27	0	0	0	0	0	0	0	0	0	0	0	0	0	0	0	0	0	0	0	0	0	0	0	0	0	0	0	0	0	0
Psap	0	0	1.34	2	2.06	0	0	0	0	0	0	0	0	0	0	1.19	1.26	0	0	0	0	0	0	0	-1.55	-1.01	0	0	0	0	0	0	0	1.04	0	0	0	0	0	0	0	0	0	0	0	0	0	0	0
Lpcat3	0	0	0	1.55	1.16	0	-1.95	0	0	0	0	0	0	0	0	0	0	0	0	0	0	0	0	0	0	0	0	0	0	0	0	0	0	0	0	0	0	0	0	0	0	0	0	0	0	0	0	0	0
Etfb	0	0	0	2	1.68	0	0	0	0	0	0	0	0	0	0	0	0	0	0	0	0	0	0	0	-1.24	0	0	0	0	0	0	0	0	0	0	0	0	0	0	1.05	1.06	0	0	0	0	0	0	0	0
Nkg7	1.31	0	0	1.62	2.08	0	0	0	0	0	0	0	0	0	0	1.42	1.45	0	0	0	0	0	0	0	0	0	0	0	0	0	0	0	0	1.58	1.26	0	0	0	0	1.02	1.42	0	0	0	0	0	0	0	0
Stxbp2	0	0	1.49	1.33	1.27	0	0	0	0	0	0	0	0	0	0	0	0	0	0	0	0	0	0	0	0	0	0	0	0	0	0	0	0	0	0	0	0	0	0	0	0	0	0	0	0	0	0	0	0
Adgre1	0	2.66	0	2.51	3.47	0	0	0	0	1.36	1.89	0	0	0	0	1.71	2.36	0	0	0	0	0	2.62	0	0	0	-1.25	0	0	0	0	0	0	2.65	2.44	0	0	0	1.32	0	0	0	0	0	0	0	0	0	0
Dlst	0	0	0	1.34	1.3	0	0	0	0	0	0	0	0	0	0	0	0	0	0	0	0	0	0	0	0	0	0	0	0	0	0	0	0	0	0	0	0	0	0	0	0	0	0	0	0	0	0	0	0
Plod3	0	0	0	1.76	2.46	0	0	0	0	0	0	0	0	0	1.52	1.36	1.34	0	1.15	1.38	0	0	0	0	0	0	0	0	0	0	1.12	0	0	0	0	0	0	0	0	1.57	1.52	0	1.51	1.16	0	0	0	0	0
Ap1s1	0	0	0	2.16	1.88	0	0	0	0	0	0	0	0	0	0	0	0	0	0	0	0	0	0	0	0	0	0	1.06	0	0	0	0	0	0	0	0	0	0	0	0	0	0	0	0	0	0	0	0	0
Sgta	0	0	0	1.04	0	0	0	0	0	0	0	0	0	0	0	0	0	0	0	0	0	0	0	0	0	0	0	0	0	0	0	0	0	0	0	0	0	0	0	0	0	0	0	0	0	0	0	0	0
Rasa4	1.68	0	0	1.88	2.09	0	0	0	0	0	0	0	1.25	0	1.07	0	1.14	0	0	0	0	0	0	0	1.09	0	0	0	0	0	0	0	0	0	0	0	1.14	0	0	0	0	0	0	0	0	0	0	0	0
Wdr1	0	0	1.3	1.45	1.14	0	0	1.35	0	0	0	0	0	0	0	0	0	0	0	0	0	0	0	0	0	0	0	0	0	0	0	0	0	0	0	0	0	0	0	0	0	0	0	0	0	0	0	0	0
Ube2m	0	0	0	1.8	0	0	0	0	0	0	0	0	0	0	0	0	0	0	0	0	0	0	0	0	0	0	0	0	0	0	0	0	0	0	0	0	0	0	0	0	1.1	0	0	0	0	0	0	0	0
Cs	0	0	0	1.28	1.25	0	0	0	0	0	0	0	0	0	0	0	0	0	0	0	0	0	0	0	0	0	0	0	0	0	0	0	0	0	0	0	0	0	0	0	0	0	0	0	0	0	0	0	0
Psmb4	1.2	0	0	1.45	1.5	0	0	0	0	0	0	0	0	0	0	0	0	0	0	0	0	0	0	0	0	0	1.08	1.01	0	0	0	0	0	0	0	0	0	0	0	0	0	0	0	0	0	0	0	0	0
Bloc1s6	0	0	0	0	1.06	0	0	0	0	0	0	0	0	0	0	0	0	0	0	0	0	0	0	0	0	0	0	0	0	0	0	0	0	0	0	0	0	0	0	0	0	0	0	0	0	0	0	0	0
Reep5	0	0	0	1.32	1.18	0	0	0	0	0	0	0	0	0	0	0	0	0	0	0	0	0	0	0	-1.28	-1.07	0	0	0	0	0	0	0	0	0	0	0	0	0	0	0	0	0	0	0	0	0	0	0
Ergic3	0	0	0	1.07	1.08	0	0	-1.06	0	0	0	0	0	0	0	0	0	0	0	0	0	0	0	0	0	0	0	0	0	0	0	0	0	0	0	0	0	0	0	0	0	0	0	-1.34	0	0	0	0	0
Napa	0	0	0	1.15	1.08	0	0	0	0	0	0	0	0	0	0	0	0	0	0	0	0	0	0	0	0	0	0	0	0	0	0	0	0	0	0	0	0	0	0	0	0	0	0	0	0	0	0	0	0
Atp5g1	0	0	0	1.68	1.54	0	0	0	0	0	0	0	0	0	0	0	0	0	0	-1.01	0	0	0	0	0	0	0	0	0	0	0	0	0	0	0	0	0	0	0	0	0	0	0	0	0	0	0	0	0
Snf8	0	0	0	0	1.03	0	0	0	0	0	0	0	0	0	0	0	0	0	0	0	0	0	0	0	0	0	0	0	0	0	0	0	0	0	0	0	0	0	0	0	0	0	0	0	0	0	0	0	0
Tbcb	0	0	0	1.31	1.56	0	0	0	0	0	0	0	0	0	0	0	0	0	0	0	0	0	0	0	0	0	0	0	0	0	0	0	0	0	0	0	0	0	0	1.03	0	0	0	0	0	0	0	0	0
Zbtb32	0	0	0	4.36	5.62	0	0	0	0	0	0	0	0	0	0	0	0	0	0	0	0	0	0	0	0	0	0	3.13	2.97	0	0	0	0	0	0	0	0	0	0	0	0	0	0	0	0	0	0	0	0
Elovl1	0	0	1.6	1.81	1.65	0	0	0	0	0	0	0	0	0	1.21	1.05	0	0	0	0	0	0	0	0	0	0	0	0	0	0	-1.2	-1.44	-1.06	0	0	0	0	0	0	0	0	0	0	0	0	0	0	0	0
Med8	0	0	0	0	1.06	0	0	0	0	0	0	0	0	0	0	0	0	0	0	0	0	0	0	0	0	0	0	0	0	0	0	0	0	0	0	0	0	0	0	0	0	0	0	0	0	0	0	0	0
Mvd	1.67	2.34	0	2.06	2.13	0	0	-1.99	0	0	0	0	0	0	0	0	0	0	0	0	0	0	0	0	0	0	0	0	0	0	0	0	0	0	0	0	0	0	0	0	0	0	0	0	0	0	0	0	0
Aprt	0	0	1.84	2.3	2.47	0	-1.01	-1.12	0	0	0	0	0	0	0	0	0	0	0	0	0	0	0	0	0	0	0	0	0	0	0	0	0	0	0	0	0	0	0	1.4	1.33	0	0	0	0	0	0	0	0
Hfe	0	0	0	2.85	3.24	0	0	0	0	0	0	0	0	0	0	0	0	0	0	0	0	0	0	0	-2.84	-2.39	-1.82	0	0	0	0	0	0	0	0	0	0	0	0	0	0	0	0	0	0	0	0	0	0
Cdc42	0	0	1.19	1.14	1.31	0	0	0	0	0	0	0	0	0	0	0	0	0	0	0	0	0	0	0	0	0	0	0	0	0	0	0	0	0	0	0	0	0	0	0	0	0	0	0	0	0	0	0	0
Gmnn	0	0	0	2.91	2.95	0	-1.89	-1.46	0	0	0	0	0	-1.19	-1.66	-1.13	-1.29	0	0	-1.34	0	0	0	0	0	0	1.05	1.41	1.64	1.26	0	0	0	0	0	0	0	0	0	0	0	0	0	0	0	0	0	0	0
Psmd2	0	0	0	1.29	1.05	0	0	0	0	0	0	0	0	0	0	0	0	0	0	0	0	0	0	0	0	0	0	0	0	0	0	0	0	0	0	0	0	0	0	0	0	0	0	0	0	0	0	0	0
Ppp2r1a	0	0	0	0	1.01	0	0	0	0	0	0	0	0	0	0	0	0	0	0	0	0	0	0	0	0	0	0	0	0	0	0	0	0	0	0	0	0	0	0	0	0	0	0	0	0	0	0	0	0
Ccdc124	0	0	0	1.24	1.21	0	0	0	0	0	0	0	0	0	0	0	0	0	0	0	0	0	0	0	0	0	0	0	0	0	0	0	0	0	0	0	0	0	0	0	0	0	0	0	0	0	0	0	0
Ift22	0	0	0	1.84	1.29	0	0	0	0	0	0	0	0	0	0	1.44	0	0	0	0	0	0	0	0	0	0	0	0	0	0	0	0	0	0	0	0	0	0	0	0	0	0	0	0	0	0	0	0	0
Ap2s1	0	0	1.12	1.43	1.28	0	0	0	0	0	0	0	0	0	0	0	0	0	0	0	0	0	0	0	0	0	0	1.05	0	0	0	0	0	0	0	0	0	0	0	0	0	0	0	0	0	0	0	0	0
Snrpb2	0	0	0	1.06	1.15	0	0	0	0	0	0	0	0	0	0	0	0	0	0	0	0	0	0	0	0	0	0	0	0	0	0	0	0	0	0	0	0	0	0	0	0	0	0	0	0	0	0	0	0
Arpc5	0	0	1.28	1.07	1.12	0	0	0	0	0	0	0	0	0	0	0	0	0	0	0	0	0	0	0	0	0	0	0	0	0	0	0	0	0	0	0	0	0	0	0	0	0	0	0	0	0	0	0	0
Rpl10	0	0	0	0	1.81	0	0	0	0	0	0	0	0	0	0	0	0	0	0	0	0	0	0	0	0	0	0	0	0	0	0	0	0	0	0	0	0	0	0	0	0	0	0	0	0	0	0	0	0
Sdhb	0	0	0	1.19	1.54	0	0	-1.17	0	0	0	0	0	0	0	0	0	0	0	-1.04	-1.11	0	0	0	0	0	0	0	0	0	0	0	0	0	0	0	0	0	0	0	0	0	0	0	0	0	0	0	0
Mrpl52	1.72	1.01	0	1.56	1.82	0	0	0	0	0	0	0	0	0	0	0	0	0	0	0	0	0	0	0	0	0	0	0	0	0	0	0	0	0	0	0	0	0	0	0	0	0	0	0	0	0	0	0	0
Apip	0	0	0	1.41	1.76	0	0	0	0	0	0	0	0	0	0	0	0	0	0	0	0	0	0	0	0	0	0	0	0	0	0	0	0	0	0	0	0	0	0	0	0	0	0	0	0	0	0	0	0
Adssl1	0	0	1.33	1.91	2.3	0	0	-2.06	-2.67	0	0	0	0	0	0	0	0	0	0	0	0	0	0	0	0	0	0	0	0	0	0	0	0	0	0	0	-1.18	-1.28	0	0	0	0	0	0	0	0	0	0	0
Atp6v0d1	0	0	1.44	1.23	1.26	0	0	0	0	0	0	0	0	0	0	0	0	0	0	0	0	0	0	0	0	0	0	0	0	0	0	0	0	0	0	0	0	0	0	0	0	0	0	0	0	0	0	0	0
Ndufs2	0	0	0	1.2	1.06	0	0	0	0	0	0	0	0	0	0	0	0	0	0	0	0	0	0	0	0	0	0	0	0	0	0	0	0	0	0	0	0	0	0	0	0	0	0	0	0	0	0	0	0
Elof1	0	0	0	1.15	1.18	0	0	0	0	0	0	0	0	0	0	0	0	0	0	0	0	0	0	0	0	0	0	0	0	0	0	0	0	0	0	0	0	0	0	0	0	0	0	0	0	0	0	0	0
Ndufa2	0	0	0	1.21	1.05	1.35	0	0	0	0	0	0	0	0	0	0	0	0	0	0	0	0	0	0	0	0	0	0	0	0	0	0	0	0	0	0	0	0	0	0	0	0	0	0	0	0	0	0	0
Cox6c	0	0	0	1.15	1.05	1.21	0	0	0	0	0	0	0	0	0	0	0	0	0	0	0	0	0	0	0	0	0	0	0	0	0	0	0	0	0	0	0	0	0	0	0	0	0	0	0	0	0	0	0
Mertk	0	2.29	0	3.88	3.84	0	0	0	0	0	0	0	0	0	0	0	0	0	0	0	0	0	0	0	0	0	0	0	0	0	0	0	0	0	0	0	0	0	0	0	0	0	-1.68	-2.28	0	0	0	0	0
Tsg101	0	0	0	0	1.56	0	0	0	0	0	0	0	0	0	0	0	0	0	0	0	0	0	0	0	0	0	0	0	0	0	0	0	0	0	0	0	0	0	0	0	0	0	0	0	0	0	0	0	0
Mrps25	0	0	0	1.24	0	0	0	0	0	0	0	0	0	-1.16	0	0	0	0	0	0	0	0	0	0	0	0	0	0	0	0	0	0	0	0	0	0	0	0	0	0	0	0	0	0	0	0	0	0	0
Psmb1	0	0	0	0	1.33	0	0	0	0	0	0	0	0	0	0	0	0	0	0	0	0	0	0	0	0	0	0	0	0	0	0	0	0	0	0	0	0	0	0	0	0	0	0	0	0	0	0	0	0
Tppp3	0	0	0	2.18	3.28	0	0	0	0	0	0	0	0	0	0	0	0	0	0	0	0	0	0	0	0	0	0	0	0	0	-1.43	-1.82	-1.67	0	0	0	0	0	0	0	0	0	0	0	0	0	0	0	0
Tmem208	0	0	1.24	1.83	1.56	0	0	0	0	0	0	0	0	0	0	0	0	0	0	0	0	0	0	0	0	0	0	0	0	0	0	0	0	0	0	0	0	0	0	0	0	0	0	0	0	0	0	0	0
Trappc2l	0	0	0	1.27	1.18	0	0	0	0	0	0	0	0	0	0	0	0	0	0	0	0	0	0	0	0	0	0	0	0	0	0	0	0	0	0	0	0	0	0	0	0	0	0	0	0	0	0	0	0
Galns	0	0	1.83	1.96	1.59	0	0	0	0	0	0	0	0	0	0	0	0	0	0	0	0	0	0	0	0	0	0	0	0	0	0	0	0	0	0	0	0	0	0	0	0	0	0	0	0	0	0	0	0
Sirt2	0	0	0	0	1.37	0	0	0	0	0	0	0	0	0	0	0	0	0	0	0	0	0	0	0	0	0	0	0	0	0	0	0	0	0	0	0	0	0	0	0	0	0	0	0	0	0	0	0	0
Nipsnap3b	0	0	0	0	1.62	0	0	0	0	0	0	0	0	0	0	0	0	0	0	0	0	0	0	0	0	0	0	0	0	0	0	0	0	0	0	0	0	0	0	0	1.06	0	0	0	0	0	0	0	0
Ubl4a	0	0	0	1.26	1.49	0	0	0	0	0	0	0	0	0	0	0	0	0	0	0	0	0	0	0	0	0	0	0	0	0	0	0	0	0	0	0	0	0	0	0	0	0	0	0	0	0	0	0	0
Sash1	3.74	0	0	4.11	3.8	0	0	0	-1.25	0	0	0	0	0	1.75	1.59	2.25	0	0	0	0	0	0	0	0	0	0	0	0	0	0	0	0	0	0	0	0	0	0	0	0	0	0	0	0	0	0	0	0
Lpl	0	0	2.65	4.47	4.13	0	0	0	0	0	0	0	0	0	0	0	1.18	0	0	-1.44	-1.86	0	0	0	0	0	0	0	0	0	0	1.75	1.76	0	0	0	0	0	1.03	0	0	0	0	0	0	0	0	0	0
Hspa8	0	0	0	0	1.5	0	0	0	0	0	0	0	0	0	0	0	0	0	0	0	0	0	0	0	0	0	0	0	0	0	0	0	0	0	0	0	0	0	0	0	0	0	0	0	0	0	0	0	0
Pdzd11	0	0	1.26	1.9	1.49	0	0	0	0	0	0	0	0	0	0	0	0	0	0	0	0	0	0	0	0	0	0	1.29	0	0	0	0	0	0	0	0	0	0	0	0	0	0	0	0	0	0	0	0	0
Mrpl32	0	0	0	0	1.35	0	0	0	0	0	0	0	0	0	0	0	0	0	0	0	0	0	0	0	0	0	0	0	0	0	0	0	0	0	0	0	0	0	0	0	0	0	0	0	0	0	0	0	0
Cnih1	0	0	0	1.33	1.65	0	0	0	0	0	0	0	0	0	0	0	0	0	0	0	0	0	0	0	0	0	0	0	0	0	0	0	0	0	0	0	0	0	0	0	0	0	0	0	0	0	0	0	0
Rxra	0	0	0	2.61	3.02	0	0	0	0	0	0	0	0	0	0	1.61	0	0	0	0	0	0	0	0	-2.91	0	-1.39	0	0	0	0	0	0	0	0	0	0	0	0	0	0	0	0	0	0	0	0	0	0
Cd5l	0	0	0	5.68	6.8	0	-2.83	-3.33	-2.47	1.02	1.49	0	0	0	0	3.4	3.98	0	0	0	0	0	0	0	-3	-1.78	0	2.28	1.89	0	0	0	0	3.24	3.27	0	0	0	0	1.33	0	0	0	0	0	0	0	0	0
Ncapg	0	0	0	4.39	4.43	0	0	0	0	0	0	0	0	0	-2.24	0	-1.39	0	0	0	0	0	0	0	0	0	1.66	1.6	2.35	0	0	0	0	0	0	0	0	0	0	0	0	0	0	0	0	0	0	0	0
Atp5e	0	0	0	1.36	1.26	0	0	0	0	0	0	0	0	0	0	0	0	0	0	0	0	0	0	0	0	0	0	0	0	0	0	0	0	0	0	0	0	0	0	0	0	0	0	0	0	0	0	0	0
Slc25a5	0	0	0	1.36	1.68	0	0	0	0	0	0	0	0	0	0	0	0	0	0	0	0	0	0	0	0	0	0	0	0	0	0	0	0	0	0	0	0	0	0	0	0	0	0	0	0	0	0	0	0
Ift27	0	0	0	0	1.41	0	0	0	0	0	0	0	0	0	0	0	0	0	0	0	0	0	0	0	0	0	0	1.09	0	0	0	0	0	0	0	0	0	0	0	0	0	0	0	0	0	0	0	0	0
Rnd3	2.78	0	0	2.13	3.04	3	0	0	0	0	0	0	0	0	0	0	0	0	1.82	1.83	0	0	0	0	0	0	0	0	0	0	1.48	0	0	0	0	0	0	0	0	0	0	0	0	0	0	0	0	0	0
Slc35c2	0	0	0	0	1.44	0	0	0	0	0	0	0	0	0	0	0	0	0	0	0	0	0	0	0	0	0	0	0	0	0	0	0	0	0	0	0	0	0	0	0	0	0	0	0	0	0	0	0	0
Elmo2	0	0	0	2.07	2.4	0	0	0	0	0	0	0	0	0	0	0	0	0	0	0	0	0	0	0	0	0	0	0	0	0	0	0	0	0	0	0	0	0	0	0	0	0	0	0	0	0	0	0	0
Birc5	3.23	3.27	0	4.54	4.77	0	0	0	0	0	1.7	0	0	-1.04	-2.29	-1.39	-1.6	0	0	0	0	0	2.26	0	0	0	1.29	2.19	2.06	1.88	0	0	0	2.57	2.7	0	0	0	0	0	0	0	0	0	0	0	0	0	0
Pltp	0	0	0	3.73	4.6	2.44	0	-1.36	0	0	0	0	0	0	0	0	1.52	0	0	0	0	0	0	0	0	0	0	0	0	0	-1.55	-2.39	-2.26	0	0	0	0	0	0	0	0	0	0	0	0	0	0	0	0
Ctsa	0	0	0	1.69	1.98	0	0	0	0	0	0	0	0	0	0	0	0	0	0	0	0	0	0	0	-1.11	0	0	0	0	0	0	0	0	0	0	0	0	0	0	0	0	0	0	0	0	0	0	0	0
Pitpna	0	1.17	0	1.02	1.17	0	0	0	0	0	1.11	0	0	0	0	0	0	0	0	0	0	0	0	0	0	0	0	0	0	0	0	0	0	1.06	0	0	0	0	0	0	0	0	0	0	0	0	0	0	0
Glrx2	0	0	0	1.07	1.37	0	0	0	0	0	0	0	0	0	0	0	0	0	0	0	0	0	0	0	0	0	0	0	0	0	0	0	0	0	0	0	0	0	0	0	0	0	0	0	0	0	0	0	0
Psmb6	1.07	0	0	1.47	1.38	0	0	0	0	0	0	0	0	0	0	0	0	0	0	0	0	0	0	0	0	0	0	0	0	0	0	0	0	0	0	0	0	0	0	0	0	0	0	0	0	0	0	0	0
Ywhab	0	0	1.08	1.16	1.02	0	0	0	0	0	0	0	0	0	0	0	0	0	0	0	0	0	0	0	0	0	0	0	0	0	0	0	0	0	0	0	0	0	0	0	0	0	0	0	0	0	0	0	0
Gpx3	0	0	2.52	5.34	4.72	0	0	0	0	0	0	0	0	0	2.62	2.93	2.34	0	0	0	0	0	0	0	0	0	0	0	0	0	0	0	1.19	0	0	0	0	0	0	0	0	0	1.14	1.74	1.15	0	0	0	0
Abi3	0	0	0	1.62	1.35	0	0	0	0	0	0	0	0	0	0	0	0	0	0	0	0	0	0	0	0	0	0	0	0	0	0	0	0	0	0	0	0	0	0	0	0	0	0	0	0	0	0	0	0
Atp5g3	0	0	0	1.48	2.06	0	0	0	0	0	0	0	0	0	0	0	0	0	0	0	0	0	0	0	0	0	0	0	0	0	0	0	0	0	0	0	0	0	0	0	0	0	0	0	0	0	0	0	0
Mrpl58	0	0	0	0	1.2	0	0	0	0	0	0	0	0	0	0	0	0	0	0	0	0	0	0	0	0	0	0	0	0	0	0	0	0	0	0	0	0	0	0	0	0	0	0	0	0	0	0	0	0
Fis1	0	0	1.12	1.26	1.07	1.1	0	0	0	0	0	0	0	0	0	0	0	0	0	0	0	0	0	0	0	0	0	0	0	0	0	0	0	0	0	0	0	0	0	0	0	0	0	0	0	0	0	0	0
Plod1	0	0	0	2.52	2.63	0	0	0	0	0	0	0	0	0	0	1.36	0	0	0	0	0	0	0	0	0	0	0	0	0	0	0	0	0	0	0	0	0	0	0	0	0	0	0	0	0	0	0	0	0
Atp6ap1	0	0	0	1.04	0	0	0	0	0	0	0	0	0	0	0	0	0	0	0	0	0	0	0	0	0	0	0	0	0	0	0	0	0	0	0	0	0	0	0	0	0	0	0	0	0	0	0	0	0
Isyna1	0	0	1.53	1.17	1.36	0	0	0	2.36	2.44	0	0	0	0	0	0	0	0	0	0	0	0	0	0	0	0	1.33	1.17	0	0	0	0	0	0	0	0	0	0	0	1.19	0	0	0	0	0	0	0	0	0
Tmem160	0	0	0	0	1.24	0	0	0	0	0	0	0	0	0	0	0	0	0	0	0	0	0	0	0	0	0	0	0	0	0	0	0	0	0	0	0	0	0	0	0	0	0	0	0	0	0	0	0	0
Mdh2	0	0	1.46	1.19	1.24	0	0	0	0	0	0	0	0	0	0	0	0	0	0	0	0	0	0	0	0	0	0	0	0	0	0	0	0	0	0	0	0	0	0	0	0	0	0	0	0	0	0	0	0
Gipc1	0	0	0	1.44	1.43	0	0	0	0	0	0	0	0	0	0	0	0	0	0	0	0	0	0	0	0	0	0	0	0	0	0	0	0	0	0	0	0	0	0	0	0	0	0	0	0	0	0	0	0
Cops6	0	0	0	0	1.14	0	0	0	0	0	0	0	0	0	0	0	0	0	0	0	0	0	0	0	0	0	0	0	0	0	0	0	0	0	0	0	0	0	0	0	0	0	0	0	0	0	0	0	0
Mydgf	1.51	0	0	2.13	1.89	0	0	0	0	0	0	0	0	0	0	0	0	0	0	0	0	0	0	0	0	0	0	0	0	0	0	0	0	0	0	0	0	0	0	1.19	0	0	0	0	0	0	0	0	0
Rwdd1	1.13	0	0	0	1.28	0	0	0	0	0	0	0	0	0	0	0	0	0	0	0	0	0	0	0	0	0	0	0	0	0	0	0	0	0	0	0	0	0	0	0	0	0	0	0	0	0	0	0	0
Gtf3c6	0	0	0	0	1.01	0	0	0	0	0	0	0	0	0	0	0	0	0	0	0	0	0	0	0	0	0	0	0	0	0	0	0	0	0	0	0	0	0	0	0	0	0	0	0	0	0	0	0	0
Smpdl3a	0	1.01	1.88	2.3	2.53	0	0	-1.12	-1.14	0	0	0	0	0	0	1.24	1.25	0	0	0	0	0	0	0	-1.4	-1.13	-1.13	-1.22	0	0	0	0	0	0	0	0	0	0	0	0	0	0	0	0	0	0	0	0	0
Serinc1	0	0	0	1.08	0	0	0	0	0	0	0	0	0	0	0	0	0	0	0	0	0	0	0	0	0	0	0	0	0	0	0	0	0	0	0	0	0	0	0	0	0	0	0	0	0	0	0	0	0
Ifngr1	0	0	1.04	1.46	1.8	0	0	0	0	0	0	0	0	0	0	0	0	0	1.09	1.25	0	0	0	0	0	0	0	-1.23	0	0	0	0	0	0	0	0	0	0	0	0	0	0	0	0	0	0	0	0	0
Ndufa12	0	0	0	1.11	1.19	0	0	0	0	0	0	0	0	0	0	0	0	0	0	0	0	0	0	0	0	0	0	0	0	0	0	0	0	0	0	0	0	0	0	0	0	0	0	0	0	0	0	0	0
Uqcr11	0	0	0	1.51	1.63	0	0	-1.14	0	0	0	0	0	0	0	0	0	0	0	0	-1.07	0	0	0	0	0	0	1.03	1.11	0	0	0	0	0	0	0	0	0	0	0	0	0	0	0	0	0	0	0	0
Hint1	0	0	0	1.39	1.5	0	0	0	0	0	0	0	0	0	0	0	0	0	0	0	0	0	0	0	0	0	0	0	0	0	0	0	0	0	0	0	0	0	0	0	0	0	0	0	0	0	0	0	0
Hmmr	3.42	2.54	2.83	4.86	5.04	0	0	0	0	0	0	0	0	0	-1.89	-1.09	-1.27	0	0	0	0	0	0	0	0	0	1.47	2.56	2.96	2.49	0	0	0	2.44	2.34	0	0	0	0	0	0	0	0	0	0	0	0	0	0
Canx	0	0	0	1.11	0	0	0	0	0	0	0	0	0	0	0	0	0	0	0	0	0	0	0	0	0	0	0	0	0	0	0	0	0	0	0	0	0	0	0	0	0	0	0	0	0	0	0	0	0
Ltc4s	0	0	0	3.88	5.74	4.21	0	0	0	0	0	0	0	0	0	0	2.46	0	0	0	0	0	0	0	0	0	0	0	0	0	0	0	0	0	0	0	0	0	0	0	0	0	0	0	0	0	0	0	0
Sar1b	0	0	0	1.07	1.47	0	0	-1.39	0	0	0	0	0	0	0	0	0	0	0	0	0	0	0	0	0	0	0	0	0	0	0	0	0	0	0	0	0	0	0	0	0	0	0	-1.12	0	0	0	0	0
Myo1g	0	0	0	0	1.33	0	0	0	0	0	0	0	0	0	0	0	0	0	0	0	0	0	0	0	0	0	0	0	0	0	0	0	0	1.46	1.85	0	0	0	0	0	0	0	0	0	0	0	0	0	0
Arf5	0	0	0	0	2.11	0	0	0	0	0	0	0	0	0	0	0	0	0	0	0	0	0	0	0	0	0	0	0	0	0	0	0	0	0	0	0	0	0	0	0	0	0	0	-1.05	0	0	0	0	0
Rps27a	0	0	0	0	1.59	0	0	0	0	0	0	0	0	0	0	0	0	0	0	0	0	0	0	0	0	0	0	0	0	0	0	0	0	0	0	0	0	0	0	0	0	0	0	0	0	0	0	0	0
Pdia6	0	0	0	1.6	1.58	0	0	0	0	0	0	0	0	0	0	0	0	0	0	0	0	0	0	0	0	0	0	1.45	1.32	0	0	0	0	0	0	0	0	0	0	1.6	1.65	0	0	0	0	0	0	0	0
Laptm4a	0	1.06	0	1.52	1.37	1.48	0	0	0	0	0	0	0	0	0	1.14	1.18	0	0	0	0	0	0	0	0	0	0	0	0	0	0	0	0	0	0	0	0	0	0	0	0	0	0	0	0	0	0	0	0
Amz2	0	0	0	1.51	0	0	0	0	0	0	0	0	0	0	0	0	0	0	0	0	0	0	0	0	0	0	0	0	0	0	0	0	0	0	0	0	0	0	0	0	0	0	0	0	0	0	0	0	0
Fkbp1b	0	0	0	3.7	3.92	0	0	0	0	0	0	0	0	0	0	0	0	0	0	0	0	0	0	0	0	0	0	0	0	0	0	0	0	0	0	0	0	0	0	0	0	0	0	0	0	0	0	0	0
Rrm2	3.22	3.31	0	5.11	4.97	2.97	0	-2.18	0	0	0	0	0	-2.14	-2.69	-1.61	-1.97	0	0	0	0	0	0	0	0	0	2.06	2.77	2.83	2.49	0	0	0	2.07	1.75	0	0	0	0	0	0	0	1	1.19	0	0	0	0	0
Psmd12	0	0	0	1.18	0	0	0	0	0	0	0	0	0	0	0	0	0	0	0	0	0	0	0	0	0	0	0	0	0	0	0	0	0	0	0	0	0	0	0	0	0	0	0	0	0	0	0	0	0
Jpt1	0	0	0	1	1.2	0	0	0	0	0	0	0	0	0	0	0	0	0	1	1.25	0	0	0	0	0	0	0	0	0	0	0	0	0	1.08	0	0	0	0	0	0	0	0	0	0	0	0	0	0	0
Sumo2	0	0	0	0	1.09	0	0	0	0	0	0	0	0	0	0	0	0	0	0	0	0	0	0	0	0	0	0	0	0	0	0	0	0	0	0	0	0	0	0	0	0	0	0	0	0	0	0	0	0
Ten1	0	0	0	0	1.11	0	0	0	0	0	0	0	0	0	0	0	0	0	0	0	0	0	0	0	0	0	0	0	0	0	0	0	0	0	0	0	0	0	0	0	0	0	0	0	0	0	0	0	0
Blmh	0	0	0	1.02	1.05	0	-1.02	0	0	0	0	0	0	0	0	0	0	0	0	0	0	0	0	0	0	0	0	0	0	0	0	0	0	0	0	0	0	0	0	0	0	0	0	0	0	0	0	0	0
Ywhae	0	0	0	1.08	0	0	0	0	0	0	0	0	0	0	0	0	0	0	0	0	0	0	0	0	0	0	0	0	0	0	0	0	0	0	0	0	0	0	0	0	0	0	0	0	0	0	0	0	0
Nme2	0	0	0	1.87	2.38	0	0	0	0	0	0	0	0	0	0	0	0	0	0	0	0	0	0	0	0	1.14	1.02	0	0	0	0	0	0	0	0	0	0	0	0	1.34	1.22	0	0	0	0	0	0	0	0
Ppp2r3c	0	0	0	1.4	0	0	0	0	0	0	0	0	0	0	0	0	0	0	0	0	0	0	0	0	0	0	0	0	0	0	0	0	0	0	0	0	0	0	0	0	0	0	0	0	0	0	0	0	0
Slirp	0	0	0	1.33	1.44	0	0	0	0	0	0	0	0	0	0	0	0	0	0	0	0	0	0	0	0	0	0	0	0	0	0	0	0	0	0	0	1.13	0	0	1.03	1.08	0	0	0	0	0	0	0	0
Psmc1	0	0	0	1.65	1.55	0	0	0	0	0	0	0	0	0	0	0	0	0	0	0	0	0	0	0	0	0	0	0	0	0	0	0	0	0	0	0	0	0	0	0	0	0	0	0	0	0	0	0	0
Gdi2	0	0	0	0	1.12	0	0	0	0	0	0	0	0	0	0	0	0	0	0	0	0	0	0	0	0	0	0	0	0	0	0	0	0	0	0	0	0	0	0	0	0	0	0	0	0	0	0	0	0
Atp5mpl	0	0	0	1.57	1.89	0	0	0	0	0	0	0	0	0	0	0	0	0	0	0	0	0	0	0	0	0	0	0	0	0	0	0	0	0	0	0	0	0	0	0	0	0	0	0	0	0	0	0	0
Tmem14c	0	0	0	2	2.12	0	-1.36	-1.86	0	0	0	0	0	0	0	0	0	0	0	0	0	0	0	0	0	0	0	0	0	1.19	0	0	0	0	0	0	0	0	0	0	0	0	0	0	0	0	0	0	0
Dek	0	0	0	1	0	0	0	0	0	0	0	0	0	0	0	0	0	0	0	0	0	0	0	0	0	0	0	0	0	0	0	0	0	0	0	0	0	0	0	0	0	0	0	0	0	0	0	0	0
Ctsl	0	2.07	0	3.14	3.75	0	0	1.03	1.14	0	0	0	0	0	1.39	0	0	0	0	1.62	1.72	0	0	0	0	0	0	0	0	0	0	0	0	0	0	0	0	0	0	0	0	0	0	1.29	1.17	0	0	0	0
Uqcrb	0	0	0	0	1.5	0	0	0	0	0	0	0	0	0	0	0	0	0	0	0	0	0	0	0	0	0	0	0	0	0	0	0	0	0	0	0	0	0	0	1.01	1.03	0	0	0	0	0	0	0	0
Ndufs6	0	0	1.04	1.49	1.58	0	0	0	0	0	0	0	0	0	0	0	0	0	0	0	0	0	0	0	0	0	0	0	0	0	0	0	0	0	0	0	0	0	0	0	0	0	0	0	0	0	0	0	0
Mrpl36	0	0	0	1.08	1.7	0	0	0	0	0	0	0	0	0	0	0	0	0	0	0	0	0	0	0	0	0	0	0	0	0	0	0	0	0	0	0	0	0	0	0	0	0	0	0	0	0	0	0	0
Btf3	0	0	0	1.11	1.49	0	0	0	0	0	0	0	0	0	0	0	0	0	0	0	0	0	0	0	0	0	0	0	0	0	0	0	0	0	0	0	0	0	0	0	0	0	0	0	0	0	0	0	0
Psmd6	0	0	0	1.23	1.6	0	0	0	0	0	0	0	0	0	0	0	0	0	0	0	0	0	0	0	0	0	0	0	0	0	0	0	0	0	0	0	0	0	0	0	0	0	0	0	0	0	0	0	0
Vdac2	0	1.07	0	1.39	1.57	0	0	0	0	0	0	0	0	0	0	0	0	0	0	0	0	0	0	0	0	0	0	0	0	0	0	0	0	0	0	0	0	0	0	0	0	0	0	0	0	0	0	0	0
Comtd1	0	0	0	0	1.99	0	0	0	0	0	0	0	0	0	0	0	0	0	0	0	0	0	0	0	0	0	0	0	0	0	0	0	0	0	0	0	0	0	0	0	0	0	0	0	0	0	0	0	0
Rtraf	0	0	0	0	1.73	0	0	0	0	0	0	0	0	0	0	0	0	0	0	0	0	0	0	0	0	0	0	0	0	0	0	0	0	0	0	0	0	0	0	0	0	0	0	0	0	0	0	0	0
Ap3m1	0	0	0	0	1.25	0	0	-1.17	0	0	0	0	0	0	0	0	0	0	0	0	0	0	0	0	0	0	0	0	0	0	0	0	0	0	0	0	0	0	0	0	0	0	0	0	0	0	0	0	0
Rnase4	0	0	0	3.52	2.89	2.34	0	-1.23	0	1.19	0	0	0	0	0	1.45	1.5	0	0	0	0	0	0	0	0	0	0	0	0	0	0	-1.16	0	0	0	0	0	0	0	0	0	0	0	0	0	0	0	0	0
Spcs1	0	0	0	1.67	1.57	1.75	0	0	0	0	0	0	0	0	0	0	0	0	0	0	0	0	0	0	0	0	0	0	0	0	0	0	0	0	0	0	0	0	0	0	0	0	0	0	0	0	0	0	0
Rnaseh2b	0	0	0	2.09	2.17	0	0	0	0	0	0	0	0	-1.01	0	0	-1.07	0	0	0	0	0	0	0	0	0	0	1.11	1.19	0	0	0	0	1.06	0	0	0	0	0	0	0	0	0	0	0	0	0	0	0
Tkt	0	0	2.29	2.08	2.27	0	0	-1.01	0	0	0	0	0	0	-1.05	0	0	0	0	0	0	0	0	0	0	0	0	0	0	0	-1.01	0	0	0	0	0	0	0	0	0	0	0	0	0	0	0	0	0	0
Dnajc15	0	0	0	1.31	1.38	0	0	0	0	0	0	0	0	0	0	0	0	0	0	0	0	0	0	0	0	0	0	0	0	0	0	0	0	0	0	0	0	0	0	0	0	0	0	0	0	0	0	0	0
Itm2b	0	0	1.02	1.25	1.19	0	0	0	-1.04	0	0	0	0	0	0	1.27	1.27	0	0	0	0	0	0	0	-1.21	0	0	0	0	0	0	0	0	0	0	0	0	0	0	0	0	0	0	0	0	0	0	0	0
Dab2	4.47	0	0	3.75	4.09	0	0	0	0	0	0	0	0	1.79	3.53	1.96	2.18	0	0	1.28	0	0	0	0	0	0	0	0	0	0	0	0	0	0	0	0	0	2.24	3.13	2.49	2.16	0	0	0	0	0	0	0	0
Psmb5	0	0	0	1.71	1.91	0	0	0	0	0	0	0	0	0	0	0	0	0	0	0	0	0	0	0	0	0	0	0	0	0	0	0	0	0	0	0	0	0	0	0	0	0	0	0	0	0	0	0	0
Sub1	0	0	0	0	1.46	0	0	0	0	0	0	0	0	0	0	0	0	0	0	0	0	0	0	0	0	0	0	0	0	0	0	0	0	0	0	0	0	0	0	0	0	0	0	0	0	0	0	0	0
Cma1	0	0	0	0	3.51	0	0	0	0	0	0	0	0	0	0	0	0	0	0	0	0	0	0	0	0	0	0	0	0	0	0	0	0	0	0	0	0	0	0	0	0	0	0	0	0	0	0	0	0
Myo10	0	0	0	1.5	0	0	0	0	0	0	0	0	0	0	0	0	1.58	0	0	0	0	0	0	0	0	0	0	0	0	0	0	0	0	0	0	0	0	0	0	0	0	0	0	0	0	0	0	0	0
Atp6v1c1	0	0	0	1.26	1.14	0	0	0	0	0	0	0	0	0	0	0	0	0	0	0	0	0	0	0	0	0	0	0	0	0	0	0	0	0	0	0	0	0	0	0	0	0	0	0	0	0	0	0	0
Eif3e	0	0	0	0	1.29	0	0	0	0	0	0	0	0	0	0	0	0	0	0	0	0	0	0	0	0	0	0	0	0	0	0	0	0	0	0	0	0	0	0	0	0	0	0	0	0	0	0	0	0
Ndufb9	0	0	1.22	1.42	1.34	0	0	0	0	0	0	0	0	0	0	0	0	0	0	0	0	0	0	0	0	0	0	0	0	0	0	0	0	0	0	0	0	0	0	0	0	0	0	0	0	0	0	0	0
Mrpl13	0	0	0	0	1.16	0	0	0	0	0	0	0	0	0	0	0	0	0	0	0	0	0	0	0	0	0	0	0	0	0	0	0	0	0	0	0	0	0	0	0	0	0	0	0	0	0	0	0	0
Rbx1	0	0	0	0	1.21	0	0	0	0	0	0	0	0	0	0	0	0	0	0	0	0	0	0	0	0	0	0	0	0	0	0	0	0	0	0	0	0	0	0	0	0	0	0	0	0	0	0	0	0
Tomm22	0	0	0	0	1.26	0	0	0	0	0	0	0	0	0	0	0	0	0	0	0	0	0	0	0	0	0	0	0	0	0	0	0	0	0	0	0	0	0	0	0	0	0	0	0	0	0	0	0	0
Smdt1	0	0	0	1.44	1.46	0	0	-1.02	0	0	0	0	0	0	0	0	0	0	0	0	0	0	0	0	0	0	0	0	0	0	0	0	0	0	0	0	0	0	0	0	0	0	0	0	0	0	0	0	0
Mrpl40	0	0	0	1.29	1.27	0	0	0	0	0	0	0	0	0	0	0	0	0	0	0	0	0	0	0	0	0	0	0	0	0	0	0	0	0	0	0	0	0	0	0	0	0	0	0	0	0	0	0	0
Tfg	0	0	0	1.57	1.36	0	0	0	0	0	0	0	0	0	0	0	0	0	0	0	0	0	0	0	0	0	0	0	0	0	0	0	0	0	0	0	0	0	0	0	0	0	0	-1.11	0	0	0	0	0
Rfc4	0	0	0	2.5	2.24	0	0	0	0	0	0	0	0	-2.76	0	0	-1.06	0	0	0	0	0	0	0	0	0	0	1.64	0	0	0	0	0	0	0	0	0	-1.11	0	0	0	0	0	0	0	0	0	0	0
Atp5j	0	0	1.24	1.7	1.95	0	0	0	0	0	0	0	0	0	0	0	0	0	0	0	0	0	0	0	0	0	0	0	0	0	0	0	0	0	0	0	0	0	0	0	0	0	0	0	0	0	0	0	0
Stfa2	0	0	5.98	6.92	7.07	0	0	0	0	0	0	0	0	0	0	0	0	0	0	0	0	0	0	0	0	0	0	3.71	3.69	0	0	0	3.35	6.39	5.88	0	0	0	5.95	8.02	7.95	0	0	0	0	0	0	0	0
Chaf1b	0	0	0	2.05	1.95	0	0	0	0	0	0	0	0	0	-1.37	0	-1.88	0	0	0	0	0	0	0	0	0	0	0	0	0	0	0	0	0	0	0	0	0	0	0	0	0	0	0	0	0	0	0	0
Atp5o.1	0	0	0	1.45	1.46	0	0	0	0	0	0	0	0	0	0	0	0	0	0	0	0	0	0	0	0	0	0	0	0	0	0	0	0	0	0	0	0	0	0	0	0	0	0	0	0	0	0	0	0
Tmem50b	0	0	0	0	1.25	0	0	0	0	0	0	0	0	0	0	0	0	0	0	0	0	0	0	0	0	0	0	0	0	0	0	0	0	0	0	0	0	0	0	0	0	0	0	0	0	0	0	0	0
Tuba1b	0	0	0	2.11	2.32	0	0	0	0	0	0	0	0	0	0	0	-1.16	0	0	0	0	0	0	0	0	1.02	1.31	1.42	1.16	0	0	0	0	0	0	0	0	0	0	0	0	0	0	0	0	0	0	0	0
Cox14	0	0	0	0	1.25	0	0	0	0	0	0	0	0	0	0	0	0	0	0	0	0	0	0	0	0	0	0	0	0	0	0	0	0	0	0	0	0	0	0	0	0	0	0	0	0	0	0	0	0
Lima1	0	0	0	1.55	1.99	0	0	-1.25	0	0	0	0	0	0	1.33	0	0	0	0	0	0	0	0	0	0	0	0	0	0	0	0	0	0	0	0	0	-1.03	-1.46	-1.13	-1.16	-1.52	0	0	0	0	0	0	0	0
Tarbp2	0	0	0	1.29	0	0	0	0	0	0	0	0	0	0	0	0	0	0	0	0	0	0	0	0	0	0	0	0	0	0	0	0	0	0	0	0	0	0	0	0	0	0	0	0	0	0	0	0	0
Ndufa5	0	0	0	1.11	0	0	0	0	0	0	0	0	0	0	0	0	0	0	0	0	0	0	0	0	0	0	0	0	0	0	0	0	0	0	0	0	0	0	0	0	0	0	0	0	0	0	0	0	0
Gzma	3.95	2.39	2.67	4.54	4.68	1.8	0	0	2.57	3.18	3.24	0	1.93	1.09	0	-1.51	-1.65	1.07	0	0	0	0	2.23	0	0	0	1.25	1.46	1.36	0	0	0	2.13	3.44	3.32	2.22	1.66	2.16	2.84	2.79	1.96	0	0	0	0	0	0	0	0
Nagpa	0	0	0	1.98	2.02	0	0	0	0	0	0	0	0	0	0	0	0	0	0	0	0	0	0	0	0	0	0	0	0	0	0	0	0	0	0	0	0	0	0	0	1.08	0	0	0	0	0	0	0	0
Bsg	0	0	0	1.4	1.24	0	0	0	0	0	0	0	0	0	0	0	0	0	0	0	0	0	0	0	0	0	0	0	0	0	0	0	0	0	0	0	0	0	0	0	0	0	0	0	0	0	0	0	0
Clec4n	0	0	3.08	3.41	4.14	0	0	0	0	2.7	3.03	0	0	0	1.66	0	0	0	0	0	0	0	0	0	0	0	0	1.05	0	0	0	0	0	1.81	0	0	0	0	2.1	2.53	0	0	0	0	0	0	0	0	0
Mrpl14	0	0	0	1.73	2.21	0	0	-1.66	0	0	0	0	0	0	0	0	0	0	0	0	0	0	0	0	0	0	0	0	0	0	0	0	0	0	0	0	0	0	0	0	0	0	0	-1.02	0	0	0	0	0
Sgo1	0	0	0	3.57	3.35	0	0	0	0	0	0	0	0	0	-2.68	-1.74	-1.7	0	0	0	0	0	0	0	0	0	0	2.23	2.19	0	0	0	0	0	0	0	0	0	0	0	-1.06	0	0	0	0	0	0	0	0
Mrps18a	0	0	0	0	1.02	0	0	0	0	0	0	0	0	0	0	0	0	0	0	0	0	0	0	0	0	0	0	0	0	0	0	0	0	0	0	0	0	0	0	0	0	0	0	0	0	0	0	0	0
Trem2	0	0	0	2	2.29	1.99	0	0	0	0	0	0	0	0	0	0	0	0	0	0	0	0	0	0	0	0	0	0	0	0	0	0	0	0	0	0	0	0	0	0	0	0	0	0	0	0	0	0	0
Ndufv3	0	0	0	1.54	1.31	0	0	-1.03	0	0	0	0	0	0	0	0	0	0	0	0	0	0	0	0	0	0	0	0	0	0	0	0	0	0	0	0	0	0	0	0	0	0	0	0	0	0	0	0	0
Myom1	0	0	0	2.35	0	0	0	0	0	0	0	0	0	0	0	0	0	0	0	0	0	0	0	0	0	0	0	0	0	0	0	0	0	0	0	0	0	0	0	0	0	0	0	0	0	0	0	0	0
Ndufv2	0	0	0	1.13	1.5	0	0	0	0	0	0	0	0	0	0	0	0	0	0	-1	0	0	0	0	0	0	0	0	0	0	0	0	0	0	0	0	0	0	0	0	0	0	0	0	0	0	0	0	0
Pot1b	0	0	0	1.65	2.31	0	0	0	0	0	0	0	0	0	0	0	0	0	0	0	0	0	0	0	0	0	0	0	0	0	0	0	0	0	0	0	0	0	0	0	0	0	0	0	0	0	0	0	0
Mrpl28	0	0	0	1.64	1.59	0	0	0	0	0	0	0	0	0	0	0	0	0	0	0	0	0	0	0	0	0	0	1.2	0	0	0	0	0	0	0	0	0	0	0	0	0	0	0	0	0	0	0	0	0
Uqcc2	0	0	0	1.43	1.7	0	0	0	0	0	0	0	0	0	0	0	0	0	0	0	0	0	0	0	0	0	0	0	0	0	0	0	0	0	0	0	0	0	0	0	0	0	0	0	0	0	0	0	0
Pfdn6	0	0	0	0	1.29	0	0	0	0	0	0	0	0	0	0	0	0	0	0	0	0	0	0	0	0	0	0	0	0	0	0	0	0	0	0	0	0	0	0	0	0	0	0	0	0	0	0	0	0
Pfdn1	0	0	0	0	1.7	0	0	0	0	0	0	0	0	0	0	0	0	0	0	0	0	0	0	0	0	0	0	0	0	0	0	0	0	0	0	0	0	0	0	0	0	0	0	0	0	0	0	0	0
Rbfa	0	0	1.31	1.28	1.21	0	0	0	0	0	0	0	0	0	0	0	0	0	0	0	0	0	0	0	0	0	0	0	0	0	0	0	0	0	0	0	0	0	0	0	0	0	0	0	0	0	0	0	0
Txnl1	0	0	0	1.28	0	0	0	0	0	0	0	0	0	0	0	0	0	0	0	0	0	0	0	0	0	0	0	0	1.08	0	0	0	0	0	0	0	0	0	0	0	0	0	0	0	0	0	0	0	0
Slc12a2	0	0	0	2.13	2.35	0	0	0	0	0	0	0	0	0	0	0	0	0	0	0	0	0	0	0	-1.6	0	0	0	0	0	0	0	0	0	0	0	0	0	0	0	0	0	0	0	0	0	0	0	0
Csf1r	0	0	1.8	2.63	3.13	0	-1.35	-1.84	-1.34	0	0	0	0	0	0	1.51	1.58	0	0	-1.22	-1.46	0	0	0	-1.85	-2.25	-1.49	0	0	0	0	0	0	1.37	1.16	0	0	0	0	0	0	0	0	0	0	0	0	0	0
Ms4a8a	0	2.62	0	2.71	3.84	0	0	0	0	0	0	0	0	0	0	0	0	0	0	0	0	0	0	0	0	0	0	0	0	0	0	0	0	0	0	0	0	0	0	0	0	0	0	0	0	0	0	0	0
Lipa	0	0	1.25	1.85	1.86	0	-1.67	-2	0	0	0	0	0	0	0	0	0	-1.08	-1.01	-1.98	0	0	0	0	-1.83	-1.97	0	0	0	0	-1.03	0	0	0	0	0	-1.08	0	0	0	0	0	-1.11	0	0	0	0	0	0
Rpp30	0	0	0	0	1.83	0	0	0	0	0	0	0	0	0	0	0	-1.1	0	0	0	0	0	0	0	0	0	1.25	0	0	0	0	0	0	0	0	0	0	0	0	0	0	0	0	0	0	0	0	0	0
Mrpl21	0	0	0	1.29	0	0	0	0	0	0	0	0	0	0	0	0	0	0	0	0	0	0	0	0	0	0	0	0	0	0	0	0	0	0	0	0	0	0	0	0	0	0	0	0	0	0	0	0	0
Coro1b	0	0	1.22	1.46	1.77	0	0	0	0	0	0	0	0	0	0	0	0	0	0	0	0	0	0	0	0	0	0	0	0	0	0	0	0	0	0	0	0	0	0	0	0	0	0	0	0	0	0	0	0
Aip	0	0	0	1.19	1.06	0	0	0	0	0	0	0	0	0	0	0	0	0	0	0	0	0	0	0	0	0	0	0	0	0	0	0	0	0	0	0	0	0	0	0	0	0	0	0	0	0	0	0	0
Rab1b	0	0	0	1.39	0	0	0	0	0	0	0	0	0	0	0	0	0	0	0	0	0	0	0	0	0	0	0	0	0	0	0	0	0	0	0	0	0	0	0	0	0	0	0	0	0	0	0	0	0
Cpt1a	0	1.44	0	1.34	1.13	0	0	0	0	0	0	0	0	0	0	1.06	0	0	0	0	0	0	0	0	-1.09	0	0	0	0	0	0	0	0	0	0	0	0	0	0	0	0	0	0	0	0	0	0	0	0
Capn1	0	0	1.82	1.62	1.61	0	0	0	0	0	0	0	0	0	0	0	0	0	0	0	0	0	0	0	0	0	0	0	0	0	0	0	0	0	0	0	0	0	0	0	0	0	-1.12	-1.29	0	0	0	0	0
Tcf7l2	0	2.91	0	2.8	2.86	0	0	0	0	0	0	0	0	0	0	0	0	0	0	0	0	0	0	0	0	0	0	0	0	0	0	0	0	0	0	0	0	1.26	0	0	0	0	0	0	0	0	0	0	0
P4hb	0	0	1.24	1.97	1.78	0	0	0	0	0	0	0	0	0	1.02	0	0	0	0	0	0	0	0	0	0	0	0	0	0	0	0	0	0	0	0	0	0	0	1.02	1.55	1.57	0	-1	0	0	0	0	0	0
Cenpx	0	0	0	1.43	1.25	0	0	-1.31	0	0	0	0	0	0	0	0	0	0	0	-1.29	0	0	0	0	-1.13	0	0	0	0	0	0	-1.42	0	0	0	0	0	0	0	0	0	0	0	0	0	0	0	0	0
Cbr2	0	0	0	4.13	4.72	0	0	0	0	0	0	0	0	0	0	0	0	0	0	0	0	0	0	0	0	0	0	0	0	0	0	-1.52	0	0	0	0	0	0	0	0	0	0	0	0	0	0	0	0	0
Ndufb8	0	0	0	1.66	1.63	0	0	0	0	0	0	0	0	0	0	0	0	0	0	0	0	0	0	0	0	0	0	0	0	0	0	0	0	0	0	0	0	0	0	0	0	0	0	0	0	0	0	0	0
Hsd17b10	0	0	0	1.54	1.03	0	0	0	0	0	0	0	0	0	0	0	0	0	0	0	0	0	0	0	0	0	0	0	0	0	0	0	0	0	0	0	0	0	0	0	0	0	0	0	0	0	0	0	0
Prdx4	0	0	0	1.75	1.56	0	0	0	0	0	0	0	0	0	0	0	0	0	0	-1.05	0	0	0	0	0	0	0	0	0	0	0	0	0	0	0	0	0	0	0	0	0	0	0	0	0	0	0	0	0
Nabp2	0	0	0	1.01	1.23	0	0	0	0	0	0	0	0	0	0	0	0	0	-1.25	0	0	0	0	0	0	0	0	0	0	0	0	0	0	0	0	0	0	0	0	0	0	0	0	0	0	0	0	0	0
Cnpy2	0	0	0	1.54	1.54	0	0	0	0	0	0	0	0	0	0	0	0	0	0	0	0	0	0	0	0	0	0	0	0	0	0	0	0	0	0	0	0	0	0	0	0	0	0	0	0	0	0	0	0
Atp5b	0	0	0	1.24	0	0	0	0	0	0	0	0	0	0	0	0	0	0	0	0	0	0	0	0	0	0	0	0	0	0	0	0	0	0	0	0	0	0	0	0	0	0	0	0	0	0	0	0	0
Dctn2	0	0	0	1.14	0	0	0	0	0	0	0	0	0	0	0	0	0	0	0	0	0	0	0	0	0	0	0	0	0	0	0	0	0	0	0	0	0	0	0	0	0	0	0	0	0	0	0	0	0
Atp5a1	0	0	0	1.08	1.04	0	0	0	0	0	0	0	0	0	0	0	0	0	0	0	0	0	0	0	0	0	0	0	0	0	0	0	0	0	0	0	0	0	0	0	0	0	0	0	0	0	0	0	0
Psmd13	0	0	0	1.47	1.42	0	0	0	0	0	0	0	0	0	0	0	0	0	0	0	0	0	0	0	0	0	0	0	0	0	0	0	0	0	0	0	0	0	0	1.11	1.07	0	0	0	0	0	0	0	0
Chid1	0	0	0	1.64	0	0	0	0	0	0	0	0	0	0	0	0	0	0	0	0	0	0	0	0	0	0	0	0	0	0	0	0	0	0	0	0	0	0	0	0	0	0	0	0	0	0	0	0	0
Apool	0	0	0	1.35	1.41	0	0	0	0	0	0	0	0	0	0	0	0	0	0	0	0	0	0	0	0	0	0	0	0	0	0	0	0	0	0	0	0	0	0	0	0	0	0	0	0	0	0	0	0
Cct8	0	0	0	1.18	1.07	0	0	0	0	0	0	0	0	0	0	0	0	0	0	0	0	0	0	0	0	0	0	0	0	0	0	0	0	0	0	0	0	0	0	0	0	0	0	0	0	0	0	0	0
Hprt	0	0	0	1.87	1.81	0	0	0	0	0	0	0	0	0	0	0	0	0	0	0	0	0	0	0	0	0	0	0	0	0	0	0	0	0	0	0	0	0	0	0	0	0	0	0	0	0	0	0	0
Tyms	1.83	0	0	3.47	3.32	0	0	-1.45	0	0	0	0	0	-1.79	-1.56	-1.23	-1.47	0	0	0	0	0	0	0	0	1.75	2.51	2.65	2.57	2.42	0	0	0	0	0	0	0	0	0	0	0	0	0	0	0	0	0	0	0
Atp5c1	0	0	0	1.36	1.62	0	0	0	0	0	0	0	0	0	0	0	0	0	0	0	0	0	0	0	0	0	0	0	0	0	0	0	0	0	0	0	0	0	0	0	0	0	0	0	0	0	0	0	0
Pgm2	0	0	0	1.74	1.52	0	0	0	0	0	0	0	0	0	0	0	0	0	0	0	0	0	0	0	0	0	0	0	0	0	0	0	0	0	0	0	0	0	0	0	0	0	0	0	0	0	0	0	0
Idh1	0	0	0	3.05	3.47	0	-1.43	-2.23	0	0	0	0	0	0	0	0	0	0	-1.58	-3	0	0	0	0	-2.3	-1.55	0	0	0	0	0	0	0	0	0	0	-2.41	-2.18	0	0	0	0	0	0	0	0	0	0	0
Eef1b2	0	0	0	0	1.18	0	0	0	0	0	0	0	0	0	0	0	0	0	0	0	0	0	0	0	0	0	0	0	0	0	0	0	0	0	0	0	0	0	0	0	0	0	0	0	0	0	0	0	0
Nif3l1	0	0	0	1.65	0	0	0	0	0	0	0	0	0	0	0	0	0	0	0	0	0	0	0	0	0	0	1.3	1.36	0	0	0	0	0	0	0	0	0	0	0	0	0	0	0	0	0	0	0	0	0
Psmd1	0	0	0	1.15	0	0	0	0	0	0	0	0	0	0	0	0	0	0	0	0	0	0	0	0	0	0	0	0	0	0	0	0	0	0	0	0	0	0	0	0	0	0	0	0	0	0	0	0	0
Eif4e2	0	0	0	1.15	1.4	0	0	0	0	0	0	0	0	0	0	0	0	0	0	0	0	0	0	0	0	0	0	0	0	0	0	0	0	0	0	0	0	0	0	0	0	0	0	0	0	0	0	0	0
Serpinb8	0	0	0	4.09	3.93	0	0	0	0	0	0	0	0	0	0	0	0	0	0	0	0	0	0	0	0	0	0	0	0	0	0	0	0	0	0	0	0	0	0	0	0	0	0	0	0	0	0	0	0
Cln8	0	0	0	2.42	2.89	0	0	0	0	0	0	0	0	0	0	0	0	0	0	0	0	0	0	0	0	0	0	0	0	0	0	0	0	0	0	0	0	0	0	0	0	0	0	0	0	0	0	0	0
Pam	0	0	1.53	1.37	1.28	0	0	0	0	0	0	0	0	0	0	0	0	0	0	0	0	0	0	0	0	0	0	0	0	0	0	0	0	0	0	0	0	0	0	0	0	0	0	0	0	0	0	0	0
Dbi	0	0	0	2.48	2.57	0	0	0	0	0	0	0	0	0	0	0	0	0	0	0	0	0	0	0	-1.18	0	0	0	0	0	0	0	0	0	0	0	0	0	0	0	1.06	0	0	0	0	0	0	0	0
Marco	3.82	3.83	4.04	8.85	8.7	4.68	0	1.89	2.24	4.62	4.83	0	3.97	5.33	5.46	4.79	4.45	0	0	0	0	0	0	0	0	0	1.6	2.59	2.2	0	0	0	1.81	3.51	2.58	0	3.54	3.73	5	5.53	4.86	0	0	0	0	0	0	0	0
Rab29	0	0	1.33	1.59	1.93	0	0	0	0	0	0	0	0	0	0	0	0	0	0	0	0	0	0	0	0	0	0	0	0	0	0	0	0	0	0	0	0	0	0	0	0	0	0	0	0	0	0	0	0
Cyb5r1	0	0	2.52	1.88	1.87	0	0	0	0	0	0	0	0	0	0	0	0	0	0	0	0	0	0	0	0	0	0	0	0	0	0	-2.04	0	0	0	0	-1.46	0	0	0	0	0	0	0	0	0	0	0	0
Capn2	0	0	0	2.02	1.68	0	0	0	0	0	0	0	0	0	1.41	0	0	0	0	0	0	0	0	0	0	0	0	0	0	0	0	0	0	0	0	0	0	0	0	0	0	0	0	0	0	0	0	0	0
Cenpf	3.56	3.43	2.57	4.83	5.07	0	0	0	0	0	0	0	0	-1.24	-2.68	-1.67	-2.12	0	0	0	0	0	2.06	0	0	0	1.16	1.82	2.08	2.17	0	0	0	1.98	2.15	0	0	0	-1.04	-1.02	-1.11	0	0	0	0	0	0	0	0
Sephs1	0	0	0	0	1.68	0	0	0	0	0	0	0	0	0	0	0	0	0	0	0	0	0	0	0	0	0	0	0	0	0	0	0	0	0	0	0	0	0	0	0	0	0	0	0	0	0	0	0	0
Nuf2	0	0	0	2.47	2.3	0	0	0	0	0	0	0	0	0	-1.8	0	-1.6	0	0	0	0	0	0	0	0	0	0	1.52	0	0	0	0	0	0	0	0	0	0	0	0	0	0	0	0	0	0	0	0	0
Aldh9a1	0	0	0	1.6	0	0	0	0	-1.05	0	0	0	0	0	0	0	0	0	0	0	0	0	0	0	0	0	0	0	0	0	0	0	0	0	0	0	0	0	0	1.19	0	0	0	0	0	0	0	0	0
Vamp4	0	0	0	0	1.61	0	0	0	0	0	0	0	0	0	0	0	0	0	0	0	0	0	0	0	0	0	0	0	0	0	0	0	0	0	0	0	0	0	0	1.09	1.11	0	0	0	0	0	0	0	0
Rsu1	0	0	0	2.42	1.45	1.91	0	0	0	0	0	0	0	0	0	0	0	0	0	0	0	0	0	0	-1.44	0	0	0	0	0	0	0	0	0	0	0	0	0	0	0	0	0	0	0	0	0	0	0	0
Ndufa8	0	0	1.47	1.42	1.64	0	0	0	0	0	0	0	0	0	0	0	0	0	0	-1.17	0	0	0	0	0	0	0	0	0	0	0	0	0	0	0	0	0	0	0	0	0	0	0	0	0	0	0	0	0
Fcna	0	0	0	3.91	4.43	2.89	0	-1.11	0	0	0	0	0	0	0	0	0	0	0	0	0	0	0	0	-1.58	-1.01	-1.95	-1.25	0	0	0	0	0	0	0	0	0	0	0	-1.43	0	0	0	0	0	0	0	0	0
Tmem141	0	0	0	3.61	3.62	0	0	0	0	0	0	0	0	0	0	0	0	0	-1.23	-1.23	0	0	0	0	0	0	0	0	0	0	0	0	0	0	0	0	0	0	0	0	0	0	0	0	0	0	0	0	0
Uap1l1	0	0	0	1.38	0	0	0	0	0	0	0	0	0	0	0	0	0	0	0	0	0	0	0	0	0	0	0	0	0	0	0	0	0	0	0	0	0	0	0	0	0	0	0	0	0	0	0	0	0
Dnajc10	0	0	0	1.15	1.14	0	0	1.18	0	0	0	0	0	0	0	0	0	0	0	0	0	0	0	0	0	0	0	0	0	0	0	0	0	0	0	0	0	0	0	0	0	0	0	0	0	0	0	0	0
Hat1	0	0	0	1.37	1.65	0	0	0	0	0	0	0	0	0	0	0	0	0	0	0	0	0	0	0	1.24	1.24	1.22	1.27	0	0	0	0	0	0	0	0	0	0	0	0	0	0	0	0	0	0	0	0	0
Ola1	0	0	0	1.35	1.46	0	0	0	0	0	0	0	0	0	0	0	0	0	0	0	0	0	0	0	0	0	0	0	0	0	0	0	0	0	0	0	0	0	0	0	1.12	0	0	0	0	0	0	0	0
Hsd17b12	0	0	0	1.7	1.33	0	0	0	0	0	0	0	0	0	0	0	0	0	0	0	0	0	0	0	0	0	0	0	0	0	0	0	0	0	0	0	0	0	0	0	0	0	0	0	0	0	0	0	0
Cops2	0	0	0	1.05	1.29	0	1.01	1.03	0	0	0	0	0	0	0	0	0	0	0	0	0	0	0	0	0	0	0	0	0	0	0	0	0	0	0	0	0	0	0	0	0	0	0	0	0	0	0	0	0
Galk2	0	0	0	1.49	0	0	0	0	0	0	0	0	0	0	0	0	0	0	0	0	0	0	0	0	0	0	0	0	0	0	0	0	0	0	0	0	0	0	0	0	0	0	0	0	0	0	0	0	0
Pdia3	1.28	1.06	1.21	2.36	1.81	0	0	1.19	0	0	0	0	0	0	0	0	0	0	0	0	0	0	0	0	0	0	0	0	1.01	0	0	0	0	0	0	0	0	0	0	1.62	1.38	0	0	0	0	0	0	0	0
Spred1	0	0	0	2.41	2.72	0	0	0	0	0	0	0	0	0	1.3	0	0	0	0	0	0	0	0	0	0	0	0	0	0	0	0	0	0	0	0	0	0	0	0	0	0	0	0	0	0	0	0	0	0
Tpx2	2.79	0	0	4.13	4.21	0	0	0	0	0	0	0	0	-1.32	-2.03	-1.78	-1.67	0	0	0	0	0	0	0	0	0	0	1.94	2.1	1.55	0	0	0	2.62	2.62	0	0	0	0	0	0	0	0	0	0	0	0	0	0
E2f1	0	0	0	2.02	1.67	0	0	0	0	0	0	0	0	0	0	0	0	0	0	0	0	0	0	0	0	0	0	1.83	0	0	0	0	0	0	0	0	-1.03	-1.08	0	0	0	0	0	0	0	0	0	0	0
Psma7	1.37	0	1.04	1.49	1.6	0	0	0	0	0	0	0	0	0	0	0	0	0	0	0	0	0	0	0	1.11	1.22	0	0	0	0	0	0	0	0	0	0	0	0	0	0	0	0	0	0	0	0	0	0	0
Gss	0	0	0	1.91	0	0	0	0	0	0	0	0	0	0	0	0	0	0	0	-1.36	0	0	0	0	0	0	0	0	0	0	0	0	0	0	0	0	0	0	0	0	0	0	0	0	0	0	0	0	0
Rpn2	0	0	0	1.69	1.4	0	0	0	0	0	0	0	0	0	0	0	0	0	0	0	0	0	0	0	0	0	0	0	0	0	0	0	0	0	0	0	0	0	0	0	0	0	0	0	0	0	0	0	0
Ndufb5	0	0	0	1.18	1.28	0	0	0	0	0	0	0	0	0	0	0	0	0	0	0	0	0	0	0	0	0	0	0	0	0	0	0	0	0	0	0	0	0	0	0	0	0	0	0	0	0	0	0	0
Anxa5	0	0	0	2.44	2.32	1.37	0	0	0	0	0	0	0	0	0	0	0	0	0	0	0	0	0	0	0	0	0	0	0	0	0	0	0	0	0	0	0	0	0	0	0	0	0	0	0	0	0	0	0
Mfsd1	0	0	0	1.88	1.72	0	0	0	-1.03	0	0	0	0	0	0	1.05	1.09	0	0	-1.27	0	0	0	0	0	0	0	0	0	0	0	0	0	0	0	0	0	1.09	1.21	1.54	1.54	1.03	0	0	0	0	0	0	0
Ssr3	1.36	1.28	0	1.08	1.31	0	0	1.17	0	0	0	0	0	0	0	0	0	0	0	0	0	0	0	0	0	0	0	1.03	1.1	0	0	0	0	0	0	0	0	0	0	1.14	1.22	0	0	0	0	0	0	0	0
Dram2	0	1.55	0	1.48	1.78	0	0	-1.03	0	0	0	0	0	0	0	1.06	0	0	0	0	0	0	0	0	0	0	0	0	0	0	0	0	0	0	0	0	0	0	0	0	0	0	0	0	0	0	0	0	0
Rab13	0	0	0	1.75	0	0	0	0	0	0	0	0	0	0	0	0	0	0	0	0	0	0	0	0	0	0	0	0	0	0	0	0	0	0	0	0	0	0	0	0	0	0	0	0	0	0	0	0	0
Mcub	1.77	0	0	3.06	3.27	0	0	0	0	0	0	0	0	0	0	0	0	0	0	0	0	0	0	0	0	0	0	0	0	0	0	0	0	1.73	0	0	0	0	0	0	0	0	0	0	0	0	0	0	0
Eif4e	0	0	0	0	1.16	0	0	0	0	0	0	0	0	0	0	0	0	0	0	0	0	0	0	0	0	0	0	0	0	0	0	0	0	0	0	0	0	0	0	0	0	0	0	0	0	0	0	0	0
Nans	0	0	0	1.64	1.44	0	0	0	0	0	0	0	0	0	0	0	0	0	0	0	0	0	0	0	0	0	0	1.08	1	0	0	0	0	0	0	0	0	0	0	0	0	0	0	0	0	0	0	0	0
Ambp	4.88	2.74	0	3.83	3.79	0	0	0	0	0	0	0	0	0	0	0	0	0	0	0	0	0	0	0	0	0	0	0	0	0	0	0	0	0	0	0	0	0	0	0	0	0	0	0	0	0	0	0	0
Ptgr1	0	0	0	3.75	3.93	0	0	0	0	0	0	0	0	0	0	0	0	0	0	0	0	0	0	0	0	0	0	0	0	0	0	0	0	0	0	0	0	-1.4	0	0	0	0	-1.1	-2.41	0	0	0	0	0
Pole3	0	0	0	1.29	0	0	0	0	0	0	0	0	0	0	0	0	0	0	0	0	0	0	0	0	0	0	0	0	0	0	0	0	0	0	0	0	0	0	0	0	0	0	0	0	0	0	0	0	0
Dmac1	0	0	0	1.6	1.58	1.49	0	0	0	0	0	0	0	-1.18	0	0	0	0	0	0	0	0	0	0	0	0	0	0	0	0	0	0	0	0	0	0	0	0	0	0	0	0	0	0	0	0	0	0	0
Bag1	0	0	0	1.16	0	0	0	0	0	0	0	0	0	0	0	0	0	0	0	0	0	0	0	0	0	0	0	0	0	0	0	0	0	0	0	0	0	0	0	0	0	0	0	0	0	0	0	0	0
Dctn3	0	0	0	1.18	1.08	0	0	0	0	0	0	0	0	0	0	0	0	0	0	0	0	0	0	0	0	0	0	0	0	0	0	0	0	0	0	0	0	0	0	0	0	0	0	0	0	0	0	0	0
Stoml2	0	0	0	0	1.62	0	0	0	0	0	0	0	0	0	0	0	0	0	0	0	0	0	0	0	0	0	0	0	0	0	0	0	0	0	0	0	0	0	0	0	0	0	0	0	0	0	0	0	0
Tpm2	0	0	0	3.27	1.89	2.17	0	0	0	0	0	0	0	1.42	3.29	0	1.17	0	0	0	0	0	0	0	-1.73	-1.56	0	0	0	0	0	0	0	0	0	0	0	0	0	0	0	0	0	0	0	0	0	0	0
Laptm5	0	0	0	1.1	1.04	0	0	0	0	0	0	0	0	0	0	0	0	0	0	0	0	0	0	0	-1.06	0	0	0	0	0	0	0	0	1.11	1.06	0	0	0	0	0	0	0	0	0	0	0	0	0	0
Cpt2	0	0	0	1.47	0	0	0	0	0	0	0	0	0	0	0	0	0	0	0	0	0	0	0	0	0	0	0	0	0	0	0	0	0	0	0	0	0	0	0	0	0	0	0	0	0	0	0	0	0
Prdx1	0	0	0	2.34	2.79	0	0	0	0	0	0	0	0	0	0	0	0	0	0	0	0	0	0	0	0	0	0	0	0	0	0	0	0	0	0	0	0	0	0	0	0	0	0	0	0	0	0	0	0
Akr1a1	0	1.05	0	1.9	1.89	0	0	0	0	0	0	0	0	0	0	0	0	0	0	-1.14	-1.26	0	0	0	0	0	0	0	0	0	0	0	0	0	0	0	0	0	0	0	0	0	0	0	0	0	0	0	0
Pqlc2	0	0	0	1.18	0	0	0	0	0	0	0	0	0	0	0	0	0	0	0	0	0	0	0	0	0	0	0	0	0	0	0	0	0	0	0	0	0	0	0	0	0	0	0	0	0	0	0	0	0
Capzb	0	0	1.21	1.66	1.43	0	0	0	0	0	0	0	0	0	0	0	0	0	0	0	0	0	0	0	0	0	0	0	0	0	0	0	0	0	0	0	0	0	0	0	0	0	0	0	0	0	0	0	0
Ddost	0	0	0	1.22	1.23	0	0	0	0	0	0	0	0	0	0	0	0	0	0	0	0	0	0	0	0	0	0	0	0	0	0	0	0	0	0	0	0	0	0	1.07	0	0	0	0	0	0	0	0	0
Ccdc28b	0	0	1.52	1.71	1.64	0	0	0	0	0	0	0	0	0	0	0	0	0	0	0	0	0	0	0	0	0	0	0	0	0	0	0	0	0	0	0	0	0	0	0	0	0	0	0	0	0	0	0	0
Eif3i	0	0	0	0	1.32	0	0	0	0	0	0	0	0	0	0	0	0	0	0	0	0	0	0	0	0	0	0	0	0	0	0	0	0	0	0	0	0	0	0	0	0	0	0	0	0	0	0	0	0
Psmb2	1.01	0	1.33	1.91	1.77	0	0	0	0	0	0	0	0	0	0	0	0	0	0	0	0	0	0	0	0	0	0	0	0	0	0	0	0	0	0	0	0	0	0	0	0	0	0	0	0	0	0	0	0
Trappc3	0	0	0	1.15	0	0	0	0	0	0	0	0	0	0	0	0	0	0	0	0	0	0	0	0	0	0	0	0	0	0	0	0	0	0	0	0	0	0	0	0	0	0	0	0	0	0	0	0	0
Nudc	0	0	0	1.33	1.12	0	0	0	0	0	0	0	0	0	0	0	0	0	0	0	0	0	0	0	1.04	0	0	0	0	0	0	0	0	0	0	0	0	0	0	0	0	0	0	0	0	0	0	0	0
Mrps15	0	-1.38	0	1.11	1.15	0	0	0	0	0	0	0	0	0	0	0	0	0	0	0	0	0	0	0	0	0	0	0	0	0	0	0	0	0	0	0	0	0	1.16	1.05	0	0	0	0	0	0	0	0	0
Cdca8	2.53	2.5	0	4.05	4.35	0	0	0	0	0	0	0	0	-1.5	-2.52	-1.48	-1.88	0	0	0	0	0	0	0	0	0	1.32	2.49	2.47	2	0	0	0	3.14	3	0	0	0	0	0	0	0	0	0	0	0	0	0	0
Necap2	0	0	0	1.12	1.09	0	0	0	0	0	0	0	0	0	0	0	0	0	0	0	0	0	0	0	0	0	0	0	0	0	0	0	0	0	0	0	0	0	0	0	0	0	0	0	0	0	0	0	0
Cdk14	0	0	0	1.78	1.97	0	0	0	0	0	0	0	0	0	0	0	0	0	0	0	0	0	0	0	-1.41	-1.56	0	0	0	0	-1.23	0	0	0	0	0	0	0	0	0	0	0	0	0	0	0	0	0	0
Psmc2	0	0	0	1.14	0	0	0	0	0	0	0	0	0	0	0	0	0	0	0	0	0	0	0	0	0	0	0	0	0	0	0	0	0	0	0	0	0	0	0	0	0	0	0	0	0	0	0	0	0
Acot7	0	0	0	1.95	1.13	1.55	0	0	0	0	0	0	0	-1.28	0	0	0	0	0	-1.97	-1.58	0	0	0	0	0	0	0	0	0	0	0	0	0	0	0	0	0	0	0	0	0	0	0	0	0	0	0	0
Park7	0	0	0	1.06	0	0	0	0	0	0	0	0	0	0	0	0	0	0	0	0	0	0	0	0	0	0	0	0	0	0	0	0	0	0	0	0	0	0	0	0	0	0	0	0	0	0	0	0	0
Mfn2	0	0	0	1.24	0	0	0	-1.08	0	0	0	0	0	0	0	0	0	0	0	0	0	0	0	0	0	0	0	0	0	0	0	0	0	0	0	0	0	0	0	0	0	0	0	0	0	0	0	0	0
Rer1	0	0	0	0	1.08	0	0	0	0	0	0	0	0	0	0	0	0	0	0	0	0	0	0	0	0	0	0	0	0	0	0	0	0	0	0	0	0	0	0	0	0	0	0	0	0	0	0	0	0
Fam213b	0	0	0	3.01	3.03	0	0	0	0	0	0	0	0	0	0	0	0	0	0	0	0	0	0	0	-2.03	-2.25	0	0	0	0	0	0	0	0	0	0	0	0	0	0	0	0	-1.73	-2.39	-1.2	0	0	0	0
Gnb1	0	0	0	1.49	0	0	0	0	0	0	0	0	0	0	0	0	0	0	0	0	0	0	0	0	0	0	0	0	0	0	0	0	0	0	0	0	0	0	0	0	0	0	0	0	0	0	0	0	0
Mrpl20	0	0	1.06	1.58	1.72	0	0	0	0	0	0	0	0	0	0	0	0	0	0	0	0	0	0	0	0	0	0	0	0	0	0	0	0	0	0	0	0	0	0	0	0	0	0	0	0	0	0	0	0
Sdf4	0	0	0	1.01	0	0	0	0	0	0	0	0	0	0	0	0	0	0	0	0	0	0	0	0	0	0	0	0	0	0	0	0	0	0	0	0	0	0	0	0	0	0	0	0	0	0	0	0	0
Lrpap1	0	0	0	1.62	1.48	0	0	0	0	0	0	0	0	0	0	0	0	0	0	-1.28	-1.13	0	0	0	0	0	0	0	0	0	0	0	0	0	0	0	0	0	0	0	0	0	0	0	0	0	0	0	0
Grpel1	0	0	0	0	1.08	0	0	0	0	0	0	0	0	0	0	0	0	0	0	0	0	0	0	0	0	0	0	0	0	0	0	0	0	0	0	0	0	0	0	0	0	0	0	0	0	0	0	0	0
Ran	0	0	0	1.66	2.25	0	0	0	0	0	0	0	0	-1.19	0	0	0	0	0	0	0	0	0	0	1.5	1.2	1.24	1.6	0	0	0	0	0	0	0	0	0	0	0	0	0	0	0	0	0	0	0	0	0
Vps29	0	0	1.17	1.59	1.55	0	0	0	0	0	0	0	0	0	0	0	0	0	0	0	0	0	0	0	0	0	0	0	0	0	0	0	0	0	0	0	0	0	0	0	0	0	0	0	0	0	0	0	0
Arpc3	0	0	0	0	1.22	0	0	0	0	0	0	0	0	0	0	0	0	0	0	0	0	0	0	0	0	0	0	0	0	0	0	0	0	0	0	0	0	0	0	0	0	0	0	0	0	0	0	0	0
Cit	0	0	0	3.36	3.43	0	0	0	0	0	0	0	0	0	-1.58	0	0	0	0	0	0	0	0	0	0	0	0	1.48	1.82	1.78	0	0	0	0	0	0	0	0	0	0	0	0	0	0	0	0	0	0	0
Ube3b	0	0	0	1.16	0	0	0	0	0	0	0	0	0	0	0	0	0	0	0	0	0	0	0	0	0	0	0	0	0	0	0	0	0	0	0	0	0	0	0	0	0	0	0	0	0	0	0	0	0
Rpl6	0	0	0	0	1.06	0	0	0	0	0	0	0	0	0	0	0	0	0	0	0	0	0	0	0	0	0	0	0	0	0	0	0	0	0	0	0	0	0	0	0	0	0	0	0	0	0	0	0	0
Arpc1b	0	0	1.87	1.49	1.64	0	0	0	0	0	0	0	0	0	0	0	0	0	0	1.57	1.23	0	0	0	0	0	0	0	0	0	0	0	0	1.05	0	0	0	0	0	0	0	0	0	0	0	0	0	0	0
Pdap1	0	0	0	1.02	0	0	0	0	0	0	0	0	0	0	0	0	0	0	0	0	0	0	0	0	0	0	1.03	0	0	0	0	0	0	0	0	0	0	0	0	0	0	0	0	0	0	0	0	0	0
Osbpl3	0	0	0	1.72	0	0	0	0	0	0	0	0	0	0	0	0	0	0	0	-1.31	0	0	0	0	0	0	0	0	0	0	0	0	0	0	0	0	0	0	0	0	0	0	-1.43	0	0	0	0	0	0
Mrps33	0	0	0	1.18	1.46	0	0	0	0	0	0	0	0	0	0	0	0	0	0	0	0	0	0	0	0	0	0	0	0	0	0	0	0	0	0	0	0	0	0	0	0	0	0	0	0	0	0	0	0
Anxa4	1.6	1.26	0	2.2	2.37	0	0	0	0	0	0	0	0	1.11	1.25	0	1.02	0	0	0	0	0	0	0	0	1.23	0	0	0	0	0	0	0	0	0	0	0	1.11	0	0	0	0	0	-1.06	0	0	0	0	0
Cct7	0	0	0	1.05	1.01	0	0	0	0	0	0	0	0	0	0	0	0	0	0	0	0	0	0	0	0	0	0	0	0	0	0	0	0	0	0	0	0	0	0	0	0	0	0	0	0	0	0	0	0
Rpn1	0	0	0	1.73	1.7	0	0	0	0	0	0	0	0	0	0	0	0	0	0	0	0	0	0	0	0	0	0	1.17	1.22	0	0	0	0	0	0	0	0	0	0	1.17	1.16	0	0	0	0	0	0	0	0
Slc41a3	0	0	0	1.83	1.86	0	0	0	0	0	0	0	0	0	0	0	0	0	0	0	0	0	0	0	0	0	0	0	0	0	0	0	0	0	0	0	0	0	0	0	0	0	0	0	0	0	0	0	0
Mlf2	0	0	0	1.25	1.1	0	0	0	0	0	0	0	0	0	0	0	0	0	0	0	0	0	0	0	0	0	0	0	0	0	0	0	0	0	0	0	0	0	0	0	0	0	0	0	0	0	0	0	0
Cops7a	0	0	0	0	2.45	0	0	0	0	0	0	0	0	0	0	0	0	0	0	0	0	0	0	0	0	0	0	0	0	0	0	0	0	0	0	0	0	0	0	1.3	0	0	0	0	0	0	0	0	0
Ptpro	0	0	0	2.69	2.94	0	0	0	0	0	0	0	0	0	0	0	0	0	0	0	0	0	0	0	0	0	0	0	0	0	0	0	0	0	0	0	0	0	0	0	0	0	0	0	0	0	0	0	0
Dera	0	0	0	1.14	1.3	0	0	-1.54	-1.01	0	0	0	0	0	0	0	0	0	0	0	0	0	0	0	0	0	0	0	0	0	0	0	0	1.12	0	0	0	0	0	0	0	0	0	0	0	0	0	0	0
Atg7	0	0	0	1.25	0	0	0	0	0	0	0	0	0	0	0	0	0	0	0	0	0	0	0	0	0	0	0	0	0	0	0	0	0	0	0	0	0	0	0	0	0	0	0	0	0	0	0	0	0
Klrb1c	1.84	0	0	1.75	2.17	0	0	0	0	0	0	0	0	0	0	0	0	0	0	0	0	0	0	0	0	0	0	0	0	0	0	0	0	0	0	0	0	0	0	0	0	0	0	0	0	0	0	0	0
Mrpl51	0	0	0	1.42	1.59	0	0	0	0	0	0	0	0	0	0	0	0	0	0	0	0	0	0	0	0	0	0	0	0	0	0	0	0	0	0	0	0	0	0	0	0	0	0	0	0	0	0	0	0
Pop4	0	0	0	0	1.04	0	0	0	0	0	0	0	0	0	0	0	0	0	0	0	0	0	0	0	0	0	0	0	0	0	0	0	0	0	0	0	0	0	0	1.04	0	0	0	0	0	0	0	0	0
Snrpa1	0	0	0	1.06	1.04	0	0	0	0	0	0	0	0	0	0	0	0	0	0	0	0	0	0	0	0	0	0	1.13	0	0	0	0	0	0	0	0	0	0	0	0	0	0	0	0	0	0	0	0	0
Ctsc	0	1.03	0	2.23	2.23	0	0	0	0	0	0	0	0	0	1.17	2.07	1.67	0	1.61	2.3	0	1.47	1.51	0	0	0	0	0	0	0	0	0	0	0	0	0	0	1.28	2.18	2.2	1.64	0	1.12	1.2	0	0	0	0	0
Psmd8	0	0	0	1.27	1.45	0	0	0	0	0	0	0	0	0	0	0	0	0	0	1.09	0	0	0	0	0	0	0	0	0	0	0	0	0	0	0	0	0	0	0	0	0	0	0	0	0	0	0	0	0
Ryr1	0	0	0	1.18	0	0	0	0	0	0	0	0	0	0	0	0	0	0	0	0	0	0	0	0	0	0	0	0	0	0	0	0	0	0	0	0	0	0	0	0	0	0	0	0	0	0	0	0	0
Psmc4	0	0	0	0	1.01	0	0	0	0	0	0	0	0	0	0	0	0	0	0	0	0	0	0	0	0	0	0	0	0	0	0	0	0	0	0	0	0	0	0	0	0	0	0	0	0	0	0	0	0
Tmem126a	0	0	0	1.4	1.53	0	0	0	0	0	0	0	0	0	0	0	0	0	0	0	0	0	0	0	0	0	0	0	0	0	0	0	0	0	0	0	0	0	0	0	0	0	0	0	0	0	0	0	0
Fah	0	0	0	0	2.42	0	0	-1.51	-1.06	0	0	0	0	0	1.8	0	0	0	0	0	0	0	0	0	0	0	0	0	0	0	0	0	0	0	0	0	0	0	0	0	1.73	0	0	0	0	0	0	0	0
Coq7	0	0	0	1.91	1.73	0	0	0	0	0	0	0	0	0	0	0	0	0	0	0	0	0	0	0	0	0	1.09	1.39	1.32	0	0	0	0	0	0	0	0	0	0	0	0	0	0	0	0	0	0	0	0
Aldoa	0	0	0	1.73	1.22	1.42	0	0	0	0	0	0	0	0	0	0	0	0	0	0	0	0	0	0	0	0	0	0	0	0	0	0	0	0	0	0	0	0	0	1.35	1.33	0	0	0	0	0	0	0	0
Lcmt1	0	0	0	1.55	1.4	0	-1.78	-1.12	0	0	0	0	0	0	0	0	0	0	0	-1.04	0	0	0	0	0	0	0	0	0	0	0	0	0	0	0	0	0	0	0	0	0	0	0	0	0	0	0	0	0
Nucb1	0	0	0	1.47	0	0	0	0	0	0	0	0	0	0	0	0	0	0	0	0	0	0	0	0	0	-1.25	0	0	0	0	0	0	0	0	0	0	0	0	0	0	0	0	0	0	0	0	0	0	0
Ctbp2	0	0	2.07	2.64	3.09	0	0	0	0	0	0	0	0	0	1.92	2.04	2.11	0	0	0	0	0	0	0	0	0	0	0	0	0	0	0	0	0	0	0	0	0	0	1.14	1.25	1.12	0	0	0	0	0	0	0
Mki67	3.39	3.19	2.29	4.64	4.49	0	0	0	0	0	0	0	0	-1.3	-1.97	-1.88	-1.73	0	0	0	0	1.5	2.13	0	0	0	1.46	2.05	2.43	2.22	0	1.34	0	2.47	2.63	0	0	0	0	0	-1.17	0	0	0	0	0	0	0	0
Tmem9b	0	0	1.08	1.27	1.19	0	0	0	0	0	0	0	0	0	0	0	0	0	0	0	0	0	0	0	0	0	0	0	0	0	0	0	0	0	0	0	0	0	0	0	0	0	0	0	0	0	0	0	0
Glrx3	0	0	0	1.01	1.19	0	0	0	0	0	0	0	0	0	0	0	0	0	0	0	0	0	0	0	0	0	0	0	0	0	0	0	0	0	0	0	0	0	0	0	0	0	0	0	0	0	0	0	0
Ebp	0	0	0	1.23	1.59	0	0	-1.37	-1.19	0	0	0	0	0	0	0	0	0	0	0	0	0	0	0	0	0	0	0	0	0	0	0	0	0	0	0	0	0	0	1.11	1.28	0	0	0	0	0	0	0	0
Cox7b	0	0	0	1.83	2	0	0	0	0	0	0	0	0	0	0	0	0	0	0	0	0	0	0	0	0	0	0	0	0	0	0	0	0	0	0	0	0	0	0	0	0	0	0	0	0	0	0	0	0
Magt1	0	0	0	1.3	0	0	0	0	0	0	0	0	0	0	0	0	0	0	0	0	0	0	0	0	0	0	0	0	0	0	0	0	0	0	0	0	0	0	0	1.07	0	0	0	0	0	0	0	0	0
Pdha1	0	0	0	1.25	1.3	0	0	0	0	0	0	0	0	0	0	0	0	0	0	0	0	0	0	0	0	0	0	0	0	0	0	0	0	0	0	0	0	0	0	0	0	0	0	0	0	0	0	0	0
Ap1s2	0	0	1.38	1.61	1.97	0	0	0	0	0	0	0	0	0	0	0	0	0	0	0	0	0	0	0	0	0	0	0	0	0	0	0	0	0	0	0	-1.83	0	0	0	0	1.31	0	0	0	0	0	0	0
Renbp	0	0	0	3.21	3.41	0	0	0	0	0	0	0	0	0	0	0	0	0	0	0	0	0	0	0	0	0	0	0	0	0	0	0	0	0	0	0	0	0	0	0	0	0	0	0	0	0	0	0	0
Mpp1	1.25	0	1.05	1.74	1.97	1.4	0	-1.46	0	0	0	0	0	0	0	0	0	0	0	1.09	0	0	0	0	0	0	0	0	0	1	0	0	0	0	0	0	1.12	0	0	0	0	0	-1.4	-1.95	0	0	0	0	0
Asah1	0	0	1.6	2.04	1.84	0	-1.17	0	0	0	0	0	0	0	1.25	1.36	1.67	0	0	0	0	0	0	0	-1.23	0	0	0	0	0	0	0	0	0	0	0	0	0	0	1.08	0	0	0	0	0	0	0	0	0
Slc25a4	0	0	0	1.5	1.29	0	0	0	0	0	0	0	0	0	0	0	0	0	0	-1.26	0	0	0	0	0	0	0	0	0	0	0	0	0	0	0	0	0	0	0	0	0	0	0	0	0	0	0	0	0
Ufsp2	0	0	0	0	1.59	0	0	0	0	0	0	0	0	-1.12	0	0	0	0	0	0	0	0	0	0	-1.3	0	0	0	0	0	0	0	0	0	0	0	0	0	0	0	1.1	0	0	0	0	0	0	0	0
Vps35	0	0	0	1.26	0	0	0	0	0	0	0	0	0	0	0	0	0	0	0	0	0	0	0	0	0	0	0	0	0	0	0	0	0	0	0	0	0	0	0	0	0	0	0	0	0	0	0	0	0
Cox4i1	0	0	0	1.35	1.39	0	0	0	0	0	0	0	0	0	0	0	0	0	0	0	0	0	0	0	0	0	0	0	0	0	0	0	0	0	0	0	0	0	0	0	0	0	0	0	0	0	0	0	0
Ntpcr	0	0	2.24	1.99	2.05	0	-1.92	-1.87	0	0	0	0	0	0	0	2.13	1.8	0	0	-1.7	0	0	0	0	0	0	0	0	0	0	0	0	0	0	0	0	0	0	0	1.81	1.71	0	0	0	0	0	0	0	0
Acad8	0	0	0	0	1.7	0	0	0	0	0	0	0	0	0	0	0	0	0	0	0	0	0	0	0	0	0	0	0	0	0	0	0	0	0	0	0	0	0	0	0	0	0	0	0	0	0	0	0	0
Aplp2	0	0	0	1.35	1.73	0	0	0	0	0	0	0	0	0	1.08	1.05	0	0	0	0	0	0	0	0	0	0	0	0	0	0	0	0	0	0	0	0	0	0	0	0	0	0	0	0	0	0	0	0	0
Abhd12	-1.27	0	0	1.84	2	0	0	-1	0	0	0	0	0	0	0	1.31	1.2	0	0	-1.26	0	0	0	0	-1.54	0	0	0	0	0	0	0	0	0	0	0	0	0	0	0	0	0	-1.11	-1.41	0	0	0	0	0
Trappc4	0	0	0	0	1.37	0	0	0	0	0	0	0	0	0	0	0	0	0	0	0	0	0	0	0	0	0	0	0	0	0	0	0	0	0	0	0	0	0	0	0	0	0	0	0	0	0	0	0	0
Stt3a	0	0	0	1.19	1.2	0	0	0	0	0	0	0	0	0	0	0	0	0	0	0	0	0	0	0	0	0	0	0	0	0	0	0	0	0	0	0	0	0	0	0	1.13	0	0	0	0	0	0	0	0
Cln6	0	0	0	2.08	2.85	0	0	0	0	0	0	0	0	0	0	0	0	0	0	0	0	0	0	0	0	0	0	0	0	0	0	0	0	0	0	0	0	0	0	0	0	0	0	0	0	0	0	0	0
Calml4	0	0	0	3.58	3.94	3.01	0	0	0	0	0	0	0	0	0	0	0	0	0	-1.22	0	0	0	0	0	0	0	0	0	0	0	0	0	0	0	0	0	0	0	0	0	0	0	-1.28	0	0	0	0	0
Psma4	0	0	0	1.33	1.06	0	0	0	0	0	0	0	0	0	0	0	0	0	0	0	0	0	0	0	0	0	0	0	0	0	0	0	0	0	0	0	0	0	0	0	0	0	0	0	0	0	0	0	0
Cox7a2	0	0	1.12	1.5	1.64	1.37	0	0	0	0	0	0	0	0	0	0	0	0	0	0	0	0	0	0	0	0	0	0	0	0	0	0	0	0	0	0	0	0	0	0	0	0	0	0	0	0	0	0	0
Tmed3	0	0	0	1.54	1.54	0	1.36	1.03	1.15	0	0	0	0	0	1	1.3	1.25	0	0	0	0	0	0	0	-1.25	0	0	0	0	0	0	0	0	0	0	0	0	0	0	0	0	0	0	0	0	0	0	0	0
Fam96a	0	0	1.21	1.91	2.06	0	0	0	0	0	0	0	0	0	0	0	0	0	0	0	0	0	0	0	0	0	0	0	0	0	0	0	0	0	0	0	0	0	0	0	0	0	0	0	0	0	0	0	0
Smad3	0	0	0	0	1.37	0	0	0	0	0	0	0	0	0	-1.3	0	0	0	0	1.14	0	0	0	0	0	0	0	0	0	0	0	0	0	0	0	0	0	0	0	0	0	0	0	0	0	0	0	0	0
Atp1b3	0	0	0	1.24	1.28	0	0	0	0	0	0	0	0	0	0	0	0	0	0	0	0	0	0	0	0	0	0	0	0	0	1.04	0	0	0	0	0	0	0	0	0	0	0	1.08	0	0	0	0	0	0
Gnai2	0	0	0	1.38	1.08	0	0	0	0	0	0	0	0	0	0	0	0	0	0	0	0	0	0	0	-1.02	0	0	0	0	0	0	0	0	0	0	0	0	0	0	0	0	0	0	0	0	0	0	0	0
Prkar2a	0	0	0	2.1	2.67	0	-1.48	0	0	0	0	0	0	0	1.2	0	1.22	0	0	0	0	0	0	0	0	0	0	0	0	0	0	0	0	0	0	0	0	0	0	1.21	1.24	0	0	0	0	0	0	0	0
X1700025G04Rik	0	0	0	0	1.6	0	0	0	0	0	0	0	0	0	0	0	0	0	0	0	0	0	0	0	0	0	0	0	0	0	0	0	0	0	0	0	0	0	0	0	0	0	0	0	0	0	0	0	0
Cd59a	0	0	0	4.34	3.08	3.06	-1.76	-2.17	0	0	0	0	0	0	1.46	1.61	0	0	0	-1	0	0	0	0	-2.02	0	0	0	0	0	0	0	0	0	0	0	0	0	0	-1.26	-1.39	0	0	0	0	0	0	0	0
Ccdc88a	0	0	0	1.29	1.23	0	0	0	0	0	0	0	0	0	0	0	0	0	0	0	0	0	0	0	-1.24	0	0	0	0	0	0	0	0	0	0	0	-1.03	0	0	0	0	0	0	0	0	0	0	0	0
Prr5l	0	0	0	1.31	1.45	0	0	0	0	0	0	0	0	0	0	0	0	0	0	0	0	0	0	0	0	0	0	0	0	0	0	0	0	0	0	0	0	0	0	0	0	0	0	0	0	0	0	0	0
Adgre4	0	0	0	2.02	3.16	0	0	0	0	0	0	0	0	0	0	0	0	0	0	0	0	0	0	0	-1.77	-2.55	-4.07	0	0	0	0	0	0	3.89	3.82	0	0	0	0	0	0	0	0	0	0	0	0	0	0
Hspa13	0	0	0	1.04	0	0	0	0	0	0	0	0	0	0	0	0	0	0	0	0	0	0	0	0	0	0	0	0	0	0	0	0	0	0	0	0	0	0	0	0	0	0	0	0	0	0	0	0	0
Fkbp1a	0	0	0	1.03	0	0	0	0	0	0	0	0	0	0	0	0	0	0	0	0	0	0	0	0	0	0	0	0	0	0	0	0	1.2	0	0	0	0	0	0	1.06	0	0	0	0	0	0	0	0	0
Klra9	0	0	0	2.63	3.14	0	0	0	0	0	0	0	0	0	0	0	0	0	0	0	0	0	0	0	0	0	0	0	0	0	0	0	0	0	0	0	0	0	0	0	0	0	0	0	0	0	0	0	0
Atp1a1	0	2.6	0	2.72	2.66	0	0	0	0	0	0	0	0	0	0	0	0	0	0	0	0	0	0	0	0	0	0	0	0	0	0	0	0	0	0	0	0	0	0	0	0	0	0	0	0	0	0	0	0
Gstt2	0	0	0	0	1.99	0	0	-1.68	0	0	0	0	0	0	0	0	0	0	0	-1.6	0	0	0	0	0	0	0	1.41	1.13	0	-1.02	0	0	0	0	0	0	0	0	0	0	0	0	0	0	0	0	0	0
Frrs1	0	0	1.62	1.35	2.07	0	0	0	0	0	0	0	0	0	0	0	0	0	0	0	0	0	0	0	0	0	0	0	0	0	0	0	0	0	0	0	0	0	0	0	1.03	0	0	0	0	0	0	0	0
Cryzl2	0	0	0	1.42	0	0	0	0	0	0	0	0	0	0	0	0	0	0	0	0	-1.21	0	0	0	0	0	0	0	0	0	0	0	0	0	0	0	0	0	0	0	0	0	0	0	0	0	0	0	0
Rfwd3	0	0	0	1.37	0	0	0	0	0	0	0	0	0	0	0	0	0	0	0	0	0	0	0	0	0	0	0	1.01	0	0	0	0	0	0	0	0	0	0	0	0	0	0	0	0	0	0	0	0	0
Parl	0	0	0	1.79	0	0	0	0	0	0	0	0	0	0	0	0	0	0	0	0	0	0	0	0	0	0	0	0	0	0	0	0	0	0	0	0	0	0	1.01	1.02	0	0	0	0	0	0	0	0	0
Brk1	0	0	1.17	1.13	1.42	0	0	0	0	0	0	0	0	0	0	0	0	0	0	0	0	0	0	0	0	0	0	0	0	0	0	0	0	0	0	0	0	0	0	0	0	0	0	0	0	0	0	0	0
Ccs	0	0	0	0	1.75	0	0	-1.27	0	0	0	0	0	0	0	0	0	0	0	-1.08	0	0	0	0	0	0	0	0	0	0	0	0	0	0	0	0	0	0	0	0	0	0	0	0	0	0	0	0	0
Lrrc58	0	0	0	1.55	0	0	0	0	0	0	0	0	0	0	0	0	0	0	0	0	0	0	0	0	0	0	0	0	0	0	0	0	0	0	0	0	0	0	0	0	0	0	0	0	0	0	0	0	0
Kif4	3.1	0	2.37	4.23	4.66	0	0	0	0	0	0	0	0	0	-1.91	-1.22	-1.48	0	0	0	0	0	0	0	0	0	0	1.97	2.16	0	0	0	0	0	0	0	0	0	0	0	0	0	0	0	0	0	0	0	0
Gtf2h5	0	0	0	1.19	0	0	0	0	0	0	0	0	0	0	0	0	0	0	0	0	0	0	0	0	0	0	0	0	0	0	0	0	0	0	0	0	0	0	0	0	0	0	0	0	0	0	0	0	0
Atp5h	0	0	0	1.1	1.41	0	0	0	0	0	0	0	0	0	0	0	0	0	0	0	0	0	0	0	0	0	0	0	0	0	0	0	0	0	0	0	0	0	0	0	0	0	0	0	0	0	0	0	0
Ppm1h	0	0	0	1.15	0	0	0	0	0	0	0	0	0	0	0	0	0	0	0	0	0	0	0	0	0	0	0	0	0	0	0	0	0	0	0	0	0	0	0	0	0	0	0	0	0	0	0	0	0
Itga2b	0	0	0	1.63	0	0	0	0	0	0	0	0	0	0	0	0	0	0	0	0	0	0	0	0	0	0	0	0	0	0	0	0	0	0	0	0	0	0	0	0	0	0	0	0	0	0	0	0	0
Nagk	0	0	0	0	1.21	0	0	0	0	0	0	0	0	0	0	0	0	0	0	0	0	0	0	0	0	0	0	0	0	0	0	0	0	0	0	0	0	0	0	0	1.33	0	0	0	0	0	0	0	0
G6pc3	0	0	0	1.28	0	0	0	0	0	0	0	0	0	0	0	0	0	0	0	0	0	0	0	0	0	0	0	0	0	0	0	0	0	0	0	0	0	0	0	0	0	0	0	0	0	0	0	0	0
Mrpl54	0	0	0	1.83	1.75	0	0	0	0	0	0	0	0	0	0	0	0	0	0	0	0	0	0	0	1.03	1.06	0	0	0	0	0	0	0	0	0	0	0	0	0	0	0	0	0	0	0	0	0	0	0
Anapc13	0	0	0	0	1.56	0	0	0	0	0	0	0	0	0	0	0	0	0	0	0	0	0	0	0	0	0	0	0	0	0	0	0	0	0	0	0	0	0	0	0	0	0	0	0	0	0	0	0	0
Oaz1	0	0	0	1.09	0	0	0	0	0	0	0	0	0	0	0	0	0	0	0	0	0	0	0	0	0	0	0	0	0	0	0	0	0	0	0	0	0	0	0	0	0	0	0	0	0	0	0	0	0
Alg8	0	0	0	2.67	0	0	0	0	0	0	0	0	0	0	0	0	0	0	0	0	0	0	0	0	0	0	0	0	0	0	0	0	0	0	0	0	0	0	0	0	0	0	0	0	0	0	0	0	0
Cox8a	0	0	0	1.16	1.44	0	0	0	0	0	0	0	0	0	0	0	0	0	0	0	0	0	0	0	0	0	0	0	0	0	0	0	0	0	0	0	0	0	0	0	0	0	0	0	0	0	0	0	0
Zranb3	0	0	0	2.79	0	0	0	0	0	0	0	0	0	0	0	0	0	0	0	0	0	0	0	0	0	0	0	0	0	0	0	0	0	0	0	0	0	0	0	0	0	0	0	0	0	0	0	0	0
Hist1h1c	0	0	0	1.65	1.39	1.95	0	0	1.44	0	1.4	0	0	0	0	1.51	1.3	0	0	0	-1.06	0	0	0	0	0	0	0	0	0	0	0	0	0	0	0	0	0	-1.07	-1.01	-1.22	0	0	0	-1.28	0	0	0	0
Ndufa13	0	0	0	1.08	1.11	0	0	0	0	0	0	0	0	0	0	0	0	0	0	0	0	0	0	0	0	0	0	0	0	0	0	0	0	0	0	0	0	0	0	0	0	0	0	0	0	0	0	0	0
Chst12	0	0	0	1.48	0	0	0	0	0	0	0	0	0	0	0	0	0	0	0	0	0	0	0	0	0	0	0	0	0	0	0	0	0	0	0	0	0	0	0	0	0	0	0	0	0	0	0	0	0
Plxnb2	0	0	0	2.75	3.37	0	-1.35	0	0	0	0	0	0	0	1.36	1.84	1.82	0	0	0	0	0	0	0	0	0	0	0	0	0	0	0	0	0	0	0	0	0	0	0	0	0	0	0	0	0	0	0	0
Nudt1	0	0	0	2.87	2.38	0	0	0	0	0	0	0	0	0	0	0	0	0	0	0	0	0	0	0	0	0	0	0	0	0	0	0	0	0	0	0	0	0	0	0	0	0	0	0	0	0	0	0	0
Cuedc2	0	0	0	1.23	1.18	0	0	0	0	0	0	0	0	0	0	0	0	0	0	0	0	0	0	0	-1.24	0	0	0	0	0	0	0	0	0	0	0	0	0	0	0	0	0	0	0	0	0	0	0	0
Cox6b1	0	0	1.3	1.59	1.75	2.13	0	0	0	0	0	0	0	0	0	0	0	0	0	0	0	0	0	0	0	0	0	0	0	0	0	0	0	0	0	0	0	0	0	0	0	0	0	0	0	0	0	0	0
Tubb4b	0	0	0	1.41	1.12	1.17	0	1.25	0	0	0	0	0	0	0	0	-1.06	0	1.15	1.4	0	0	0	0	0	0	0	1.24	1.15	0	0	0	0	0	0	0	0	0	0	0	0	0	0	0	0	0	0	0	0
Kif15	0	0	0	2.1	2.53	0	0	0	0	0	0	0	0	0	-1.94	0	-1.27	0	0	0	0	0	0	0	0	0	1.67	1.89	1.98	1.57	0	0	0	1.49	0	0	0	0	0	0	0	0	0	0	0	0	0	0	0
Rps27l	0	0	0	1.58	2.26	0	0	0	0	0	0	0	0	0	0	0	0	0	0	0	0	0	0	0	0	0	0	1.07	0	0	0	0	0	0	0	0	0	0	0	0	0	0	0	0	0	0	0	0	0
Dna2	0	0	0	1.61	1.72	0	0	0	0	0	0	0	0	0	-1.92	0	0	0	0	0	0	0	0	0	0	0	0	0	0	0	0	0	0	0	0	0	0	0	0	0	0	0	0	0	0	0	0	0	0
Acaa2	0	0	0	1.85	1.97	0	0	-1.26	0	0	0	0	0	0	0	0	0	0	0	0	0	0	0	0	-1.44	-1.06	0	0	0	0	0	0	0	0	0	0	0	0	0	0	0	0	0	0	0	0	0	0	0
C1qa	0	0	3.05	5.88	6.09	0	-1.18	-1.22	0	0	0	0	0	0	1.16	1.95	1.87	0	0	0	0	0	0	0	-1.06	0	0	0	0	0	0	0	1.75	2.39	2.15	0	0	0	1.24	1.05	0	0	0	1.19	1.44	0	0	0	0
C1qc	0	0	0	5.15	5.32	0	-1.34	-1.73	0	0	0	0	0	0	0	1.75	1.67	0	0	0	0	1.21	1.33	0	-1.45	0	0	0	0	0	0	0	1.93	2.63	1.9	0	0	0	1.15	1.19	0	0	0	1.36	1.38	0	0	0	0
C1qb	0	0	4.29	6.95	6.9	0	0	0	0	0	1.11	0	0	0	1.6	1.81	1.78	0	0	0	0	1.34	1.17	0	0	0	0	0	0	0	0	1.28	2.35	3.21	2.43	0	0	0	1.59	1.22	0	0	0	1.52	0	0	0	0	0
Slc35b2	0	0	0	1.71	1.8	0	-1.44	0	0	0	0	0	0	0	0	0	0	0	0	0	0	0	0	0	0	0	0	0	0	0	0	0	0	0	0	0	0	0	0	0	0	0	0	0	0	0	0	0	0
Ndufc1	0	0	0	1.59	1.69	0	0	0	0	0	0	0	0	0	0	0	0	0	0	-1.05	-1.1	0	0	0	0	0	0	0	0	0	0	0	0	0	0	0	0	0	0	0	0	0	0	0	0	0	0	0	0
Krt80	0	0	0	2.33	2.14	0	0	0	0	0	0	0	0	0	0	0	0	0	0	0	0	0	0	0	0	0	0	0	0	0	0	0	1.08	0	0	0	0	0	0	0	0	0	0	0	0	0	0	0	0
Prf1	3.25	1.65	0	3.05	3.1	0	0	0	0	0	0	0	0	0	0	0	0	0	0	0	0	0	0	0	0	0	0	0	0	0	0	0	1.74	2.84	2.16	0	0	0	0	0	0	0	0	0	0	0	0	0	0
Tmem97	0	0	0	1.85	2.02	0	-1.4	0	0	0	0	0	0	0	0	0	0	0	0	-1.18	0	0	0	0	0	0	0	1.7	1.67	0	0	0	0	0	0	0	0	0	0	1.37	1.08	0	0	0	0	0	0	0	0
Nme1	0	0	0	1.51	1.33	0	0	0	0	0	0	0	0	-1.23	0	0	0	0	0	0	0	0	0	0	0	1.11	1.12	1.4	1.06	0	0	0	0	0	0	0	0	0	0	1.08	0	0	0	0	0	0	0	0	0
Cdkn3	3.63	3.17	2.62	4.8	4.85	0	0	0	0	0	0	0	0	0	0	0	0	0	0	0	0	0	0	0	0	0	0	1.39	2.02	1.71	0	0	0	0	0	0	0	0	0	0	0	0	0	0	0	0	0	0	0
H2afz	1.14	0	0	1.83	2.03	0	0	0	0	0	0	0	0	0	-1.49	0	-1.22	0	0	0	0	0	0	0	0	0	0	0	0	0	0	0	0	0	0	0	0	0	0	0	0	0	0	0	0	0	0	0	0
Ndufv1	0	0	0	1.26	1.18	0	0	0	0	0	0	0	0	0	0	0	0	0	0	0	0	0	0	0	0	0	0	0	0	0	0	0	0	0	0	0	0	0	0	0	0	0	0	0	0	0	0	0	0
Scarb1	0	0	0	2.55	2.71	0	0	0	0	0	0	0	0	0	0	1.25	1.47	0	0	0	0	0	0	0	-1.05	0	0	0	0	0	0	0	0	0	0	0	0	0	0	0	0	0	0	0	0	0	0	0	0
Fam120a	0	0	0	1.18	0	0	0	0	0	0	0	0	0	0	0	0	0	0	0	0	0	0	0	0	0	0	0	0	0	0	0	0	0	0	0	0	0	0	0	0	0	0	0	0	0	0	0	0	0
Gstp2	0	0	0	2.91	3.09	0	0	0	0	0	0	0	0	0	0	0	0	0	0	0	0	0	0	0	0	0	0	0	0	0	0	0	0	0	0	0	0	0	0	0	0	0	0	0	0	0	0	0	0
F11r	1.55	0	1.62	2.92	2.07	2.17	1.4	0	0	0	0	0	1.19	1.43	2.06	1.77	1.85	0	0	0	0	0	0	0	0	0	0	0	0	0	0	0	0	0	0	0	0	0	0	0	0	0	0	0	0	0	0	0	1.01
Fau	0	0	0	0	1.36	0	0	0	0	0	0	0	0	0	0	0	0	0	0	0	0	0	0	0	0	0	0	0	0	0	0	0	0	0	0	0	0	0	0	0	0	0	0	0	0	0	0	0	0
Cd160	0	0	0	2.54	2.6	0	0	0	0	0	0	0	0	0	0	0	0	0	0	0	0	0	0	0	0	0	0	0	0	0	0	0	0	0	0	0	0	0	0	0	0	0	0	0	0	0	0	0	0
Edem2	0	0	0	1.43	1.48	0	1.13	0	0	0	0	0	0	0	0	0	0	0	0	0	0	0	0	0	-1.43	0	0	0	0	0	0	0	0	0	0	0	0	0	0	1.05	1.05	0	0	0	0	0	0	0	0
Rras	0	0	0	1.66	2.68	0	0	0	0	0	0	0	0	0	1.82	1.4	0	0	0	1.44	1.28	0	0	0	0	0	0	0	0	0	0	0	0	0	0	0	0	0	0	0	0	0	0	0	0	0	0	0	0
Hfe2	0	0	0	5.79	3.42	0	-4.47	-1.17	0	0	0	0	0	0	0	0	0	0	0	0	0	0	0	0	0	0	0	0	0	0	0	0	0	0	0	0	0	0	0	0	0	0	0	0	0	0	0	0	0
Higd1a	0	0	0	1.21	1.28	0	0	0	0	0	0	0	0	0	0	0	0	0	0	0	0	0	0	0	0	0	0	0	0	0	0	0	0	0	0	0	0	0	0	0	0	0	0	0	0	0	0	0	0
Usp5	0	0	0	1.01	0	0	0	0	0	0	0	0	0	0	0	0	0	0	0	0	0	0	0	0	0	0	0	0	0	0	0	0	0	0	0	0	0	0	0	0	0	0	0	0	0	0	0	0	0
Tmc3	0	0	0	2.55	4.1	0	0	0	0	0	0	0	0	0	0	0	0	0	0	0	0	0	0	0	0	0	0	0	0	0	0	0	0	0	0	0	0	0	0	0	0	0	0	0	0	0	0	0	0
Atp5j2	0	0	0	1.43	1.42	0	0	0	0	0	0	0	0	0	0	0	0	0	0	0	0	0	0	0	0	0	0	0	0	0	0	0	0	0	0	0	0	0	0	0	0	0	0	0	0	0	0	0	0
Bud31	0	0	0	0	1.23	0	0	0	0	0	0	0	0	0	0	0	0	0	0	0	0	0	0	0	0	0	0	0	0	0	0	0	0	0	0	0	0	0	0	0	0	0	0	0	0	0	0	0	0
Vill	1.32	0	3.03	2.89	2.43	0	0	0	0	0	0	0	0	0	0	0	0	0	0	-1.16	0	0	0	0	0	0	0	0	0	0	0	0	0	0	0	0	-1.97	0	0	0	0	0	0	0	0	0	0	0	0
Gngt2	0	0	2.1	3.07	3.63	0	0	0	0	0	0	0	0	0	0	1.41	1.67	0	0	0	0	0	0	0	0	-1.41	0	0	0	0	0	0	0	1.75	1.16	0	0	0	0	0	0	0	0	0	0	0	0	0	0
Prc1	2.65	0	0	3.74	3.32	0	0	0	0	0	0	0	0	-1.43	-2.01	-1.44	-1.61	0	0	0	0	0	0	0	0	0	0	1.53	1.91	0	0	0	0	0	0	0	0	0	0	0	-1.06	0	0	0	0	0	0	0	0
Timm8b	0	0	1.19	1.38	1.21	0	0	0	0	0	0	0	0	0	0	0	0	0	0	0	0	0	0	0	0	0	0	0	0	0	0	0	0	0	0	0	0	0	0	0	0	0	0	0	0	0	0	0	0
F13a1	0	0	0	2.62	1.78	2.33	0	0	0	0	0	0	0	-1	-1.76	-2.21	-1.12	-1.6	0	0	0	0	0	0	0	0	0	0	0	0	0	0	1.79	1.93	0	0	-1.29	0	0	0	0	0	0	0	0	0	0	0	-1.1
Ptpa	0	0	0	0	1.16	0	0	0	0	0	0	0	0	0	0	0	0	0	0	0	0	0	0	0	0	0	0	0	0	0	0	0	0	0	0	0	0	0	0	0	0	0	0	0	0	0	0	0	0
Hip1	0	0	0	2.21	2.62	0	0	0	0	0	0	0	0	0	1.57	2.11	1.97	0	0	0	0	0	0	0	-1.85	0	0	0	0	0	-1.83	-1.22	0	0	0	0	0	0	0	0	0	0	0	0	0	0	0	0	0
Tax1bp3	0	0	1.14	1.38	1.54	1.41	0	0	0	0	0	0	0	0	0	0	0	0	1.04	1.29	1.11	0	0	0	0	0	0	0	0	0	0	0	0	0	0	0	0	0	0	0	0	0	0	0	0	0	0	0	0
Pclaf	2.22	2.64	2.44	5.09	4.98	0	0	0	0	0	2.38	0	0	-1.79	-2.58	-1.13	-1.74	0	0	0	0	0	2.22	0	0	0	2.07	2.72	2.56	1.26	0	0	0	2.71	2.53	0	0	0	0	0	0	0	0	0	0	0	0	0	0
Ppp1ca	0	0	0	1.17	1.1	0	0	0	0	0	0	0	0	0	0	0	0	0	0	0	0	0	0	0	0	0	0	0	0	0	0	0	0	0	0	0	0	0	0	0	0	0	0	0	0	0	0	0	0
Camta2	0	0	0	0	1.21	0	0	0	0	0	0	0	0	0	0	0	0	0	0	0	0	0	0	0	0	0	0	0	0	0	0	0	0	0	0	0	0	0	0	0	0	0	0	0	0	0	0	0	0
Gm17018	0	0	0	1.18	1.5	0	0	0	0	0	0	0	0	0	0	0	0	0	0	0	0	0	0	0	0	0	0	0	0	0	0	0	0	0	0	0	0	0	0	0	0	0	0	0	0	0	0	0	0
Arhgap11a	0	0	1.37	1.26	1.44	0	0	0	0	0	0	0	0	0	0	0	0	0	0	0	0	0	0	0	0	0	0	1.54	0	0	0	0	0	0	0	0	0	0	0	0	0	0	0	0	0	0	0	0	0
Ssr2	1.28	0	0	1.7	1.62	0	0	0	0	0	0	0	0	0	0	0	0	0	0	0	0	0	0	0	0	0	0	1.14	1.21	0	0	0	0	0	0	0	0	0	0	1.1	1.12	0	0	0	0	0	0	0	0
Shtn1	0	2.98	2.63	4.21	4.87	0	0	0	0	0	0	0	0	0	0	0	1.23	0	0	1.99	1.25	0	0	0	0	0	0	0	0	0	0	0	0	0	0	0	0	0	0	0	0	0	1.12	0	0	0	0	0	0
Ccnb1	3.11	0	0	4.72	4.58	0	0	0	0	0	0	0	0	-1.61	-2.43	-1.18	-2.07	0	0	0	0	0	2.79	0	0	0	1.69	2.87	2.45	2.28	0	0	0	2.19	0	0	0	0	0	0	0	0	0	0	0	0	0	0	0
Cox6a1	0	0	0	1.48	1.52	0	0	0	0	0	0	0	0	0	0	0	0	0	0	0	0	0	0	0	0	0	0	0	0	0	0	0	0	0	0	0	0	0	0	0	0	0	0	0	0	0	0	0	0
Mcm3	0	0	0	2.1	1.67	0	0	0	0	0	0	0	0	-1.45	-1.52	0	0	0	0	0	0	0	0	0	1.12	1.13	1.68	1.56	1.63	1.45	0	0	0	1.42	0	0	0	0	0	0	0	0	0	0	0	0	0	0	0
Lman1	0	0	0	1.42	1.57	0	0	0	0	0	0	0	0	0	1	0	0	0	0	0	0	0	0	0	0	0	0	1.25	1.57	0	0	0	0	0	0	0	0	0	0	1.08	1.05	0	0	0	0	0	0	0	0
Pigs	0	0	1.32	1.12	1.46	0	0	0	0	0	0	0	0	0	0	0	0	0	0	0	0	0	0	0	0	0	0	0	0	0	0	0	0	0	0	0	0	0	0	0	0	0	-1.14	0	0	0	0	0	0
Csgalnact2	0	0	0	0	1.74	0	0	0	0	0	0	0	0	0	0	0	0	0	0	0	0	0	0	0	0	0	0	0	0	0	0	0	0	0	0	0	0	0	0	0	0	0	0	0	0	0	0	0	0
Tbca	0	0	0	1.05	1.56	0	0	0	0	0	0	0	0	0	0	0	0	0	0	0	0	0	0	0	0	0	0	0	0	0	0	0	0	0	0	0	0	0	0	0	0	0	0	0	0	0	0	0	0
Rassf4	0	0	0	1.24	1.51	0	0	0	0	0	0	0	0	0	0	1.51	1.89	0	0	0	0	0	0	0	0	-1.61	-1.09	0	0	0	0	0	0	1.09	0	0	0	0	0	0	0	0	1.84	0	0	0	0	0	0
S100a13	0	0	1.69	1.65	1.97	1.61	0	0	0	0	0	0	0	0	0	0	0	0	0	0	0	0	0	0	-1.27	-1.05	0	0	0	0	0	0	0	0	0	0	0	0	0	0	0	0	0	0	0	0	0	0	0
Dctpp1	0	0	0	1.75	1.63	0	-1.29	-1.8	0	0	0	0	0	-1.28	-1.38	0	0	0	0	-1.33	0	0	0	0	1.64	1.1	1.53	1.35	1.13	0	0	0	0	0	0	0	0	0	0	1.17	0	0	0	0	0	0	0	0	0
Tceal9	0	0	0	1.77	1.54	0	0	1.08	0	0	0	0	0	0	2.06	0	0	0	0	0	0	0	0	0	-1.44	0	0	0	0	0	0	0	0	0	0	0	0	0	0	0	0	0	1.21	1.64	0	0	0	0	0
Serpinb6b	2.75	0	0	3.52	3.88	0	0	0	0	0	0	0	0	0	1.55	1.05	0	0	0	0	0	0	0	0	0	0	0	0	0	0	0	0	0	0	0	0	0	0	0	0	0	0	0	0	0	0	0	0	0
Ptgir	0	0	0	1.83	0	0	0	0	0	0	0	0	0	0	0	0	0	0	0	0	0	0	0	0	0	0	0	0	0	0	0	0	0	0	0	0	0	0	0	0	0	0	0	0	0	0	0	0	0
X2510009E07Rik	0	0	0	2.31	0	0	0	0	0	0	0	0	0	0	0	0	0	0	0	0	0	0	0	0	0	0	0	0	0	0	0	0	0	0	0	0	0	0	0	0	0	0	0	0	0	0	0	0	0
Gm6863	0	0	0	0	1.47	0	0	0	0	0	0	0	0	0	0	0	0	0	0	0	0	0	0	0	0	0	0	0	0	0	0	0	0	0	0	0	0	0	0	0	0	0	0	0	0	0	0	0	0
Orai3	0	0	0	0	1.16	0	0	0	0	0	0	0	0	0	0	0	0	0	0	0	0	0	0	0	0	0	0	0	0	0	0	0	0	0	0	0	0	0	0	0	0	0	0	0	0	0	0	0	0
Gm1821	0	0	1.41	1.13	1.12	0	0	1.67	0	0	0	0	0	0	0	0	0	0	0	1.33	0	0	0	0	0	0	0	0	0	0	0	0	0	0	0	0	0	0	0	0	0	0	0	0	0	0	0	0	0
Acp1	0	0	0	1.12	0	0	0	0	0	0	0	0	0	0	0	0	0	0	0	0	0	0	0	0	0	0	0	0	0	0	0	0	0	0	0	0	0	0	0	0	0	0	0	0	0	0	0	0	0
Smim7	0	0	0	1.1	1.12	0	0	0	0	0	0	0	0	0	0	0	0	0	0	0	0	0	0	0	0	0	0	0	0	0	0	0	0	0	0	0	0	0	0	0	0	0	0	0	0	0	0	0	0
Swi5	0	0	0	1.13	0	0	0	0	0	0	0	0	0	0	0	0	0	0	0	0	0	0	0	0	0	0	0	0	0	0	0	0	0	0	0	0	0	0	0	0	0	0	0	0	0	0	0	0	0
Coa4	0	0	0	0	1.4	0	0	0	0	0	0	0	0	0	0	0	0	0	0	0	0	0	0	0	0	0	0	0	0	0	0	0	0	0	0	0	0	0	0	0	0	0	0	0	0	0	0	0	0
Tubb2b	0	-2.05	0	2.57	1.55	1.59	0	0	0	0	0	0	0	0	0	0	0	0	0	0	0	0	0	0	0	0	0	0	0	0	0	0	0	0	0	0	0	0	0	0	0	0	0	0	0	0	0	0	0
Cenph	0	0	0	3.08	3.2	0	0	0	0	0	0	0	0	0	-1.99	-1.15	-1.32	0	0	0	0	0	0	0	0	2.27	2.82	3.07	2.93	2.73	0	0	0	0	0	0	0	0	0	0	0	0	0	0	0	0	0	0	0
Cenpe	2.16	2.15	0	4.11	3.71	0	0	0	0	0	0	0	0	0	-2.07	-1.33	-1.66	0	0	0	0	0	2.23	0	0	0	1.48	1.87	2.33	1.91	0	0	0	2.37	2.22	0	0	0	0	0	0	0	0	0	0	0	0	0	0
Pid1	2.87	0	0	2.99	3.02	0	0	0	1.02	0	0	0	0	0	0	0	0	0	0	0	0	0	0	0	0	0	0	0	0	0	0	0	0	0	0	0	0	0	0	0	0	0	0	0	0	0	0	0	0
Serpinb9	2.7	1.17	0	2.77	2.44	1.72	0	0	0	0	0	0	1.77	1.56	2.51	1.1	0	0	1.75	2.31	0	0	0	0	1.09	0	0	0	0	0	0	0	0	0	0	0	0	0	0	0	0	0	1.65	0	0	0	0	0	1.55
Rpl27a	0	0	0	0	1.36	0	0	0	0	0	0	0	0	0	0	0	0	0	0	0	0	0	0	0	0	0	0	0	0	0	0	0	0	0	0	0	0	0	0	0	0	0	0	0	0	0	0	0	0
Lancl3	0	0	0	1.61	0	0	0	0	0	0	0	0	0	0	0	0	0	0	0	0	0	0	0	0	0	0	0	0	0	0	0	0	0	0	0	0	0	0	0	0	0	0	0	0	0	0	0	0	0
Dynlrb1	0	0	0	1.11	1.32	0	0	0	0	0	0	0	0	0	0	0	0	0	0	0	0	0	0	0	0	0	0	0	0	0	0	0	0	0	0	0	0	0	0	0	0	0	0	0	0	0	0	0	0
Mis18bp1	2.81	0	0	3.33	3.41	0	0	0	0	0	0	0	0	0	-2.1	-1.49	-1.56	0	0	0	0	0	0	0	0	0	1.68	1.75	1.79	0	0	0	0	0	0	0	0	0	0	0	0	0	0	0	0	0	0	0	0
Lxn	0	0	0	1.7	2.24	0	0	0	0	0	0	0	0	0	0	0	0	0	0	0	0	0	0	0	0	0	0	0	0	0	-2.11	-1.77	0	0	0	0	0	0	0	0	0	0	0	0	0	0	0	0	0
Bola2	0	0	0	1.43	1.37	0	0	0	1.34	0	0	0	0	0	0	0	0	0	0	0	0	0	0	0	0	0	0	0	0	0	0	0	0	0	0	0	0	0	0	0	0	0	0	0	0	0	0	0	0
Fcrl5	1.62	0	0	0	2.8	0	0	0	0	0	0	0	0	0	0	0	0	0	0	0	0	0	0	0	0	0	0	1.6	1.75	0	0	0	0	0	0	0	0	0	0	0	0	0	0	0	0	0	0	0	0
Taf13	0	0	0	0	1.09	0	0	0	0	0	0	0	0	0	0	0	0	0	0	0	0	0	0	0	0	0	0	0	0	0	0	0	0	0	0	0	0	0	0	0	0	0	0	0	0	0	0	0	0
Syngr2	0	0	1.01	1.37	1.54	0	0	0	0	0	0	0	0	0	1.36	0	0	0	0	0	0	0	0	0	1.07	0	0	0	0	0	0	0	0	0	0	0	0	0	1.12	1.17	1.11	0	0	0	0	0	0	0	0
Ckap2l	0	0	0	3.68	3.77	0	0	0	0	0	0	0	0	0	-1.79	0	-1.39	0	0	0	0	0	0	0	0	0	0	2.19	2.18	0	0	0	0	0	0	0	0	0	0	0	0	0	0	0	0	0	0	0	0
Cd300e	0	0	0	3.69	4.55	0	0	0	0	2.48	2.56	0	0	0	0	0	0	0	0	0	0	0	0	0	0	0	0	0	0	0	0	0	0	3.79	3.25	0	0	0	0	0	0	0	0	0	0	0	0	0	0
P2ry6	0	0	2.93	3.75	3.64	0	0	0	0	0	0	0	0	0	0	2.32	2.86	0	0	0	0	0	0	0	0	0	0	0	0	0	0	0	0	0	0	0	0	0	0	0	0	0	0	0	0	0	0	0	0
Trappc1	0	0	1.02	1.57	1.63	0	0	0	0	0	0	0	0	0	0	0	0	0	0	0	0	0	0	0	-1.29	0	0	0	0	0	0	0	0	0	0	0	0	0	0	0	0	0	0	0	0	0	0	0	0
Clip1	0	0	0	1.12	0	0	0	0	0	0	0	0	0	0	0	0	0	0	0	0	0	0	0	0	0	0	0	0	0	0	0	0	0	0	0	0	0	0	0	0	0	0	0	0	0	0	0	0	0
Rpl36al	0	0	0	0	1.13	0	0	0	0	0	0	0	0	0	0	0	0	0	0	0	0	0	0	0	0	0	0	0	0	0	0	0	0	0	0	0	0	0	0	0	0	0	0	0	0	0	0	0	0
X2810025M15Rik	0	0	0	2.31	2.78	0	0	0	0	0	0	0	0	0	0	0	0	0	0	0	0	0	0	0	0	0	0	0	0	0	-2.15	-1.74	0	0	0	0	0	0	0	0	0	0	0	0	0	0	0	0	0
Gm9843	0	0	0	0	1.72	0	0	0	0	0	0	0	0	1.49	0	0	0	0	0	0	0	0	0	0	0	0	0	0	0	0	0	0	0	0	0	0	0	0	0	0	0	0	0	0	0	0	0	0	0
Snx21	0	0	0	0	2.22	0	0	0	0	0	0	0	0	0	0	0	0	0	0	0	0	0	0	0	0	0	0	0	0	0	0	0	0	0	0	0	0	0	0	0	0	0	0	0	0	0	0	0	0
Lamtor4	0	0	2.04	1.37	1.71	0	-1.17	-1.09	0	0	0	0	0	0	0	0	0	0	0	-1.34	0	0	0	0	0	0	0	0	0	0	0	0	0	0	0	0	0	0	0	0	0	0	0	0	0	0	0	0	0
Minos1	0	0	0	0	1.35	0	0	0	0	0	0	0	0	0	0	0	0	0	0	0	0	0	0	0	0	0	0	0	0	0	0	0	0	0	0	0	0	0	0	0	0	0	0	0	0	0	0	0	0
Gp1bb	0	0	0	2.75	0	0	0	0	0	0	0	0	0	0	0	0	0	0	0	0	0	0	0	0	0	0	0	0	0	0	0	0	0	0	0	0	0	0	0	0	0	0	0	0	0	0	0	0	0
Tmem37	0	0	0	3.85	3.97	0	-2.17	-2.08	0	0	0	0	0	0	0	1.33	1.39	0	0	0	0	0	0	0	0	0	0	0	0	0	1.12	1.93	0	0	0	0	0	0	0	0	0	0	0	0	0	0	0	0	0
Selenon	0	3.06	0	2.58	2.43	0	0	0	0	0	0	0	0	0	0	2.14	1.99	0	0	0	0	0	0	0	0	0	0	0	0	0	0	0	0	0	0	0	0	0	0	0	0	0	0	0	0	0	0	0	0
Commd3	0	0	0	1.08	1.04	0	0	0	0	0	0	0	0	0	0	0	0	0	0	0	0	0	0	0	0	0	0	0	0	0	0	0	0	0	0	0	0	0	0	0	0	0	0	0	0	0	0	0	0
Rnf7	0	0	0	1.22	0	0	0	0	0	0	0	0	0	0	0	0	0	0	0	0	0	0	0	0	0	0	0	0	0	0	0	0	0	0	0	0	0	0	0	0	0	0	0	0	0	0	0	0	0
Rps19bp1	0	0	0	1.18	1.24	0	0	0	0	0	0	0	0	0	0	0	0	0	0	0	0	0	0	0	0	0	0	0	0	0	0	0	0	0	0	0	0	0	0	0	0	0	0	0	0	0	0	0	0
Pcbp1	0	0	0	0	1.3	0	0	0	0	0	0	0	0	0	0	0	0	0	0	0	0	0	0	0	0	0	0	0	0	0	0	0	0	0	0	0	0	0	0	0	0	0	0	0	0	0	0	0	0
Mest	0	0	0	2.06	0	0	0	0	0	0	0	0	0	0	0	0	0	0	0	0	0	0	0	0	0	0	0	0	0	0	0	0	0	0	0	0	0	0	0	0	0	0	0	0	0	0	0	0	0
Tbc1d22a	0	0	0	1.56	1.57	0	0	0	0	0	0	0	0	0	0	0	0	0	0	0	0	0	0	0	0	0	0	0	0	0	0	0	0	0	0	0	0	0	0	0	0	0	0	0	0	0	0	0	0
Cx3cr1	0	-2.11	0	1.44	2.43	0	0	0	0	0	0	0	0	0	0	0	0	0	0	0	0	0	0	0	0	0	0	0	0	0	0	0	0	0	2.3	0	0	0	0	0	0	0	0	0	0	0	0	0	0
Nrros	1.04	0	0	0	1.29	0	0	0	0	0	0	0	0	0	0	0	0	0	0	0	0	0	0	0	0	0	0	0	0	0	0	0	0	1.75	0	0	0	0	0	0	0	0	0	0	0	0	0	0	0
Tmco1	0	0	0	1.39	1.16	0	0	0	0	0	0	0	0	0	0	0	0	0	0	0	0	0	0	0	0	-1.22	0	0	0	0	0	0	0	0	0	0	0	0	0	0	0	0	0	0	0	0	0	0	0
Sec61b	0	0	0	1.67	1.65	0	0	0	0	0	0	0	0	0	0	0	0	0	0	0	0	0	0	0	0	0	0	0	0	0	0	0	0	0	0	0	0	0	0	0	0	0	0	0	0	0	0	0	0
Slamf8	0	2.29	0	2.15	2.33	0	0	0	0	0	0	0	0	0	0	0	0	0	0	0	0	0	0	0	0	0	0	0	0	0	0	0	0	0	0	0	0	0	0	0	0	0	0	0	0	0	0	0	0
Eif3k	0	0	0	0	1.05	0	0	0	0	0	0	0	0	0	0	0	0	0	0	0	0	0	0	0	0	0	0	0	0	0	0	0	0	0	0	0	0	0	0	0	0	0	0	0	0	0	0	0	0
Ech1	0	0	1.01	1.32	1.17	0	0	0	0	0	0	0	0	0	0	0	0	0	0	0	0	0	0	0	-1.02	0	0	0	0	0	0	0	0	0	0	0	0	0	0	0	0	0	0	0	0	0	0	0	0
Mrps21	0	0	1.01	1.54	1.49	0	0	0	0	0	0	0	0	0	0	0	0	0	0	-1.24	0	0	0	0	0	0	0	0	0	0	0	0	0	0	0	0	0	0	0	0	0	0	0	0	0	0	0	0	0
Kxd1	0	0	0	1.16	1.15	0	0	0	0	0	0	0	0	0	0	0	0	0	0	0	0	0	0	0	0	0	0	0	0	0	0	0	0	0	0	0	0	0	0	0	0	0	0	0	0	0	0	0	0
Cope	0	0	0	1.15	1.07	0	0	0	0	0	0	0	0	0	0	0	0	0	0	0	0	0	0	0	0	0	0	0	0	0	0	0	0	0	0	0	0	0	0	0	0	0	0	0	0	0	0	0	0
Clca3a1	0	1.6	1.99	4.14	2.49	2.17	0	0	0	0	0	0	0	0	0	0	0	0	0	0	0	0	0	0	0	0	0	0	0	0	0	0	0	0	0	0	2.32	1.41	0	0	0	0	2.21	0	0	0	0	0	0
Ticam2	0	0	0	1.53	1.86	0	0	0	0	0	0	0	0	0	0	0	0	0	0	0	0	0	0	0	0	0	0	0	0	0	0	0	0	0	0	0	0	0	0	0	0	0	0	0	0	0	0	0	0
Pla2g4a	0	0	0	2.02	1.52	0	0	0	0	0	0	0	0	0	1.68	0	0	0	0	0	0	0	0	0	0	0	0	0	0	0	0	0	0	0	0	0	0	0	0	0	0	0	0	0	0	0	0	0	0
Usp39	0	0	0	0	1.54	0	0	0	0	0	0	0	0	0	0	0	0	0	0	0	0	0	0	0	0	0	0	0	0	0	0	0	0	0	0	0	0	0	0	0	0	0	0	0	0	0	0	0	0
Ppp1r14b	0	0	0	1.62	1.48	0	0	0	0	0	0	0	0	0	0	-1.1	-1.37	0	0	1.22	0	0	0	0	1.31	1.2	0	0	0	0	0	0	0	0	0	0	0	0	0	0	0	0	0	0	0	0	0	0	0
Fkbp2	0	0	0	1.89	2.02	0	0	0	0	0	0	0	0	0	0	0	0	0	0	0	0	0	0	0	0	0	0	0	0	0	0	0	0	0	0	0	0	0	0	0	0	0	0	0	0	0	0	0	0
Rpl38	0	0	0	0	1.29	0	0	0	0	0	0	0	0	0	0	0	0	0	0	0	0	0	0	0	0	0	0	0	0	0	0	0	0	0	0	0	0	0	0	0	0	0	0	0	0	0	0	0	0
Sdhc	0	0	0	1.56	1.43	0	0	0	0	0	0	0	0	0	0	0	0	0	0	0	0	0	0	0	0	0	0	0	0	0	0	0	0	0	0	0	0	0	0	0	0	0	0	0	0	0	0	0	0
Txndc9	0	0	0	1.04	0	0	0	0	0	0	0	0	0	0	0	0	0	0	0	0	0	0	0	0	0	0	0	0	0	0	0	0	0	0	0	0	0	0	0	0	0	0	0	0	0	0	0	0	0
Hist1h1b	3.26	1.93	0	4.31	4.21	0	0	0	0	0	0	0	0	-1.5	-3	-2.07	-1.81	0	0	0	0	0	0	0	0	0	1.76	1.97	2.55	2.06	0	0	0	0	0	0	0	0	-1.27	0	-1.15	0	0	0	0	0	0	0	0
Wdr83os	0	0	0	1.28	1.01	0	0	0	0	0	0	0	0	0	0	0	0	0	0	0	0	0	0	0	0	0	0	0	0	0	0	0	0	0	0	0	0	0	0	0	0	0	0	0	0	0	0	0	0
Uqcr10	0	0	1.24	1.39	1.55	0	0	0	0	0	0	0	0	0	0	0	0	0	0	0	0	0	0	0	0	0	0	0	0	0	0	0	0	0	0	0	0	0	0	0	0	0	0	0	0	0	0	0	0
Ndufs8	0	0	0	1.02	1.29	0	0	0	0	0	0	0	0	0	0	0	0	0	0	0	0	0	0	0	0	0	0	0	0	0	0	0	0	0	0	0	0	0	0	0	0	0	0	0	0	0	0	0	0
Fdps	0	0	0	1.35	1.67	0	0	-2.36	0	0	0	0	0	0	0	0	-1.09	0	0	0	0	0	0	0	0	0	0	0	0	0	0	0	0	0	0	0	0	0	0	1.42	1.55	0	0	0	0	0	0	0	0
Rps26.ps1	0	0	0	0	1.58	0	0	0	0	0	0	0	0	0	0	0	0	0	0	0	0	0	0	0	0	0	0	0	0	0	0	0	0	0	0	0	0	0	0	0	0	0	0	0	0	0	0	0	0
Gm10073	0	-1.22	0	1.24	1.86	0	0	0	0	0	0	0	0	0	0	0	0	0	0	0	0	0	0	0	0	0	0	0	0	0	0	0	0	0	0	0	0	0	0	0	0	0	0	0	0	0	0	0	0
H2afj	0	0	0	0	1.02	0	0	0	0	0	0	0	0	0	0	0	0	0	0	0	0	0	0	0	0	0	0	0	0	0	0	0	0	0	0	0	0	0	0	0	0	0	0	0	0	0	0	0	0
Gm10076	0	0	0	1.43	1.62	0	0	0	0	0	0	0	0	0	0	0	0	0	0	0	0	0	0	0	0	0	0	0	0	0	0	0	0	0	0	0	0	0	0	0	0	0	0	0	0	0	0	0	0
Serpinb6a	0	0	0	2.88	3.1	2.27	0	0	0	0	1.04	0	0	0	1.4	0	0	0	0	0	0	0	0	0	0	0	0	0	0	0	0	0	0	0	0	0	0	0	0	0	0	0	0	-1.14	0	0	0	0	0
Eno3	-2.16	-2.44	0	2.72	3.44	0	0	0	0	0	0	0	0	0	0	0	0	0	0	0	0	0	0	0	-1.37	0	0	0	0	0	0	0	0	0	0	0	0	0	0	0	0	0	0	0	0	0	0	0	0
Nsa2	0	0	0	0	1.01	0	0	0	0	0	0	0	0	0	0	0	0	0	0	0	0	0	0	0	0	0	0	0	0	0	0	0	0	0	0	0	0	0	0	0	0	0	0	0	0	0	0	0	0
Gstp1	0	0	0	2.61	2.71	0	0	0	0	0	0	0	0	0	0	0	0	0	0	0	0	0	0	0	0	0	0	0	0	0	0	0	0	0	0	0	0	0	0	0	0	0	0	0	0	0	0	0	0
Copz1	0	0	0	1.44	1.16	0	0	0	0	0	0	0	0	0	0	0	0	0	0	0	0	0	0	0	0	0	0	0	0	0	0	0	0	0	0	0	0	0	0	0	0	0	0	0	0	0	0	0	0
Hist1h4d	1.62	0	0	2.44	2.39	0	0	0	0	0	0	0	0	0	0	0	0	0	0	0	0	0	0	0	0	0	0	0	0	0	0	0	0	0	0	0	-1.6	0	-1.6	0	-1.48	0	0	0	0	0	0	0	0
Cox5b	0	1.18	0	1.41	1.61	-1.51	0	0	0	0	0	0	0	0	0	0	0	0	0	0	0	0	0	0	0	0	0	0	0	0	0	0	0	0	0	0	0	0	0	0	0	0	0	0	0	0	0	0	0
Rps17	0	0	0	0	1.45	0	0	0	0	0	0	0	0	0	0	0	0	0	0	0	0	0	0	0	0	0	0	0	0	0	0	0	0	0	0	0	0	0	0	0	0	0	0	0	0	0	0	0	0
Rps12	0	0	0	0	1.61	0	0	0	0	0	0	0	0	0	0	0	0	0	0	0	0	0	0	0	0	0	0	0	0	0	0	0	0	0	0	0	0	0	0	0	0	0	0	0	0	0	0	0	0
Pgghg	0	0	0	1.4	0	0	0	0	0	0	0	0	0	0	0	0	0	0	0	0	0	0	0	0	0	0	0	0	0	0	0	0	0	0	0	0	0	0	0	0	0	0	0	0	0	0	0	0	0
Pgk1	0	1.62	1.8	2.2	2.18	0	0	0	0	0	0	0	0	0	0	0	0	0	0	0	0	0	0	0	0	0	0	1.15	1.06	0	0	0	0	0	0	0	0	0	0	1.28	1.43	0	0	0	0	0	0	0	0
Serpinb2	0	0	0	0	2.9	0	0	0	0	0	0	0	0	0	2.6	0	0	0	0	0	0	0	0	0	0	0	0	0	0	0	0	0	0	0	0	0	0	0	0	0	0	0	0	0	0	0	0	0	0
Ncr1	2.41	0	0	2.43	3.16	0	0	0	0	0	0	0	0	0	0	0	0	0	0	0	0	0	0	0	0	0	0	0	0	0	0	0	0	0	0	0	0	0	0	0	0	0	0	0	0	0	0	0	0
Rps3a2	0	0	0	0	1.35	0	0	0	0	0	0	0	0	0	0	0	0	0	0	0	0	0	0	0	0	0	0	0	0	0	0	0	0	0	0	0	0	0	0	0	0	0	0	0	0	0	0	0	0
Ufc1	0	0	0	1.39	1.21	0	0	0	0	0	0	0	0	0	0	0	0	0	0	0	0	0	0	0	0	0	0	0	0	0	0	0	0	0	0	0	0	0	0	0	0	0	0	0	0	0	0	0	0
Ldha	0	1.12	1.36	2.15	2.17	0	1.75	2.25	1.72	0	0	0	0	0	0	0	0	0	0	0	0	0	0	0	1.23	1.2	1.12	1.13	0	0	0	0	0	0	0	0	0	0	0	1.41	1.4	0	0	0	0	0	0	0	0
Ptpmt1	0	0	0	0	1.72	0	0	0	0	0	0	0	0	0	0	0	0	0	0	0	0	0	0	0	0	0	0	0	0	0	0	0	0	0	0	0	0	0	0	1.11	0	0	0	0	0	0	0	0	0
Nmral1	3.16	0	2.47	3.01	3.32	0	0	0	0	0	0	0	0	0	0	0	0	0	0	0	0	0	0	0	0	0	1.87	1.3	0	0	0	0	0	0	0	0	1.17	0	0	0	0	0	0	0	0	0	0	0	0
Gm8730	0	0	0	1.08	1.55	0	0	0	0	0	0	0	0	0	0	0	0	0	0	0	0	0	0	0	0	0	0	0	0	0	0	0	0	0	0	0	0	0	0	0	0	0	0	0	0	0	0	0	0
Rpl7l1	0	0	0	1.12	0	0	0	0	0	0	0	0	0	0	0	0	0	0	0	0	0	0	0	0	0	0	0	0	0	0	0	0	0	0	0	0	0	0	0	0	0	0	0	0	0	0	0	0	0
Dpp3	0	0	0	1.13	1.25	0	0	0	0	0	0	0	0	0	0	0	0	0	0	0	0	0	0	0	0	0	0	0	0	0	0	0	0	0	0	0	0	0	0	0	0	0	0	0	0	0	0	0	0
Bub3	0	0	0	0	1.06	0	0	0	0	0	0	0	0	0	0	0	0	0	0	0	0	0	0	0	0	0	0	0	0	0	0	0	0	0	0	0	0	0	0	0	0	0	0	0	0	0	0	0	0
Eif1ax	0	0	0	1.65	1.58	0	0	0	0	0	0	0	0	0	0	0	0	0	0	0	0	0	0	0	0	0	0	0	0	0	0	0	0	0	0	0	0	0	0	0	0	0	0	0	0	0	0	0	0
Rplp0	0	0	0	1.14	1.33	0	0	0	0	0	0	0	0	0	0	0	0	0	0	0	0	0	0	0	0	0	0	0	0	0	0	0	0	0	0	0	0	0	0	0	0	0	0	0	0	0	0	0	0
Cenpm	2.45	0	0	3.02	3.24	0	0	0	0	0	0	0	0	0	0	0	0	0	0	0	0	0	0	0	0	0	2.36	3.13	2.86	0	0	0	0	0	0	0	0	0	0	0	0	0	0	0	0	0	0	0	0
Lgals1	1.97	1.34	1.46	4.02	4.08	0	0	0	0	1.72	1.95	0	0	-1.1	0	0	0	0	0	0	0	0	1.2	0	-1.37	-1.24	0	0	0	0	0	0	0	1.12	0	0	0	0	0	0	0	0	0	0	0	0	0	0	0
Il2rb	1.68	0	0	1.73	1.59	0	0	0	0	0	0	0	0	1.47	0	1.61	1.41	0	0	0	0	0	0	0	0	0	0	-1.41	-1.45	0	0	0	0	1.86	0	0	0	1.45	0	0	0	0	0	0	0	0	0	0	0
Dok1	0	0	0	1.27	1.28	0	0	0	0	0	0	0	0	0	1.42	0	0	0	0	0	0	0	0	0	0	0	0	0	0	0	0	0	0	0	0	0	0	0	0	0	0	0	0	0	0	0	0	0	0
Rap1a	0	0	0	1.53	1.25	0	0	0	0	0	0	0	0	0	0	0	0	0	0	0	0	0	0	0	0	0	0	0	0	0	0	0	0	0	0	0	0	0	0	0	0	0	0	0	0	0	0	0	0
Selenbp1	0	0	0	2.78	3.41	0	-1.15	-2.47	-1.15	0	0	0	0	0	0	0	0	0	0	0	0	0	0	0	-1.49	-1.42	0	0	0	0	0	1.07	1.07	0	0	0	0	-1.1	0	0	0	0	-1.5	0	0	0	0	0	0
Lyz1	0	0	1.47	1.48	2.66	0	0	0	0	0	0	0	0	0	0	0	0	0	0	0	0	0	0	0	0	0	0	0	0	0	0	0	-1.28	0	0	0	0	0	0	0	0	1.08	0	0	0	0	0	0	0
Psmb3	0	0	1.15	1.14	1.37	0	0	0	0	0	0	0	0	0	0	0	0	0	0	0	0	0	0	0	0	0	0	0	0	0	0	0	0	0	0	0	0	0	0	0	0	0	0	0	0	0	0	0	0
Tmem256	0	0	0	3.05	2.89	2.32	0	0	0	0	0	0	0	0	0	0	0	0	0	0	0	0	0	0	-1.4	0	0	0	0	0	0	0	0	0	0	0	0	0	0	0	0	0	0	0	0	0	0	0	0
Chchd2	0	0	0	1.19	1.2	0	0	0	0	0	0	0	0	0	0	0	0	0	0	0	0	0	0	0	0	0	0	0	0	0	0	0	0	0	0	0	0	0	0	0	0	0	0	0	0	0	0	0	0
Lilra5	0	0	0	2.73	2.97	0	0	0	0	0	0	0	0	0	0	0	0	0	0	0	0	0	0	0	0	0	0	0	0	0	0	0	0	0	0	0	0	0	0	0	0	0	0	0	0	0	0	0	0
Ndufb6	0	0	0	1.74	0	0	0	0	0	0	0	0	0	0	0	0	0	0	0	0	0	0	0	0	0	0	0	0	0	0	0	0	0	0	0	0	0	0	0	0	1.03	0	0	0	0	0	0	0	0
Usmg5	0	0	1.15	1.23	1.81	1.63	0	0	0	0	0	0	0	0	0	0	0	0	0	0	0	0	0	0	0	0	0	0	0	0	0	0	0	0	0	0	0	0	0	0	0	0	0	0	0	0	0	0	0
BC100530	3.24	4.15	5.12	7.58	7.68	0	0	0	0	0	0	0	0	0	0	0	0	0	0	0	0	0	0	0	0	0	0	4.39	4.5	0	0	0	0	5.85	5.59	0	0	0	5.62	7.04	7.14	2.34	0	0	0	0	0	0	0
Bscl2	0	0	0	1.08	1.36	0	0	0	0	0	0	0	0	0	0	0	0	0	0	-1.02	0	0	0	0	-1.2	0	0	0	0	0	0	0	0	0	0	0	0	0	0	0	0	0	0	0	0	0	0	0	0
Tuba1a	0	1.16	0	2.06	1.21	0	0	0	0	0	0	0	0	0	0	0	0	0	0	0	0	0	0	0	0	0	0	0	0	0	0	0	0	0	0	0	0	0	0	0	0	0	0	0	0	0	0	0	0
Ear2	0	0	0	2.06	2.75	0	0	0	0	0	0	0	0	0	0	0	0	0	0	0	0	0	0	0	0	0	0	0	0	0	-1.13	0	0	0	0	0	0	0	0	0	-1.15	0	0	0	0	0	0	0	0
C4b	0	0	0	0	4.27	0	0	0	0	0	0	0	0	0	0	2.7	3.05	0	0	0	0	0	0	0	0	0	0	0	0	0	0	0	0	0	0	0	0	0	0	0	0	0	0	1.84	1.64	0	0	0	0
Cops9	0	0	0	1.19	1.45	0	0	0	0	0	0	0	0	0	0	0	0	0	0	0	0	0	0	0	0	0	0	0	0	0	0	0	0	0	0	0	0	0	0	0	0	0	0	0	0	0	0	0	0
Sirpb1c	0	0	0	1.94	2.41	0	0	0	0	0	0	0	0	0	0	0	0	0	0	0	0	0	0	0	0	0	0	0	0	0	0	0	0	1.99	1.78	0	0	0	0	0	0	0	0	0	0	0	0	0	0
Ube2n	0	0	0	1.65	1.49	0	0	0	0	0	0	0	0	0	0	0	0	0	0	0	0	0	0	0	0	0	0	0	0	0	0	0	0	0	0	0	0	0	0	0	0	0	0	0	0	0	0	0	0
Gm26377	0	0	0	0	1.68	0	0	0	0	0	0	0	0	0	0	0	0	0	0	0	0	0	0	0	0	0	0	0	0	0	0	0	0	0	0	0	0	0	0	0	0	0	0	0	0	0	0	0	0
Selenoh	0	0	0	1.68	1.95	0	0	0	0	0	0	0	0	-1.01	-1.21	0	0	0	0	0	0	0	0	0	0	0	1.07	1.7	1.25	0	0	0	0	0	0	0	0	0	0	1.02	1	0	0	0	0	0	0	0	0
Abracl	0	0	1.38	1.42	1.71	0	0	0	0	0	0	0	0	0	0	0	0	0	0	0	0	0	0	0	0	0	0	0	0	0	0	0	0	0	0	0	0	0	0	0	0	0	0	0	0	0	0	0	0
Gm5150	0	0	3.68	2.87	3.27	0	0	0	0	0	0	0	0	0	0	0	0	0	0	0	0	0	0	0	0	0	0	1.52	0	0	0	0	0	3.3	2.99	0	0	0	0	0	0	0	0	0	0	0	0	0	0
Ube2v1	0	0	0	1.13	0	0	0	0	0	0	0	0	0	0	0	0	0	0	0	0	0	0	0	0	0	0	0	0	0	0	0	0	0	0	0	0	0	0	0	0	0	0	0	0	0	0	0	0	0
Klra4	0	0	0	0	1.84	0	0	0	0	0	0	0	0	0	0	0	0	0	0	0	0	0	0	0	0	0	0	0	0	0	0	0	0	2.08	2.35	0	0	0	0	0	0	0	0	0	0	0	0	0	0
Slc48a1	0	0	0	1.42	1.47	1.75	-1.53	0	0	0	0	0	0	0	0	0	0	0	0	0	0	0	0	0	-1.5	0	0	0	0	0	-1.03	0	0	0	0	0	0	0	0	0	0	0	0	0	0	0	0	0	0
AI662270	0	0	0	1.09	0	0	0	0	0	0	0	0	0	0	0	0	0	0	0	0	0	0	0	0	0	0	1.03	1.23	1.14	0	0	0	1.75	2.21	1.65	0	0	0	0	0	0	0	0	0	0	0	0	0	0
Lamtor5	0	0	1.14	1.4	1.4	0	0	0	0	0	0	0	0	0	0	0	0	0	0	-1.09	0	0	0	0	0	0	0	0	0	0	0	0	0	0	0	0	0	0	0	0	0	0	0	0	0	0	0	0	0
Gm20431	0	0	0	1.39	0	0	0	0	0	0	0	0	0	0	0	0	0	0	0	0	0	0	0	0	0	0	0	0	0	0	0	0	0	0	0	0	0	0	0	0	0	0	0	0	0	0	0	0	0
Snrpe	0	0	0	0	1.5	0	0	0	0	0	0	0	0	0	-1.02	0	0	0	0	0	0	0	0	0	0	0	0	0	0	0	0	0	0	0	0	0	0	0	0	0	0	0	0	0	0	0	0	0	0
Gm20390	0	0	0	0	2.34	0	0	0	0	0	0	0	0	0	0	0	0	0	0	0	0	0	0	0	0	1.32	1.2	1.08	1.1	0	0	0	0	0	0	0	0	0	0	1.11	1.11	0	0	0	0	0	0	0	0
Serpinb10	0	0	0	0	2.7	0	0	0	0	0	0	0	0	0	0	0	0	0	0	0	0	0	0	0	0	0	0	0	0	0	0	0	0	0	0	0	0	0	0	0	0	0	0	0	0	0	0	0	0
Rpl41	0	-1.02	0	1.17	1.13	0	0	0	0	0	0	0	0	0	0	0	0	0	0	0	0	0	0	0	0	0	0	0	0	0	0	0	0	0	0	0	0	0	0	0	0	0	0	0	0	0	0	0	0
Gm11942	0	0	0	0	2.15	0	-1.06	0	0	0	0	0	0	0	0	0	0	0	0	0	0	0	0	0	0	0	0	0	0	0	0	0	0	0	0	0	0	0	0	0	0	0	0	0	0	0	0	0	0
Sirpb1b	0	0	0	2.2	2.95	0	0	0	0	0	0	0	0	0	0	0	0	0	0	0	0	0	0	0	0	0	0	0	0	0	0	0	0	0	0	0	0	0	0	0	0	0	0	0	0	0	0	0	0
Ptrhd1	0	0	0	0	2.42	0	0	0	0	0	0	0	0	0	0	0	0	0	0	0	0	0	0	0	0	0	0	0	0	0	0	0	0	0	0	0	0	0	0	0	0	0	0	0	0	0	0	0	0
X1500002C15Rik	0	0	1.42	1.26	1.24	0	0	0	0	0	0	0	0	0	0	0	0	0	0	0	0	0	0	0	0	0	0	0	0	0	0	0	0	0	0	0	0	0	0	0	0	0	0	0	0	0	0	0	0
Sh2d1b1	0	0	2.69	4.14	4.61	0	0	0	0	0	0	0	0	0	0	3.26	3.4	0	0	0	0	0	0	0	0	0	0	0	0	0	0	0	0	0	0	0	0	0	0	0	0	0	0	0	0	0	0	0	0
Gstp.ps	0	0	0	2.74	2.86	0	0	0	0	0	0	0	0	0	0	0	0	0	0	0	0	0	0	0	0	0	0	0	0	0	0	0	0	0	0	0	0	0	-1.61	0	0	0	0	0	0	0	0	0	0
Gm47692	0	0	0	1.74	0	0	0	0	0	0	0	0	0	0	0	0	0	0	0	0	0	0	0	0	0	0	0	0	0	0	0	0	0	0	0	0	0	0	0	0	0	0	0	0	0	0	0	0	0
Nup62	0	0	0	1.79	1.58	0	0	0	0	0	0	0	0	0	0	0	0	0	0	1.16	0	0	0	0	0	0	0	0	0	0	0	0	0	0	0	0	0	0	0	0	0	0	0	0	0	0	0	0	0
X5033406O09Rik	0	0	0	2.4	2.21	2.59	0	0	0	0	0	0	0	0	0	0	0	0	0	0	0	0	0	0	0	0	0	0	0	0	0	0	0	0	0	0	0	0	0	0	0	0	0	0	0	0	0	0	0
H19	0	0	0	0	0	0	0	0	0	0	0	0	0	0	0	0	0	0	0	0	0	0	0	0	0	0	0	0	0	0	0	0	0	0	0	0	0	0	0	0	0	0	0	0	0	0	0	0	0
Cox5a	0	0	0	1.18	0	2.18	0	0	0	0	0	0	0	0	0	0	0	0	0	0	0	0	0	0	0	0	0	1.06	0	0	0	0	0	0	0	0	0	0	1.03	1.13	1.17	0	0	0	0	0	0	0	0
Il4	0	0	0	0	0	2.73	0	0	0	0	0	0	0	0	0	0	0	0	0	0	0	0	0	0	0	0	0	0	0	0	0	0	0	0	0	0	0	0	0	0	0	0	0	0	0	0	0	0	0
Ift20	0	0	0	1.07	0	1.21	0	0	0	0	0	0	0	0	0	0	0	0	0	0	0	0	0	0	0	0	0	0	0	0	0	0	0	0	0	0	0	0	0	0	0	0	0	-1.07	0	0	0	0	0
Zdhhc4	0	0	0	0	0	1.34	0	0	0	0	0	0	0	0	0	0	0	0	0	0	0	0	0	0	0	0	0	0	0	0	0	0	0	0	0	0	0	0	0	0	0	0	0	0	0	0	0	0	0
Rac1	0	0	0	1.05	0	1.97	0	0	0	0	0	0	0	0	0	0	0	0	0	1.55	0	0	0	0	0	0	0	0	0	0	0	1.08	0	0	0	0	0	0	0	0	0	0	0	0	0	0	0	0	0
Vwf	0	0	0	0	0	1.77	0	0	0	0	0	0	0	0	0	0	0	0	0	0	0	0	0	0	0	0	0	0	0	0	0	-1.47	-1.06	0	0	0	0	0	0	0	0	0	0	0	0	0	0	0	0
Spa17	0	0	0	1.81	1.67	2.4	0	0	0	0	0	0	0	0	0	0	0	0	0	0	0	0	0	0	0	0	0	0	0	0	0	-1.18	0	0	0	0	0	0	0	0	0	0	0	0	0	0	0	0	0
Sipa1l2	0	0	0	0	0	0	0	0	0	0	0	0	0	0	0	0	0	0	0	0	0	0	0	0	0	0	0	0	0	0	0	0	0	0	0	0	0	0	0	0	0	0	0	0	0	0	0	0	0
Bcap31	0	0	0	0	0	1.61	0	0	0	0	0	0	0	0	0	0	0	0	0	0	0	0	0	0	0	0	0	0	0	0	0	0	0	0	0	0	0	0	0	0	0	0	0	0	0	0	0	0	0
Sdf2	0	0	0	0	0	1.36	0	0	0	0	0	0	0	0	0	0	0	0	0	0	0	0	0	0	-1.08	0	0	0	0	0	0	0	0	0	0	0	0	0	0	0	0	0	0	0	0	0	0	0	0
Borcs8	0	0	0	0	0	1.31	0	0	0	0	0	0	0	0	0	0	0	0	0	0	0	0	0	0	0	0	0	0	0	0	0	0	0	0	0	0	0	0	0	0	0	0	0	0	0	0	0	0	0
Prkar2b	0	0	0	0	0	1.82	0	0	0	0	0	0	0	0	0	0	0	0	0	0	0	0	0	0	0	0	0	0	0	0	0	0	0	0	0	0	0	0	0	0	0	0	0	0	0	0	0	0	0
Slc2a3	0	0	0	1.31	0	1.61	0	0	0	0	0	0	0	0	0	0	0	0	0	0	0	0	0	0	0	0	0	0	0	0	0	1.92	2.16	0	0	0	0	0	0	0	0	0	0	0	0	0	0	0	0
Crhr2	0	0	0	0	0	0	0	0	0	0	0	0	0	0	0	0	0	0	0	0	0	0	0	0	0	0	0	0	0	0	0	0	0	0	0	0	0	0	0	0	0	0	0	0	0	0	0	0	-1.68
Mast2	0	0	0	1.38	0	1.43	0	0	0	0	0	0	0	0	0	0	0	0	0	1.09	0	0	0	0	0	0	0	0	0	0	0	0	0	0	0	0	0	0	0	0	0	0	0	0	0	0	0	0	0
Efnb3	0	0	0	0	0	0	0	0	0	0	0	0	0	0	0	0	0	0	0	0	0	0	0	0	0	0	0	0	0	0	0	0	0	0	0	0	0	0	0	0	0	0	0	0	0	0	0	0	0
Atp6v1f	0	0	0	0	0	1.8	0	0	0	0	0	0	0	0	0	0	0	0	0	0	0	0	0	0	0	0	0	0	0	0	0	0	0	0	0	0	0	0	0	0	0	0	0	0	0	0	0	0	0
Rab11a	0	0	0	1.14	0	1.45	0	0	0	0	0	0	0	0	1.17	0	0	0	0	0	0	0	0	0	0	0	0	0	0	0	0	0	0	0	0	0	0	0	0	0	0	0	0	0	0	0	0	0	0
Mrvi1	0	0	0	1.43	0	1.64	0	0	0	0	0	0	0	0	0	0	0	0	0	0	0	0	0	0	0	0	0	0	0	0	0	0	0	0	0	0	0	0	0	0	0	0	0	0	0	0	0	0	0
Tmbim1	0	0	0	1.45	0	1.39	-1.07	0	0	0	0	0	0	0	0	0	0	0	0	0	0	0	0	0	0	0	0	0	0	0	0	0	0	0	0	0	0	0	0	0	0	0	0	0	0	0	0	0	0
Mpl	0	0	0	1.31	0	1.98	0	0	0	0	0	0	0	0	0	0	0	0	0	0	0	0	0	0	0	0	0	0	0	0	0	0	0	0	0	0	0	0	0	0	0	0	0	0	0	0	0	0	0
Vdac3	0	0	0	1.35	0	1.32	0	0	0	0	0	0	0	0	0	0	0	0	0	0	0	0	0	0	0	0	0	0	0	0	0	0	0	0	0	0	0	0	0	0	0	0	0	0	0	0	0	0	0
Pttg1ip	0	0	0	1.14	0	1.99	0	0	0	0	0	0	0	1.01	1.48	0	0	0	0	0	0	0	0	0	0	0	0	0	0	0	1.1	1.25	0	0	0	0	0	0	0	0	0	0	0	0	0	0	0	0	0
Srp14	0	0	0	0	0	1.27	0	0	0	0	0	0	0	0	0	0	0	0	0	0	0	0	0	0	0	0	0	0	0	0	0	0	0	0	0	0	0	0	0	0	0	0	0	0	0	0	0	0	0
Prox1	0	0	0	0	0	0	0	0	0	0	0	0	0	0	0	0	0	0	0	0	0	0	0	0	0	0	0	0	0	0	0	0	0	0	0	0	0	0	0	0	0	0	0	0	0	0	0	0	-1.53
Nedd8	0	0	0	0	0	1.13	0	0	0	0	0	0	0	0	0	0	0	0	0	0	0	0	0	0	0	0	0	0	0	0	0	0	0	0	0	0	0	0	0	0	0	0	0	0	0	0	0	0	0
Ubxn11	0	0	0	0	0	1.37	0	0	0	0	0	0	0	0	0	0	0	0	0	0	0	0	0	0	0	0	0	0	0	0	0	0	0	0	0	0	0	0	0	0	0	0	0	0	0	0	0	0	0
Ppp1cb	0	0	0	0	0	1.64	0	0	0	0	0	0	0	0	0	0	0	0	0	0	0	0	0	0	0	0	0	0	0	0	0	0	0	0	0	0	0	0	0	0	0	0	0	0	0	0	0	0	0
Itga2	0	0	0	0	0	1.71	0	0	0	0	0	0	0	0	0	0	0	0	0	0	0	0	0	0	0	0	0	0	0	0	0	0	0	0	0	0	0	0	0	0	0	0	0	0	0	0	0	0	0
Atp6v0e	0	1.07	1.42	0	0	1.81	0	0	0	0	0	0	0	0	0	0	0	0	0	0	0	0	0	0	0	0	0	0	0	0	0	0	0	0	0	0	0	0	0	0	0	0	0	0	0	0	0	0	0
Lcorl	0	0	0	0	0	0	0	0	0	0	0	0	0	0	0	0	0	0	0	0	0	0	0	0	0	0	0	0	0	0	0	0	0	0	0	0	0	0	0	0	0	0	0	0	0	0	0	0	-1.9
Tubb1	0	0	0	0	0	2.15	0	0	0	0	0	0	0	0	0	0	0	0	0	0	0	0	0	0	0	0	0	0	0	0	0	0	0	0	0	0	0	0	0	0	0	0	0	0	0	0	0	0	0
Ndufa1	0	0	0	0	1.16	2.3	0	0	0	0	0	0	0	0	0	0	0	0	0	0	0	0	0	0	0	0	0	0	0	0	0	0	0	0	0	0	0	0	0	0	0	0	0	0	0	0	0	0	0
Pacsin2	0	0	0	0	0	1.06	-1.43	0	0	0	0	0	0	0	0	0	0	0	0	0	0	0	0	0	0	0	0	0	0	0	0	0	0	0	0	0	0	0	0	0	0	0	0	0	0	0	0	0	0
Jph2	0	0	0	0	0	0	0	0	0	0	0	0	0	0	0	0	0	0	0	0	0	0	0	0	0	0	0	0	0	0	0	0	0	0	0	0	0	0	0	0	0	0	0	0	0	0	0	0	0
Trove2	0	-1.43	0	0	0	1.67	0	0	0	0	0	0	0	0	0	0	0	0	0	0	0	0	0	0	0	0	0	0	0	0	0	0	0	0	0	0	0	0	0	0	0	0	0	0	0	0	0	0	0
Akap1	0	0	0	0	0	0	0	0	0	0	0	0	0	0	0	0	0	0	0	0	0	0	0	0	0	0	0	0	0	0	0	0	0	0	0	0	0	0	0	0	0	0	0	0	0	0	0	0	0
Atox1	0	0	0	1.47	1.29	2.46	0	0	0	0	0	0	0	0	0	0	0	0	0	0	0	0	0	0	0	0	0	0	0	0	0	0	0	0	0	0	0	0	0	0	0	0	0	0	0	0	0	0	0
Slc25a39	0	0	1.23	2.06	1.64	2.6	0	0	0	0	0	0	0	0	0	0	0	0	0	0	0	0	0	0	0	0	0	0	0	1.08	0	0	0	0	0	0	0	0	0	-1.23	-1.31	-1.03	0	0	0	0	0	0	0
Map2k3	0	0	0	0	0	1.42	0	0	0	0	0	0	0	0	0	0	0	0	0	0	0	0	0	0	0	0	0	0	0	0	0	0	0	0	0	0	0	0	0	0	0	0	0	0	0	0	0	0	0
Ywhah	0	0	0	0	0	1.64	0	0	0	0	0	0	0	0	0	0	0	0	1.4	1.67	0	0	0	0	0	0	0	0	0	0	0	0	0	0	0	0	0	0	0	0	0	0	0	0	0	0	0	0	0
Calm3	0	0	0	1.36	1.09	1.67	0	0	0	0	0	0	0	0	0	0	0	0	0	0	0	0	0	0	0	0	0	0	0	0	0	0	0	0	0	0	0	0	0	0	0	0	0	0	0	0	0	0	0
Ubxn6	0	0	0	0	0	1.33	0	0	0	0	0	0	0	0	0	0	0	0	0	0	0	0	0	0	0	0	0	0	0	0	0	0	0	0	0	0	0	0	0	0	0	0	0	0	0	0	0	0	0
Pcmt1	0	0	0	0	0	1.97	0	0	0	0	0	0	0	0	0	0	0	0	0	0	0	0	0	0	0	0	0	0	0	0	0	0	0	0	0	0	0	0	0	0	0	0	0	0	0	0	0	0	0
X1700021F05Rik	0	0	0	0	0	0	0	0	0	0	0	0	0	0	0	0	0	0	0	0	0	0	0	0	0	0	0	0	0	0	0	0	0	0	0	0	0	0	0	0	0	0	0	0	0	0	0	0	0
Lims1	0	0	0	0	0	1.27	0	0	0	0	0	0	0	0	0	0	0	0	0	0	0	0	0	0	0	0	0	0	0	0	0	0	0	0	0	0	0	0	0	0	0	0	0	0	0	0	0	0	-1.14
Zwint	0	0	0	1.85	0	1.87	0	1.5	0	0	0	0	0	0	0	0	0	0	0	1.33	1.34	0	0	0	0	0	0	0	0	0	0	0	0	0	0	0	0	0	0	0	0	0	0	0	0	0	0	0	0
Stx7	0	0	0	0	0	1.26	0	0	0	0	0	0	0	0	0	1.2	1.05	0	0	0	0	0	0	0	0	0	0	0	0	0	0	0	0	0	0	0	0	0	0	0	0	0	0	0	0	0	0	0	0
Hbq1a	0	0	0	0	0	4.84	0	0	0	0	0	0	0	0	0	0	0	0	0	0	0	0	0	0	0	0	0	0	0	0	0	0	0	0	0	0	0	0	0	0	0	0	0	0	0	0	0	0	0
Erlec1	0	0	0	1.4	0	1.64	0	0	0	0	0	0	0	0	0	0	0	0	0	0	0	0	0	0	0	0	0	0	0	0	0	0	0	0	0	0	0	0	0	0	0	0	0	0	0	0	0	0	0
Vdac1	0	0	0	1.4	0	1.46	0	-1.35	0	0	0	0	0	0	0	0	0	0	0	-1.2	0	0	0	0	0	0	0	1.06	0	0	0	0	0	0	0	0	0	0	0	0	0	0	0	0	0	0	0	0	0
Prkar1a	0	0	0	0	0	1.12	0	0	0	0	0	0	0	0	0	0	0	0	0	0	0	0	0	0	0	0	0	0	0	0	0	0	0	0	0	0	0	0	0	0	0	0	0	0	0	0	0	0	0
Ncoa1	0	0	0	0	0	0	0	0	0	0	0	0	0	0	0	0	0	0	0	0	0	0	0	0	0	0	0	0	0	0	0	0	0	0	0	0	0	0	0	0	0	0	0	0	0	0	0	0	-1.23
Rab10	0	0	0	0	0	1.32	0	0	0	0	0	0	0	0	0	0	0	0	0	0	0	0	0	0	0	0	0	0	0	0	0	0	0	0	0	0	0	0	0	0	0	0	0	0	0	0	0	0	0
Itgb3	0	0	0	1.61	0	1.76	0	0	0	0	0	0	0	0	0	0	0	0	0	0	0	0	0	0	0	0	-1.31	0	0	0	0	1.9	1.85	0	0	0	0	0	0	0	0	0	0	0	0	0	0	0	0
Rab37	0	0	2.24	0	0	2.62	0	0	0	0	0	0	0	0	0	0	0	0	0	0	0	0	0	0	0	0	0	0	0	0	0	0	0	0	0	0	0	0	0	0	0	0	0	0	0	0	0	0	0
Lsm12	0	-1.2	0	0	0	2.13	0	0	0	0	0	0	0	0	0	0	0	0	0	0	0	0	0	0	1.17	1	0	0	0	0	0	0	0	0	0	0	0	0	0	0	0	0	0	0	0	0	0	0	0
Ston2	0	0	0	0	0	1.17	0	0	0	0	0	0	0	0	0	0	0	0	0	0	0	0	0	0	0	0	0	0	0	0	0	0	0	0	0	0	0	0	0	0	0	0	0	0	0	0	0	0	0
Mpp5	0	0	0	0	0	1.34	0	0	0	0	0	0	0	0	0	0	0	0	0	0	0	0	0	0	0	0	0	0	0	0	0	0	0	0	0	0	0	0	0	0	0	0	0	-1.22	0	0	0	0	0
Mtr	0	0	0	0	0	0	0	0	0	0	0	0	0	0	0	0	0	0	0	0	0	0	0	0	0	0	0	0	0	0	0	0	0	0	0	0	0	0	0	0	0	0	0	0	0	0	0	0	0
Mctp1	0	0	0	0	0	1.98	0	0	0	0	0	0	0	0	0	0	0	0	0	0	0	0	0	0	0	0	0	0	0	0	0	0	0	0	0	0	0	-1.52	0	0	0	1.07	0	0	0	0	0	0	0
Slf1	0	0	0	0	0	0	0	0	0	0	0	0	0	0	0	0	0	0	0	0	0	0	0	0	0	0	0	0	0	0	0	0	0	0	0	0	0	0	0	0	0	0	0	0	0	0	0	0	0
F2rl2	0	0	0	1.9	0	2.14	0	0	0	0	0	0	0	0	0	0	0	0	0	0	0	0	0	0	0	0	0	0	0	0	0	0	0	0	0	0	0	0	0	0	-1.27	0	0	0	0	0	0	0	0
Scamp1	0	0	0	0	0	1.99	0	0	0	0	0	0	0	0	0	0	0	0	0	0	0	0	0	0	0	0	0	0	0	0	0	0	0	0	0	0	0	0	0	1.5	1.6	0	0	0	0	0	0	0	0
Kif2a	0	0	0	0	0	1.91	0	0	0	0	0	0	0	0	0	0	0	0	0	0	0	0	0	0	0	0	0	0	0	0	0	0	0	0	0	0	0	0	0	0	0	0	0	0	0	0	0	0	0
Elovl7	0	0	0	1.75	0	2.72	0	0	0	0	0	0	0	0	0	0	0	0	0	0	0	0	0	0	0	0	0	0	0	0	0	0	0	0	0	0	0	0	0	0	0	0	0	0	0	0	0	0	0
Srek1ip1	0	0	0	0	0	0	0	0	0	0	0	0	0	0	0	0	0	0	0	0	0	0	0	0	0	0	0	0	0	0	0	0	0	0	0	0	0	0	0	0	0	0	0	0	0	0	0	0	0
Ndufs4	0	0	0	0	0	1.09	0	0	0	0	0	0	0	0	0	0	0	0	0	0	0	0	0	0	0	0	0	0	0	0	0	0	0	0	0	0	0	0	0	0	0	0	0	0	0	0	0	0	0
Vcl	0	1.27	0	1.28	0	1.58	0	0	0	0	0	0	0	0	0	0	0	0	0	0	0	0	0	0	0	0	0	0	0	0	0	0	0	0	0	0	-1.17	-1.09	0	0	0	0	0	0	0	0	0	0	0
Esd	0	0	0	0	1.05	2.22	0	-1.11	0	0	0	0	0	0	1.1	0	0	0	0	0	0	0	0	0	0	0	0	0	0	0	0	1.08	0	0	0	0	0	0	0	0	0	0	0	0	0	0	0	0	0
Diaph3	0	0	0	0	0	2.87	0	0	0	0	0	0	0	0	0	0	0	0	0	0	0	0	0	0	0	0	0	0	1.67	0	0	0	0	0	0	0	0	-1.1	0	0	-1.43	0	0	0	0	0	0	0	0
Zfr	0	0	0	0	0	1.29	0	1.2	0	0	0	0	0	0	0	0	0	0	0	0	0	0	0	0	0	0	0	0	0	0	0	0	0	0	0	0	0	0	0	0	0	0	0	0	0	0	0	0	0
Nadk2	0	0	0	0	0	1.83	0	-1.34	-1.08	0	0	0	0	0	0	0	0	0	0	0	0	0	0	0	0	0	0	0	0	1.54	0	0	0	0	0	0	0	0	0	0	0	0	-1.06	0	0	0	0	0	0
Pabpc1	0	0	-1.07	0	0	1.02	0	0	0	0	0	0	0	0	0	0	0	0	0	0	0	0	0	0	0	0	0	0	0	0	0	0	0	0	0	0	0	0	0	0	0	0	0	0	0	0	0	0	0
Ywhaz	0	0	0	0	0	1.29	0	0	0	0	0	0	0	0	0	0	0	0	0	0	0	0	0	0	0	0	0	0	0	0	0	0	0	0	0	0	0	0	0	0	0	0	0	0	0	0	0	0	0
Eif3h	0	0	0	0	0	1.06	0	0	0	0	0	0	0	0	0	0	0	0	0	0	0	0	0	0	0	0	0	0	0	0	0	0	0	0	0	0	0	0	0	0	0	0	0	0	0	0	0	0	0
Rida	0	0	0	0	0	2.24	0	-1.44	-1.79	0	0	0	0	0	0	0	0	0	0	0	0	0	0	0	0	0	0	0	0	0	0	0	0	0	0	0	0	0	0	0	0	0	0	0	0	0	0	0	0
Stk3	0	0	0	1.38	1.55	2.58	0	0	0	0	0	0	0	0	0	0	0	0	0	0	0	0	0	0	0	0	0	0	0	0	0	0	0	0	0	0	0	0	0	0	-1.13	0	0	0	0	0	0	0	0
Derl1	0	0	0	0	0	1.43	0	0	0	0	0	0	0	0	0	0	0	0	0	0	0	0	0	0	0	0	0	0	0	0	0	0	0	0	0	0	0	0	0	0	0	0	0	0	0	0	0	0	0
Parvb	0	0	0	1.23	0	1.82	0	0	0	0	0	0	0	0	0	0	0	0	0	0	0	0	0	0	0	0	0	0	0	0	0	0	0	0	0	0	0	0	0	0	0	0	0	0	0	0	0	0	0
Ttll1	0	0	0	1.3	0	2.02	0	0	0	0	0	0	0	0	0	0	0	0	0	0	0	0	0	0	0	0	0	0	0	0	0	0	0	0	0	0	0	0	0	0	0	0	0	0	0	0	0	0	0
Twf1	0	0	0	0	0	1.31	0	0	0	0	0	0	0	0	0	0	0	0	0	0	0	0	0	0	0	0	0	0	0	0	0	0	0	0	0	0	0	0	0	0	0	0	0	0	0	0	0	0	0
Fopnl	0	0	0	0	0	1	0	0	0	0	0	0	0	0	0	0	0	0	0	0	0	0	0	0	0	0	0	0	0	0	0	0	0	0	0	0	0	0	0	0	0	0	0	0	0	0	0	0	0
Ntan1	0	0	0	0	0	1.61	0	0	0	0	0	0	0	0	0	0	0	0	0	0	0	0	0	0	0	0	0	0	0	0	0	0	0	0	0	0	0	0	0	0	0	0	0	0	0	0	0	0	0
Muc13	0	0	0	2.62	0	2.8	0	0	0	0	0	0	0	0	0	0	0	0	0	0	0	0	0	0	0	0	0	0	0	0	0	0	0	0	0	0	0	0	0	0	0	0	0	0	0	0	0	0	0
Ap2m1	0	0	0	1.4	0	1.55	0	0	0	0	0	0	0	0	0	0	0	0	0	0	0	0	0	0	0	0	0	0	0	0	0	0	0	0	0	0	0	0	0	0	0	0	0	0	0	0	0	0	0
Ifngr2	0	0	0	0	0	0	0	0	0	0	0	0	0	0	0	0	0	0	0	0	0	0	0	0	0	0	0	0	0	0	0	0	0	0	0	0	0	0	0	0	0	0	0	0	0	0	0	0	0
Sod1	0	0	0	1.52	0	1.05	0	0	0	0	0	0	0	0	0	0	0	0	0	0	0	0	0	0	0	0	0	0	0	0	0	0	0	0	0	0	0	0	0	0	0	0	0	0	0	0	0	0	0
Smarcd1	0	0	0	0	0	0	0	0	0	0	0	0	0	0	0	0	0	0	0	0	0	0	0	0	0	0	0	0	0	0	0	0	0	0	0	0	0	0	0	0	0	0	0	0	0	0	0	0	-2.11
Tpi1	0	0	0	1.32	1.12	1.73	-1.08	0	0	0	0	0	0	0	0	0	0	0	0	0	0	0	0	0	0	0	1.01	1.13	0	0	0	0	0	0	0	0	0	0	0	1.17	1.36	0	0	0	0	0	0	0	0
Ccndbp1	0	0	0	1.12	0	2.3	0	0	0	0	0	0	0	0	0	0	0	0	0	0	0	0	0	0	0	0	-1.05	0	0	0	0	0	0	0	0	0	0	0	0	-1.3	-1.35	0	0	0	0	0	0	0	0
Treml1	0	0	0	1.81	0	2.41	0	0	0	0	0	0	0	0	0	0	0	0	0	0	0	0	0	0	0	0	0	0	0	0	0	0	0	0	0	0	0	0	0	0	0	0	0	0	0	0	0	0	0
Myl12a	0	0	0	0	1.8	2.91	0	0	0	0	0	0	0	0	0	0	0	0	0	0	0	0	0	0	0	0	0	0	0	0	0	0	0	0	0	0	0	0	0	0	0	0	0	0	0	0	0	0	0
Nudt3	-1.51	0	0	0	0	1.86	0	0	0	0	0	0	0	0	0	0	0	0	0	0	0	0	0	0	0	0	0	0	0	0	0	0	0	0	0	0	0	0	0	0	0	0	0	0	0	0	0	0	0
[truncated: 8,004 more rows]
[truncated: 29 more columns]

## Sheet: Supplementary Table 1b
gene_symbol
Cxcl1
Hmgb1
Il1rn
Il1b
Il2
Il4
Il6
Cxcl8
Il10
Il12a
Il12b
Il13
Il18
Ccl3
Cxcl2
Mif
Ccl2
Ccl8
Spp1
Ccl5
Tnf
Mme
Itgam
Itgax
Cd14
Itgb2
il2ra
Cd28
Cd40
Cd48
Fcgr1
Cd69
Cd80
Cd163
Ccr2
Ccr3
C5ar2
Ptgdr2
Fas
Fcgr3
Flt1
Il6st
Il2ra
Il2rb
Il2rg
Pla2g2a
Ager
Il1rl1
TLR2
TLR4
Trpv1
Trem1
Tnfrsf1a
Tnfrsf1b
Plaur
Serpinc1
Fga
Fgb
Fgg
Pf4
Serpine1
Proc
Pros1
Thbd
Adamts13
Angpt1
Angpt2
Esm1
Sele
Icam1
Lama1
Lamb1
Pdgfb
Sele
Sell
Selplg
Vcam1
Vegfa
Vwf
Adm
Ace
Ace2
Avp
Nppc
Eln
Calca
Npy
Tac1
Vip
Nppa
Nppb
Cps1
Edn1
Gc
Gfap
Gsta1
Gsta2
Gsta3
Gsta4
Gsta5
Hgf
Reg3b
Nampt
S100b
Sftpa1
Sftpb
Sftpc
Sftpd
Saa1
Saa2
Saa3
Saa4
Cp
Crp
Fth1
Ftl1
Orm1
Orm2
Orm3
Hamp
Hamp2
Lbp
Ptx3
A2m
Alb
Apoc1
Bcl2
Ppbp
Casp1
C3
C4a
C4b
Hc
Ctsc
Dpp3
Dpp4
Dpp6
Dpp7
Dpp8
Dpp9
Dpp10
Elane
Epo
Faah
Csf3
Csf2
Gsn
Ghrl
Gas6
Hspa1b
Hspa1a
Hspa8
Hsp90aa1
Hsp90ab1
Hmox1
Itih1
Itih2
Itih3
Itih4
Ambp
Cxcl10
Ltf
Lep
Mmp9
Nts
Pnoc
Pigf
Fn1
Ren1
Retn
Selenop
Tgfb1
Timp1
Timp2
Timp3
Il27
Sdc1
Tnnt2
Tnni3
Tnnc1
Tnnt3
Tnnt1
Tnni1
Tnni2
Tnnc2
Chil3
Reg1
Reg2
Cd22
Dll1
S100a8
S100a9
Tnfsf12
Tnfsf13
Il5
Cxcl15
Il15
IL17a
Lect2
Cxcl12
Cxcr4
Cx3cr1
Mbl2
Procr
Nlrk1
Il7r
Cr2
Pdcd1
Pecam1
Entpd1
Itga2b
Cd48
Serpinf2
Rftn1
Rftn2
Xdh
Avp
Hbb-b1
Hbb-b2
Scgb1a1
Chga
Eno2
Nefm
Nefl
Nefh
Park7
Lcn2
Fabp3
Scg2
Agrn
Penk
Havcr1
Ntn1
Trf
Apoc2
Apoe
Ahsg
Cirbp
Coq10a
Adipoq
Col3a1
Bpi
Habp2
Gzma
Tff2
Smpd1
Smpd2
Smpd3
Ucp2
Cd40lg
Lyz1
Lyz2
Mpo
Tnc
Fgf21
Edil3
Cd5l
C1qtnf3

## Sheet: Supplementary Table 1c
topic	CS	lbf	pip	coef	name	id	database	accession	sub_category_code	organism	description_brief	top_genes
k1	L1	55.799	0.992	0.374	GO_TERTIARY_GRANULE_MEMBRANE	M25900	MSigDB-C5	NA	GO:CC	Homo sapiens	The lipid bilayer surrounding a tertiary granule. [GOC:BHF, GOC:mah, GOC:rl, PMID:12070036]	Gpr84 (3.518) Cd33 (2.729) Tarm1 (2.639) Fpr2 (2.214) Ptafr (2.178) Cd177 (2.14) Mcemp1 (1.897) Slc11a1 (1.818) Pirb (1.747) Clec4d (1.603)
k1	L2	29.602	1	0.364	REACTOME_INTERLEUKIN_10_SIGNALING	M27605	MSigDB-C2	NA	CP:REACTOME	Homo sapiens	Interleukin-10 signaling	Fpr1 (3.638) Cxcl2 (3.406) Il1r2 (3.324) Il1b (3.053) Ptafr (2.178) Cxcl10 (1.85) Il10 (1.601) Tnf (1.6) Il1rn (1.447) Ccl3 (0.884)
k1	L3	54.536	1	0.486	WP_MICROGLIA_PATHOGEN_PHAGOCYTOSIS_PATHWAY	M39695	MSigDB-C2	NA	CP:WIKIPATHWAYS	Homo sapiens	Microglia Pathogen Phagocytosis Pathway	Siglece (3.781) Trem1 (3.612) Pik3r6 (2.45) Ncf4 (2.031) Fcgr1 (1.654) Rac2 (1.598) Fcer1g (1.29) Tyrobp (1.128) Ncf2 (0.906) Cyba (0.867)
k1	L4	58.991	0.997	-0.337	REACTOME_EUKARYOTIC_TRANSLATION_ELONGATION	M29556	MSigDB-C2	NA	CP:REACTOME	Homo sapiens	Eukaryotic Translation Elongation	Rpl39 (-2.102) Rpl36a (-1.979) Rpl23 (-1.87) Rpl13 (-1.857) Rps6 (-1.647) Rps20 (-1.483) Rpl15 (-1.42) Rpl3 (-1.358) Rps3a1 (-1.314) Eef1a1 (-1.167)
k1	L5	31.122	1	0.251	REACTOME_IMMUNOREGULATORY_INTERACTIONS_BETWEEN_A_LYMPHOID_AND_A_NON_LYMPHOID_CELL	M8240	MSigDB-C2	NA	CP:REACTOME	Homo sapiens	Immunoregulatory interactions between a Lymphoid and a non-Lymphoid cell	Siglece (3.781) Trem1 (3.612) Fcgr4 (2.956) Cd33 (2.729) Gm14548 (2.386) Pilra (2.082) Cd300lf (1.999) Cd226 (1.976) Lilr4b (1.884) Pirb (1.747)
k1	L6	45.353	1	0.581	REACTOME_PURINERGIC_SIGNALING_IN_LEISHMANIASIS_INFECTION	M29838	MSigDB-C2	NA	CP:REACTOME	Homo sapiens	Purinergic signaling in leishmaniasis infection	Mefv (4.086) Entpd1 (3.229) Nlrp3 (3.157) Il1b (3.053) Pstpip1 (1.488) C3 (0.804) C3ar1 (0.716) Txnip (-0.037) App (0.035) Entpd5 (-0.018)
k1	L7	23.746	1	0.575	GO_MHC_CLASS_II_BIOSYNTHETIC_PROCESS	M23703	MSigDB-C5	NA	GO:BP	Homo sapiens	The chemical reactions and pathways resulting in the formation of major histocompatibility protein class II. [GOC:go_curators]	Tlr4 (1.994) Spi1 (1.905) Slc11a1 (1.818) Il10 (1.601) Taf7 (1.3) Ifng (0.941) Pf4 (0.63) Xbp1 (-0.011) Ciita (-0.004) Hdac2 (-0.002)
k1	L10	17.199	0.989	0.517	SA_MMP_CYTOKINE_CONNECTION	M11736	MSigDB-C2	NA	CP	Homo sapiens	Cytokines can induce activation of matrix metalloproteinases, which degrade extracellular matrix.	Il1b (3.053) Fcgr4 (2.956) Sell (1.743) Tnf (1.6) Tnfrsf8 (0.931) Tnfrsf1b (0.663) Il6ra (0.229) Tnfrsf1a (0.02) Ace (-0.014) Tgfb2 (-0.01)
k1	L8	26.949	0.326	0.691	GO_NEGATIVE_REGULATION_OF_LIPOPOLYSACCHARIDE_MEDIATED_SIGNALING_PATHWAY	M23035	MSigDB-C5	NA	GO:BP	Homo sapiens	Any process that stops, prevents, or reduces the frequency, rate or extent of signaling in response to detection of lipopolysaccharide. [GOC:mah]	Gm14548 (2.386) Trib1 (2.212) Acod1 (1.75) Pira2 (1.696) Gm15448 (1.614) Ltf (-1.275) Tnfaip3 (0.318) Nfkbil1 (0.013) Prdx2 (-0.008) Cactin (-0.007)
k1	L8	26.949	0.674	0.669	GO_TOLL_LIKE_RECEPTOR_7_SIGNALING_PATHWAY	M23248	MSigDB-C5	NA	GO:BP	Homo sapiens	Any series of molecular signals generated as a consequence of binding to toll-like receptor 7. [GOC:add, PMID:16551253, PMID:17328678]	Gm14548 (2.386) Pira2 (1.696) Pik3ap1 (1.685) Gm15448 (1.614) Tlr7 (0.978) Havcr2 (0.846) Rsad2 (0.753) Treml4 (-0.574) Ptpn22 (0.004) Ddx3x (0)
k1	L9	15.514	0.755	0.496	GO_NADPLUS_NUCLEOSIDASE_ACTIVITY	M34373	MSigDB-C5	NA	GO:MF	Homo sapiens	Catalysis of the reaction: NAD+ + H2O = nicotinamide + ADP-ribose. [GOC:dph, GOC:pad, GOC:PARL, GOC:pde, PMID:11866528, PMID:7805847]	Il18rap (3.563) Tlr6 (2.245) Tlr4 (1.994) Bst1 (1.216) Tlr2 (-0.456) Cd38 (0.304) Il1r1 (-0.005) Il1rapl2 (0.003) Sarm1 (0.002) Tlr1 (-0.002)
k1	L9	15.514	0.202	0.183	GO_IMMUNE_RECEPTOR_ACTIVITY	M29523	MSigDB-C5	NA	GO:MF	Homo sapiens	Receiving a signal and transmitting it in a cell to initiate an immune response. [PMID:31415752, Wikipedia:Immune_receptor]	Fpr1 (3.638) Il18rap (3.563) Il1r2 (3.324) Ebi3 (2.554) Fpr2 (2.214) Cxcr2 (1.848) Pirb (1.747) Fcgr1 (1.654) C5ar1 (1.565) Mpl (1.413)
k2	L1	352.49	1	1.466	GO_PROTOPORPHYRINOGEN_IX_METABOLIC_PROCESS	M29218	MSigDB-C5	NA	GO:BP	Homo sapiens	The chemical reactions and pathways involving protoporphyrinogen IX, the specific substrate for the enzyme ferrochelatase, which catalyzes the insertion of iron to form protoheme. It is probably also the substrate for chlorophyll formation. [ISBN:0198506732]	Alas2 (6.971) Hmbs (2.511) Fech (2.088) Urod (2) Uros (1.731) Cpox (1.397) Eif2ak1 (1.019) Alad (0.575) Ppox (0.409) Ireb2 (-0.013)
k2	L2	169.017	1	0.605	GO_ERYTHROCYTE_DEVELOPMENT	M16510	MSigDB-C5	NA	GO:BP	Homo sapiens	The process whose specific outcome is the progression of an erythrocyte over time, from its formation to the mature structure. [GOC:devbiol]	Alas2 (6.971) Slc4a1 (5.026) Rhag (4.297) Bpgm (3.984) Epb42 (3.73) Sox6 (1.273) Tal1 (1.189) Gata1 (-0.816) Trim58 (0.734) Dmtn (0.239)
k2	L3	142.625	1	1	REACTOME_ERYTHROCYTES_TAKE_UP_CARBON_DIOXIDE_AND_RELEASE_OXYGEN	M29536	MSigDB-C2	NA	CP:REACTOME	Homo sapiens	Erythrocytes take up carbon dioxide and release oxygen	Slc4a1 (5.026) Rhag (4.297) Car1 (1.695) Car2 (1.087) Aqp1 (-0.067) Cyb5r1 (-0.009) Cyb5r4 (-0.008) Cyb5rl (-0.006) Car4 (-0.005) Cyb5r2 (-0.004)
k2	L4	38.505	0.985	-0.517	WP_COMPUTATIONAL_MODEL_OF_AEROBIC_GLYCOLYSIS	M39816	MSigDB-C2	NA	CP:WIKIPATHWAYS	Homo sapiens	Computational Model of Aerobic Glycolysis	Gapdh (-3.086) Ldha (-1.369) Pgk1 (-0.827) Aldoa (-0.771) Eno1 (-0.118) Pkm (-0.067) Slc2a1 (-0.02) Gpi1 (-0.003) Tpi1 (-0.003) Pgam2 (0)
k2	L5	34.164	1	0.382	GO_ANKYRIN_BINDING	M18041	MSigDB-C5	NA	GO:MF	Homo sapiens	Interacting selectively and non-covalently with ankyrin, a 200 kDa cytoskeletal protein that attaches other cytoskeletal proteins to integral membrane proteins. [GOC:mah, ISBN:0198506732]	Slc4a1 (5.026) Rhag (4.297) Sptb (1.74) Plec (-0.055) Sptbn1 (-0.025) Rhbg (-0.008) Cacna1d (-0.007) Nrcam (-0.006) Kctd6 (-0.004) Kcnj11 (-0.004)
k2	L7	23.191	0.997	-0.142	REACTOME_SIGNALING_BY_THE_B_CELL_RECEPTOR_BCR_	M608	MSigDB-C2	NA	CP:REACTOME	Homo sapiens	Signaling by the B Cell Receptor (BCR)	Cd19 (-2.073) Cd79a (-1.696) Psma4 (-1.38) Psmb6 (-1.258) Cd79b (-1.103) Psmc1 (-0.978) Calm1 (-0.937) Psma7 (-0.87) Blk (-0.806) Sem1 (-0.775)
k2	L8	28.083	1	0.441	GO_HEMOGLOBIN_METABOLIC_PROCESS	M10121	MSigDB-C5	NA	GO:BP	Homo sapiens	The chemical reactions and pathways involving hemoglobin, including its uptake and utilization. [GOC:go_curators, GOC:jl]	Alas2 (6.971) Epb42 (3.73) Eif2ak1 (1.019) Inhba (0.369) Hif1a (-0.049) Klf4 (-0.015) Alas1 (-0.006) Inha (-0.004) Cat (-0.002) Prmt1 (-0.001)
k2	L9	21.684	1	0.133	REACTOME_CELL_SURFACE_INTERACTIONS_AT_THE_VASCULAR_WALL	M16312	MSigDB-C2	NA	CP:REACTOME	Homo sapiens	Cell surface interactions at the vascular wall	Gypa (4.285) Vpreb1 (3.248) Igll1 (3.198) Vpreb3 (2.175) Vpreb2 (2.002) Pecam1 (-1.301) Gypc (1.045) Itgb3 (0.681) Pf4 (-0.63) Ighm (0.275)
k2	L10	16.153	0.989	0.38	REACTOME_MITOCHONDRIAL_IRON_SULFUR_CLUSTER_BIOGENESIS	M26941	MSigDB-C2	NA	CP:REACTOME	Homo sapiens	Mitochondrial iron-sulfur cluster biogenesis	Slc25a37 (2.942) Glrx5 (0.979) Isca1 (0.744) Iscu (-0.009) Fdxr (-0.008) Nfs1 (-0.005) Hscb (0.001) Fxn (0.001) Slc25a28 (-0.001) Isca2 (0.001)
k2	L6	21.374	0.047	-0.132	KEGG_OXIDATIVE_PHOSPHORYLATION	M19540	MSigDB-C2	NA	CP:KEGG	Homo sapiens	Oxidative phosphorylation	Uqcrq (-1.423) Cox4i1 (-1.306) Atp5a1 (-1.204) Ndufb10 (-1.079) Ndufc1 (-1.063) Ndufb3 (-0.984) Uqcrc2 (-0.839) Cox5b (-0.8) Ndufa11 (-0.797) Atp5c1 (0.689)
k2	L6	21.374	0.117	-0.134	REACTOME_RESPIRATORY_ELECTRON_TRANSPORT_ATP_SYNTHESIS_BY_CHEMIOSMOTIC_COUPLING_AND_HEAT_PRODUCTION_BY_UNCOUPLING_PROTEINS_	M1025	MSigDB-C2	NA	CP:REACTOME	Homo sapiens	Respiratory electron transport, ATP synthesis by chemiosmotic coupling, and heat production by uncoupling proteins.	Uqcrq (-1.423) Cox4i1 (-1.306) Atp5a1 (-1.204) Ndufb10 (-1.079) Ndufc1 (-1.063) Ndufb3 (-0.984) Uqcrc2 (-0.839) Cox5b (-0.8) Ndufa11 (-0.797) Atp5c1 (0.689)
k2	L6	21.374	0.402	-0.151	REACTOME_RESPIRATORY_ELECTRON_TRANSPORT	M893	MSigDB-C2	NA	CP:REACTOME	Homo sapiens	Respiratory electron transport	Uqcrq (-1.423) Cox4i1 (-1.306) Ndufb10 (-1.079) Ndufc1 (-1.063) Ndufb3 (-0.984) Uqcrc2 (-0.839) Cox5b (-0.8) Ndufa11 (-0.797) Ndufb7 (-0.631) Etfa (-0.6)
k2	L6	21.374	0.411	-0.154	WP_ELECTRON_TRANSPORT_CHAIN_OXPHOS_SYSTEM_IN_MITOCHONDRIA	M39417	MSigDB-C2	NA	CP:WIKIPATHWAYS	Homo sapiens	Electron Transport Chain (OXPHOS system in mitochondria)	Uqcrq (-1.423) Cox4i1 (-1.306) Atp5a1 (-1.204) Ndufb10 (-1.079) Ndufc1 (-1.063) Ndufb3 (-0.984) Uqcrc2 (-0.839) Cox5b (-0.8) Slc25a5 (-0.694) Atp5c1 (0.689)
k3	L1	177.532	1	1.287	GO_T_CELL_RECEPTOR_COMPLEX	M17113	MSigDB-C5	NA	GO:CC	Homo sapiens	A protein complex that contains a disulfide-linked heterodimer of T cell receptor (TCR) chains, which are members of the immunoglobulin superfamily, and mediates antigen recognition, ultimately resulting in T cell activation. The TCR heterodimer is associated with the CD3 complex, which consists of the nonpolymorphic polypeptides gamma, delta, epsilon, zeta, and, in some cases, eta (an RNA splice…	Trbc1 (3.737) Trbc2 (3.404) Trat1 (3.389) Cd8a (3.198) Cd8b1 (2.98) Cd3g (2.787) Cd247 (2.755) Cd3e (2.622) Cd4 (2.403) Skap1 (2.226)
k3	L2	85.477	1	1.089	GO_V_D_J_RECOMBINATION	M16738	MSigDB-C5	NA	GO:BP	Homo sapiens	The process in which immune receptor V, D, and J, or V and J gene segments, depending on the specific receptor, are recombined within a single locus utilizing the conserved heptamer and nonomer recombination signal sequences (RSS). [GOC:add, ISBN:0781700221, ISBN:0781735149]	Rag1 (5.911) Rag2 (4.477) Tcf7 (3.687) Lig4 (2.307) Bcl11b (1.591) Lef1 (1.577) Hmgb2 (-0.761) Hmgb1 (0.688) Dcaf1 (0.243) Xrcc4 (0.144)
k3	L3	119.485	1	0.318	GO_T_CELL_DIFFERENTIATION	M18127	MSigDB-C5	NA	GO:BP	Homo sapiens	The process in which a precursor cell type acquires characteristics of a more mature T-cell. A T cell is a type of lymphocyte whose definin characteristic is the expression of a T cell receptor complex. [GO_REF:0000022, GOC:jid, GOC:mah]	Pax1 (6.47) Rag1 (5.911) Ccr9 (4.817) Rag2 (4.477) Themis (4.245) Tcf7 (3.687) Cd8a (3.198) Psmb11 (3.005) Satb1 (2.995) Cd3g (2.787)
k3	L4	29.405	1	0.86	GO_BONE_MINERALIZATION_INVOLVED_IN_BONE_MATURATION	M23368	MSigDB-C5	NA	GO:BP	Homo sapiens	The deposition of hydroxyapatite, involved in the progression of the skeleton from its formation to its mature state. [GOC:bf, GOC:BHF]	Pth (6.941) Ift80 (1.642) Ltf (0.78) Igf1 (0.382) Bmp2 (-0.002) Grem1 (-0.001) Ano6 (0.001) Rflnb (-0.001) Rflna (0) Lep (0)
k3	L5	43.833	1	-0.333	GO_T_CELL_ACTIVATION_INVOLVED_IN_IMMUNE_RESPONSE	M10714	MSigDB-C5	NA	GO:BP	Homo sapiens	The change in morphology and behavior of a mature or immature T cell resulting from exposure to a mitogen, cytokine, chemokine, cellular ligand, or an antigen for which it is specific, leading to the initiation or perpetuation of an immune response. [GOC:add, ISBN:0781735149]	Lef1 (1.577) Ifnb1 (1.41) Gata3 (1.403) Cd86 (-1.335) Myb (1.134) Cd74 (-0.952) Rorc (0.828) Icam1 (-0.727) Hmgb1 (0.688) Fcer1g (-0.64)
k3	L6	19.49	1	0.653	GO_IMMUNOGLOBULIN_RECEPTOR_BINDING	M18357	MSigDB-C5	NA	GO:MF	Homo sapiens	Interacting selectively and non-covalently with one or more specific sites on an immunoglobulin receptor molecule. [GOC:BHF, GOC:vk]	Trbc1 (3.737) Trbc2 (3.404) Ighe (2.481) Igha (1.757) Jchain (0.708) Ighm (-0.24) Igkc (-0.093) Flna (-0.021) Fes (-0.008) Fgr (0.004)
k3	L7	21.952	1	0.169	GO_HISTONE_BINDING	M17924	MSigDB-C5	NA	GO:MF	Homo sapiens	Interacting selectively and non-covalently with a histone, any of a group of water-soluble proteins found in association with the DNA of eukaroytic chromosomes. They are involved in the condensation and coiling of chromosomes during cell division and have also been implicated in nonspecific suppression of gene activity. [GOC:jl]	Rag1 (5.911) Rag2 (4.477) Dppa3 (3.292) Lef1 (1.577) Aire (1.457) Mtf2 (1.44) Msh6 (1.386) Ctsl (1.328) Mbtd1 (1.191) Ttll12 (1)
k3	L8	21.341	0.997	0.701	BIOCARTA_TCYTOTOXIC_PATHWAY	M13247	MSigDB-C2	NA	CP:BIOCARTA	Homo sapiens	T Cytotoxic Cell Surface Molecules	Cd8a (3.198) Cd3g (2.787) Cd247 (2.755) Cd3e (2.622) Cd28 (2.424) Cd3d (2.213) Icam1 (-0.727) Thy1 (0.639) Itgal (0.501) Cd2 (0.342)
k3	L9	11.829	0.198	0.503	GO_CD8_POSITIVE_ALPHA_BETA_T_CELL_DIFFERENTIATION	M23599	MSigDB-C5	NA	GO:BP	Homo sapiens	The process in which a relatively unspecialized T cell acquires specialized features of a mature CD8-positive, alpha-beta T cell. [ISBN:0781735149]	Pax1 (6.47) Psmb11 (3.005) Satb1 (2.995) Socs1 (-1.678) Tox (1.593) Cbfb (0.665) Bcl2 (-0.353) Gpr18 (-0.28) Runx3 (0.23) Nckap1l (-0.197)
k3	L9	11.829	0.795	0.476	GO_NEGATIVE_REGULATION_OF_T_CELL_APOPTOTIC_PROCESS	M13278	MSigDB-C5	NA	GO:BP	Homo sapiens	Any process that stops, prevents, or reduces the frequency, rate or extent of T cell death by apoptotic process. [GOC:add, GOC:mtg_apoptosis, ISBN:0781765196]	Rag1 (5.911) Ptcra (2.891) Cd27 (2.574) Slc46a2 (0.706) Prkcq (0.635) Hif1a (0.421) Il7r (-0.178) Ccl5 (-0.063) Ada (0.058) Dock8 (0.017)
k3	L10	8.53	0.043	0.33	GO_NEURON_FATE_SPECIFICATION	M13126	MSigDB-C5	NA	GO:BP	Homo sapiens	The process in which a cell becomes capable of differentiating autonomously into a neuron in an environment that is neutral with respect to the developmental pathway. Upon specification, the cell fate can be reversed. [GOC:dph]	Ascl1 (3.073) Dmrt3 (2.932) Isl1 (2.874) Six1 (1.656) Ntrk3 (-1.319) Eya1 (1.097) Isl2 (0.797) Gli3 (0.038) Olig3 (0.023) Pou3f2 (-0.008)
k3	L10	8.53	0.013	0.13	GO_T_CELL_RECEPTOR_SIGNALING_PATHWAY	M13926	MSigDB-C5	NA	GO:BP	Homo sapiens	A series of molecular signals initiated by the cross-linking of an antigen receptor on a T cell. [GOC:add]	Themis (4.245) Trbc1 (3.737) Sh2d1a (3.701) Trbc2 (3.404) Trat1 (3.389) Psmb11 (3.005) Cd3g (2.787) Cd247 (2.755) Cd3e (2.622) Cd28 (2.424)
k3	L10	8.53	0.058	0.48	GO_DETECTION_OF_MECHANICAL_STIMULUS_INVOLVED_IN_SENSORY_PERCEPTION_OF_SOUND	M14391	MSigDB-C5	NA	GO:BP	Homo sapiens	The series of events involved in the perception of sound vibration in which the vibration is received and converted into a molecular signal. [GOC:ai]	Chrna9 (6.105) Whrn (1.099) Tmc2 (0.024) Strc (0.02) Chrna10 (0.007) Col11a1 (-0.007) Tmc1 (-0.006) Pdzd7 (-0.003) Hpn (-0.002) Kit (0.002)
k3	L10	8.53	0.015	0.498	GO_DIVALENT_INORGANIC_ANION_HOMEOSTASIS	M15314	MSigDB-C5	NA	GO:BP	Homo sapiens	Any process involved in the maintenance of an internal steady state of divalent inorganic anions within an organism or cell. [GOC:mah]	Pth (6.941) Gcm2 (0.016) Slc34a1 (-0.011) Sfrp4 (-0.006) Fgfr4 (-0.006) Slc9a3r1 (0.005) Slc34a2 (-0.003) Slc34a3 (-0.002) Tfap2b (0.002) Enpp1 (0.001)
k3	L10	8.53	0.131	0.557	GO_CHOLINERGIC_SYNAPSE	M26000	MSigDB-C5	NA	GO:CC	Homo sapiens	A synapse that uses acetylcholine as a neurotransmitter. [GOC:dos]	Chrna9 (6.105) Chrnb2 (0.071) Pld1 (-0.023) Chrm2 (-0.012) Chrna10 (0.007) Dlgap3 (-0.004) Dlgap4 (0.002) Chrnb4 (0.001) Nefl (-0.001) Chrm1 (0.001)
k3	L10	8.53	0.027	0.508	REACTOME_ACETYLCHOLINE_BINDING_AND_DOWNSTREAM_EVENTS	M757	MSigDB-C2	NA	CP:REACTOME	Homo sapiens	Acetylcholine binding and downstream events	Chrna9 (6.105) Chrnb2 (0.071) Chrna2 (-0.011) Chrna3 (0.007) Chrna1 (0.005) Chrna5 (0.005) Chrne (0.004) Chrnb3 (0.003) Chrna6 (-0.003) Chrna4 (0.001)
k3	L10	8.53	0.165	0.56	REACTOME_HIGHLY_CALCIUM_PERMEABLE_POSTSYNAPTIC_NICOTINIC_ACETYLCHOLINE_RECEPTORS	M883	MSigDB-C2	NA	CP:REACTOME	Homo sapiens	Highly calcium permeable postsynaptic nicotinic acetylcholine receptors	Chrna9 (6.105) Chrnb2 (0.071) Chrna2 (-0.011) Chrna3 (0.007) Chrna1 (0.005) Chrna5 (0.005) Chrnb3 (0.003) Chrna6 (-0.003) Chrna4 (0.001) Chrnb4 (0.001)
k3	L10	8.53	0.508	0.578	WP_VITAMIN_D_METABOLISM	M39352	MSigDB-C2	NA	CP:WIKIPATHWAYS	Homo sapiens	Vitamin D Metabolism	Pth (6.941) Vdr (0.293) Cyp27b1 (-0.005) Gc (-0.005) Dhcr7 (0.004) Cyp24a1 (-0.003) Cyp2r1 (0.003) Cyp27a1 (-0.001) Rxra (0) Rxrb (0)
k4	L1	97.803	1	1.123	REACTOME_DIGESTION_AND_ABSORPTION	M27837	MSigDB-C2	NA	CP:REACTOME	Homo sapiens	Digestion and absorption	Lct (6.663) Sis (6.519) Npc1l1 (6.178) Pnliprp2 (4.324) Slc5a1 (2.935) Akp3 (2.877) Mgam (2.757) Clps (2.124) Pnliprp1 (1.971) Guca2a (-1.83)
k4	L2	56.794	1	1.135	GO_INNATE_IMMUNE_RESPONSE_IN_MUCOSA	M12958	MSigDB-C5	NA	GO:BP	Homo sapiens	Any process of the innate immune response that takes place in the mucosal tissues. [GOC:add, PMID:10719665, PMID:15971105]	Defa3 (6.99) Defa32 (6.943) Defa17 (6.92) Apoa4 (1.984) Pla2g1b (0.689) Rpl39 (0.375) Camp (-0.011) Rnase2a (-0.011) Defb1 (0.006) Nos2 (0.003)
k4	L3	81.961	1	1.33	GO_OLIGOSACCHARIDE_BINDING	M26775	MSigDB-C5	NA	GO:MF	Homo sapiens	Interacting selectively and non-covalently with any oligosaccharide, a molecule with between two and (about) 20 monosaccharide residues connected by glycosidic linkages. [GOC:mah]	Itln1 (6.568) Reg1 (5.327) Reg2 (4.082) Reg3g (2.655) Reg3b (1.53) Lgals1 (0.676) Lgals9 (0.066) Sele (-0.018) Colec11 (-0.017) Lgals12 (0.007)
k4	L4	83.053	1	0.46	GO_DIGESTION	M10163	MSigDB-C5	NA	GO:BP	Homo sapiens	The whole of the physical, chemical, and biochemical processes carried out by multicellular organisms to break down ingested nutrients into components that may be easily absorbed and directed into metabolism. [GOC:isa_complete, ISBN:0198506732]	Lct (6.663) Sis (6.519) Gkn1 (6.221) Npc1l1 (6.178) Tff2 (6.011) Tff1 (5.537) Enpp7 (4.511) Slc26a6 (4.371) Pnliprp2 (4.324) Fabp2 (3.739)
k4	L5	43.609	1	0.984	REACTOME_DEFENSINS	M557	MSigDB-C2	NA	CP:REACTOME	Homo sapiens	Defensins	Defa3 (6.99) Defa32 (6.943) Defa17 (6.92) Try4 (0.929) Tlr2 (-0.034) Ccr6 (-0.01) Defb1 (0.006) Defb25 (-0.005) Tlr1 (-0.002) Defb42 (-0.002)
k4	L6	31.233	1	0.327	GO_BRUSH_BORDER	M19093	MSigDB-C5	NA	GO:CC	Homo sapiens	The dense covering of microvilli on the apical surface of a epithelial cells in tissues such as the intestine, kidney, and choroid plexus; the microvilli aid absorption by increasing the surface area of the cell. [GOC:sl, ISBN:0815316194]	Itln1 (6.568) Sis (6.519) Npc1l1 (6.178) Slc26a6 (4.371) Tmprss15 (4.009) Slc5a1 (2.935) Ace2 (2.762) Slc26a3 (-2.543) Enpep (2.075) Slc27a4 (2.016)
k4	L8	17.519	1	0.759	GO_GLUCOSIDASE_ACTIVITY	M18136	MSigDB-C5	NA	GO:MF	Homo sapiens	Catalysis of the hydrolysis of glucosyl compounds, substances containing a group derived from a cyclic form of glucose or a glucose derivative. [ISBN:0198506732]	Lct (6.663) Sis (6.519) Mgam (2.757) Gaa (-0.303) Agl (-0.018) Mogs (-0.003) Gba2 (0.001) Ganc (-0.001) Ganab (0.001) Kl (-0.001)
k4	L9	16.725	1	0.412	GO_ANTIMICROBIAL_HUMORAL_IMMUNE_RESPONSE_MEDIATED_BY_ANTIMICROBIAL_PEPTIDE	M24313	MSigDB-C5	NA	GO:BP	Homo sapiens	An immune response against microbes mediated by anti-microbial peptides in body fluid. [PMID:15761415, PMID:24287494]	Defa3 (6.99) Defa32 (6.943) Defa17 (6.92) Reg1 (5.327) Reg2 (4.082) Pgc (3.49) Reg3g (2.655) Reg3b (1.53) Pglyrp1 (-1.266) Pla2g1b (0.689)
k4	L7	13.084	0.641	0.506	BIOCARTA_TFF_PATHWAY	M15926	MSigDB-C2	NA	CP:BIOCARTA	Homo sapiens	Trefoil Factors Initiate Mucosal Healing	Tff2 (6.011) Tff1 (5.537) Muc2 (2.867) Tff3 (0.35) Itgb1 (-0.091) Mapk3 (-0.009) Ctnnb1 (0.008) Gh (-0.007) Erbb2 (-0.006) Egfr (-0.003)
k4	L7	13.084	0.357	0.429	REACTOME_TRIGLYCERIDE_METABOLISM	M27856	MSigDB-C2	NA	CP:REACTOME	Homo sapiens	Triglyceride metabolism	Fabp6 (6.492) Fabp2 (3.739) Mogat2 (2.991) Dgat1 (1.775) Plin3 (0.878) Gpd2 (0.77) Fabp1 (-0.523) Dgat2 (0.166) Ppp1cb (0.087) Mgll (-0.016)
k4	L10	9.948	0.608	0.688	KEGG_FOLATE_BIOSYNTHESIS	M2220	MSigDB-C2	NA	CP:KEGG	Homo sapiens	Folate biosynthesis	Alpi (4.664) Akp3 (2.877) Alppl2 (2.14) Spr (-0.112) Alpl (-0.01) Qdpr (-0.007) Dhfr (0.006) Gch1 (-0.002) Ggh (0.001) Fpgs (0)
k4	L10	9.948	0.085	0.345	GO_AMINOPEPTIDASE_ACTIVITY	M18202	MSigDB-C5	NA	GO:MF	Homo sapiens	Catalysis of the hydrolysis of N-terminal amino acid residues from in a polypeptide chain. [GOC:jl, ISBN:0198506732]	Anpep (4.253) Naaladl1 (3.13) Xpnpep2 (3.025) Enpep (2.075) Dpp4 (1.449) Dnpep (0.735) Xpnpep1 (0.693) Ace (-0.598) Pepd (0.508) Lnpep (-0.371)
k4	L10	9.948	0.023	0.234	GO_EXOPEPTIDASE_ACTIVITY	M18845	MSigDB-C5	NA	GO:MF	Homo sapiens	Catalysis of the hydrolysis of a peptide bond not more than three residues from the N- or C-terminus of a polypeptide chain, in a reaction that requires a free N-terminal amino group, C-terminal carboxyl group or both. [http://merops.sanger.ac.uk/about/glossary.htm#EXOPEPTIDASE]	Anpep (4.253) Naaladl1 (3.13) Xpnpep2 (3.025) Ace2 (2.762) Enpep (2.075) Dpp4 (1.449) Cpa1 (1.197) Cpb1 (1.079) Cndp2 (0.75) Dnpep (0.735)
k4	L10	9.948	0.04	0.482	GO_METALLOAMINOPEPTIDASE_ACTIVITY	M19051	MSigDB-C5	NA	GO:MF	Homo sapiens	Catalysis of the hydrolysis of N-terminal amino acid residues from a polypeptide chain by a mechanism in which water acts as a nucleophile, one or two metal ions hold the water molecule in place, and charged amino acid side chains are ligands for the metal ions. [GOC:mah, http://merops.sanger.ac.uk/about/glossary.htm#AMINOPEPTIDASE, http://merops.sanger.ac.uk/about/glossary.htm#CATTYPE]	Anpep (4.253) Xpnpep2 (3.025) Enpep (2.075) Xpnpep1 (0.693) Pepd (0.508) Lnpep (-0.371) Mmp14 (0.341) Metap2 (-0.069) Lta4h (-0.018) Xpnpep3 (-0.017)
k4	L10	9.948	0.206	0.357	WP_VITAMIN_A_AND_CAROTENOID_METABOLISM	M39554	MSigDB-C2	NA	CP:WIKIPATHWAYS	Homo sapiens	Vitamin A and Carotenoid Metabolism	Rbp2 (6.317) Npc1l1 (6.178) Dgat1 (1.775) Aldh1a3 (1.371) Abcg8 (1.296) Lpl (-1.25) Abcg5 (1.237) Sult2b1 (1.032) Bco2 (0.769) Adh1 (0.662)
k5	L1	147.865	1	0.387	GO_PLATELET_ACTIVATION	M10857	MSigDB-C5	NA	GO:BP	Homo sapiens	A series of progressive, overlapping events triggered by exposure of the platelets to subendothelial tissue. These events include shape change, adhesiveness, aggregation, and release reactions. When carried through to completion, these events lead to the formation of a stable hemostatic plug. [http://www.graylab.ac.uk/omd/]	Gp9 (5.023) Myl9 (4.813) P2rx1 (4.405) Mpig6b (3.618) Alox12 (3.291) Clec1b (3.218) Itgb3 (3.148) Itga2b (3.102) Treml1 (3.059) Pf4 (2.971)
k5	L2	44.883	1	0.742	REACTOME_PLATELET_ADHESION_TO_EXPOSED_COLLAGEN	M9450	MSigDB-C2	NA	CP:REACTOME	Homo sapiens	Platelet Adhesion to exposed collagen	Gp9 (5.023) Gp6 (2.716) Gp5 (2.65) Vwf (2.633) Itga2 (2.514) Gp1ba (1.651) Gp1bb (1.405) Fcer1g (-1.29) Itgb1 (-0.174) Lyn (-0.043)
k5	L3	13.929	1	0.461	GO_PLATELET_ALPHA_GRANULE_MEMBRANE	M17081	MSigDB-C5	NA	GO:CC	Homo sapiens	The lipid bilayer surrounding the platelet alpha granule. [GOC:mah, PMID:8467233]	Sytl4 (3.264) Itgb3 (3.148) Itga2b (3.102) Ly6g6f (2.695) Pecam1 (1.055) Cd9 (-0.364) Selp (0.279) Lhfpl2 (-0.023) Snca (0.02) Cd109 (-0.011)
k5	L4	36.908	1	-0.437	GO_REGULATION_OF_PLATELET_ACTIVATION	M14994	MSigDB-C5	NA	GO:BP	Homo sapiens	Any process that modulates the rate or frequency of platelet activation. Platelet activation is a series of progressive, overlapping events triggered by exposure of the platelets to subendothelial tissue. [GOC:BHF, GOC:dph, GOC:tb]	Alox12 (3.291) Fcer1g (-1.29) Plek (1.204) Apoe (0.501) Cd9 (-0.364) Prkcq (-0.346) Syk (0.341) Ubash3b (0.323) Sh2b3 (0.28) Selp (0.279)
k5	L5	25.182	1	0.27	KEGG_HEMATOPOIETIC_CELL_LINEAGE	M6856	MSigDB-C2	NA	CP:KEGG	Homo sapiens	Hematopoietic cell lineage	Gp9 (5.023) Cd59b (3.784) Itgb3 (3.148) Itga2b (3.102) Gp5 (2.65) Itga2 (2.514) Itga6 (2.457) Cd37 (1.844) Gp1ba (1.651) Gp1bb (1.405)
k5	L6	14.899	1	0.614	GO_INSEMINATION	M11707	MSigDB-C5	NA	GO:BP	Homo sapiens	The introduction of semen or sperm into the genital tract of a female. [ISBN:0582227089]	P2rx1 (4.405) Slc6a4 (2.666) Serpine2 (0.017) Ddo (-0.014) Avpr1a (-0.013) Tac1 (-0.009) Acvr2a (-0.009) Oxtr (-0.007) Klk14 (-0.006) Oxt (-0.004)
k5	L7	18.689	0.995	0.185	GO_PLATELET_DEGRANULATION	M15876	MSigDB-C5	NA	GO:BP	Homo sapiens	The regulated exocytosis of secretory granules containing preformed mediators such as histamine and serotonin by a platelet. [GOC:add]	P2rx1 (4.405) Sytl4 (3.264) Itgb3 (3.148) Itga2b (3.102) Pf4 (2.971) Ly6g6f (2.695) Ecm1 (2.653) Vwf (2.633) Ppbp (2.513) Maged2 (2.474)
k5	L8	8.321	0.975	0.257	GO_STRUCTURAL_CONSTITUENT_OF_MUSCLE	M15145	MSigDB-C5	NA	GO:MF	Homo sapiens	The action of a molecule that contributes to the structural integrity of a muscle fiber. [GOC:mah]	Myl9 (4.813) Capn3 (4.154) Myl6 (2.452) Tpm4 (0.932) Myom1 (0.862) Tpm2 (0.315) Csrp1 (-0.273) Tpm1 (0.257) Sorbs2 (-0.023) Myom2 (-0.02)
k5	L9	8.869	0.993	0.469	GO_IMMUNOGLOBULIN_COMPLEX	M17554	MSigDB-C5	NA	GO:CC	Homo sapiens	A protein complex that in its canonical form is composed of two identical immunoglobulin heavy chains and two identical immunoglobulin light chains, held together by disulfide bonds and sometimes complexed with additional proteins. An immunoglobulin complex may be embedded in the plasma membrane or present in the extracellular space, in mucosal areas or other tissues, or circulating in the blood …	Cd79b (1.491) Cd79a (1.319) Iglv3 (1.169) Ighm (0.865) Trbc1 (0.657) Trbc2 (0.576) Syk (0.341) Igkc (0.28) Igha (-0.022) Jchain (-0.011)
k5	L10	7.294	0.075	-0.241	BIOCARTA_FCER1_PATHWAY	M1908	MSigDB-C2	NA	CP:BIOCARTA	Homo sapiens	Fc Epsilon Receptor I Signaling in Mast Cells	Pak2 (-1.945) Fcer1g (-1.29) Btk (0.564) Vav1 (-0.377) Syk (0.341) Fos (-0.309) Calm3 (0.16) Map2k1 (-0.11) Lyn (-0.043) Hras (-0.014)
k5	L10	7.294	0.218	0.326	GO_PLATELET_MORPHOGENESIS	M12943	MSigDB-C5	NA	GO:BP	Homo sapiens	Generation and organization of a platelet, a non-nucleated disk-shaped cell formed by extrusion from megakaryocytes, found in the blood of all mammals, and mainly involved in blood coagulation. [CL:0000233, GOC:BHF, GOC:vk]	Mpig6b (3.618) Clec1b (3.218) Mpl (2.882) Ptpn11 (1.614) Gata1 (0.82) Ptpn6 (-0.734) Tal1 (0.354) Myh9 (0.131) Srf (-0.012) Wdr1 (0.01)
k5	L10	7.294	0.057	0.448	GO_PROTEIN_GLUTAMIC_ACID_LIGASE_ACTIVITY	M26786	MSigDB-C5	NA	GO:MF	Homo sapiens	Catalysis of the posttranslational transfer of one or more glutamate residues to a specific residue on a target protein. [GOC:mah, PMID:19524510]	Ttll11 (3.961) Ttll1 (1.179) Ttll4 (-0.006) Ttll6 (-0.005) Ttll7 (0.003) Ttll13 (-0.002) Ttll2 (-0.002) Tpgs1 (0) Ttll5 (0) Ttll9 (0)
k5	L10	7.294	0.05	0.351	GO_CARGO_ADAPTOR_ACTIVITY	M29518	MSigDB-C5	NA	GO:MF	Homo sapiens	Binding directly to the structural scaffolding elements of a vesicle coat (such as clathrin or COPII), and bridging the membrane, cargo, and membrane deformation machinery. [PMID:25795254]	Arrb1 (2.134) Ldlrap1 (1.369) Ap2m1 (1.177) Ston2 (0.931) Tex261 (0.859) Ap1g2 (0.681) Dab2 (-0.015) Ston1 (-0.007) Ap2a1 (-0.007) Ap2b1 (0.006)
k5	L10	7.294	0.017	-0.294	REACTOME_DECTIN_2_FAMILY	M27483	MSigDB-C2	NA	CP:REACTOME	Homo sapiens	Dectin-2 family	Clec4d (-1.603) Fcer1g (-1.29) Plcg2 (1.142) Clec4a1 (-1.083) Syk (0.341) Lyn (-0.043) Muc3 (-0.016) Clec4a3 (0.012) Muc4 (-0.007) Muc3a (-0.006)
k5	L10	7.294	0.149	-0.137	REACTOME_C_TYPE_LECTIN_RECEPTORS_CLRS_	M27484	MSigDB-C2	NA	CP:REACTOME	Homo sapiens	C-type lectin receptors (CLRs)	Sem1 (-2.947) Psma2 (-2.104) Pak2 (-1.945) Ube2v1 (1.664) Nfkbia (-1.649) Clec4d (-1.603) Fcer1g (-1.29) Plcg2 (1.142) Clec4a1 (-1.083) Psma5 (-0.949)
k5	L10	7.294	0.339	0.259	REACTOME_CARBOXYTERMINAL_POST_TRANSLATIONAL_MODIFICATIONS_OF_TUBULIN	M27828	MSigDB-C2	NA	CP:REACTOME	Homo sapiens	Carboxyterminal post-translational modifications of tubulin	Ttll11 (3.961) Tubb1 (3.226) Tubb2b (1.265) Ttll1 (1.179) Tubb4b (1.061) Tuba4a (0.682) Tuba1a (-0.553) Tubb2a (0.158) Tuba1c (0.024) Lrrc49 (-0.02)
k5	L10	7.294	0.05	0.299	REACTOME_ACTIVATION_OF_AMPK_DOWNSTREAM_OF_NMDARS	M27948	MSigDB-C2	NA	CP:REACTOME	Homo sapiens	Activation of AMPK downstream of NMDARs	Tubb1 (3.226) Prkab2 (2.594) Tubb2b (1.265) Tubb4b (1.061) Tuba4a (0.682) Tuba1a (-0.553) Tubb2a (0.158) Tuba1c (0.024) Tuba8 (-0.016) Mapt (-0.015)
k6	L1	99.36	1	0.474	GO_ACUTE_PHASE_RESPONSE	M16862	MSigDB-C5	NA	GO:BP	Homo sapiens	An acute inflammatory response that involves non-antibody proteins whose concentrations in the plasma increase in response to infection or injury of homeothermic animals. [ISBN:0198506732]	Saa2 (7.585) Saa1 (4.303) Apcs (3.357) Orm1 (2.888) Orm2 (2.323) Lbp (2.158) Serpina1e (2.08) Saa4 (2.08) Itih4 (2.06) Mbl2 (-1.464)
k6	L2	52.771	1	0.676	REACTOME_ADVANCED_GLYCOSYLATION_ENDPRODUCT_RECEPTOR_SIGNALING	M975	MSigDB-C2	NA	CP:REACTOME	Homo sapiens	Advanced glycosylation endproduct receptor signaling	Saa2 (7.585) Saa1 (4.303) Capza2 (-0.02) Hmgb1 (-0.01) App (-0.01) Mapk3 (-0.009) Ager (-0.003) Lgals3 (-0.002) Capza1 (0.002) Mapk1 (-0.001)
k6	L3	49.995	1	0.688	BIOCARTA_FIBRINOLYSIS_PATHWAY	M2842	MSigDB-C2	NA	CP:BIOCARTA	Homo sapiens	Fibrinolysis Pathway	Fga (2.911) Fgb (2.883) Fgg (2.814) Cpb2 (1.374) F2 (-0.435) Serpine1 (0.427) Plg (-0.386) Plat (-0.005) Serpinb2 (-0.005) F13a1 (-0.004)
k6	L4	56.118	1	-0.481	GO_CYTOLYSIS	M15834	MSigDB-C5	NA	GO:BP	Homo sapiens	The rupture of cell membranes and the loss of cytoplasm. [UniProtKB-KW:KW-0204]	Lbp (2.158) C9 (-2.075) Cfhr1 (-1.853) Lyz2 (-1.58) C8g (-1.512) C8a (-1.464) Hrg (-1.368) C8b (-1.339) Hc (-1.272) F2 (-0.435)
k6	L5	35.636	1	-0.491	REACTOME_GLUCURONIDATION	M17787	MSigDB-C2	NA	CP:REACTOME	Homo sapiens	Glucuronidation	Ugt2b36 (-2.932) Ugt2b1 (-2.862) Ugt3a2 (-1.899) Ugt2a3 (-0.514) Ugt2b34 (-0.507) Ugt2b38 (-0.306) Ugt2b37 (-0.045) Ugt3a1 (-0.006) Ugt1a6b (0.002) Ugt1a1 (0.002)
k6	L6	57.212	0.998	-0.797	REACTOME_CHYLOMICRON_ASSEMBLY	M27838	MSigDB-C2	NA	CP:REACTOME	Homo sapiens	Chylomicron assembly	Apoa2 (-1.251) Apoa4 (-1.104) Apoe (-0.981) Apoc3 (-0.925) Mttp (-0.576) P4hb (-0.153) Apoa1 (-0.127) Apoc2 (-0.028) Apob (0) Sar1b (0)
k6	L7	117.808	1	0.841	GO_ENDOCYTIC_VESICLE_LUMEN	M17389	MSigDB-C5	NA	GO:CC	Homo sapiens	The volume enclosed by the membrane of an endocytic vesicle. [GOC:pde]	Saa2 (7.585) Saa1 (4.303) Hpx (2.569) Apoe (-0.981) Hsp90b1 (0.891) Hp (0.667) Hyou1 (0.262) Apoa1 (-0.127) Calr (-0.091) Mpo (-0.006)
k6	L8	35.139	1	-0.553	REACTOME_HEME_DEGRADATION	M27060	MSigDB-C2	NA	CP:REACTOME	Homo sapiens	Heme degradation	Slco1b2 (-3.763) Fabp1 (-2.051) Abcc2 (-1.605) Alb (-0.933) Abcc1 (-0.017) Blvrb (0.001) Ugt1a5 (-0.001) Blvra (0.001) Gsta1 (0) Slco2b1 (0)
k6	L9	23.667	1	-0.517	REACTOME_SYNTHESIS_OF_BILE_ACIDS_AND_BILE_SALTS_VIA_24_HYDROXYCHOLESTEROL	M17842	MSigDB-C2	NA	CP:REACTOME	Homo sapiens	Synthesis of bile acids and bile salts via 24-hydroxycholesterol	Akr1c20 (-2.425) Cyp8b1 (-1.353) Slc27a5 (-1.298) Cyp27a1 (-1.188) Slc27a2 (-0.936) Hsd3b7 (0.857) Cyp46a1 (0.01) Akr1d1 (0.009) Ptgis (-0.006) Amacr (-0.002)
k6	L10	25.38	0.041	0.451	REACTOME_P130CAS_LINKAGE_TO_MAPK_SIGNALING_FOR_INTEGRINS	M12101	MSigDB-C2	NA	CP:REACTOME	Homo sapiens	p130Cas linkage to MAPK signaling for integrins	Fga (2.911) Fgb (2.883) Fgg (2.814) Fn1 (0.772) Tln1 (-0.005) Apbb1ip (-0.004) Vwf (-0.003) Src (-0.002) Ptk2 (-0.001) Itga2b (-0.001)
k6	L10	25.38	0.919	0.432	REACTOME_REGULATION_OF_TLR_BY_ENDOGENOUS_LIGAND	M27571	MSigDB-C2	NA	CP:REACTOME	Homo sapiens	Regulation of TLR by endogenous ligand	Fga (2.911) Fgb (2.883) Fgg (2.814) Lbp (2.158) Cd14 (-0.163) S100a8 (0.034) Tlr4 (-0.017) Hmgb1 (-0.01) Tlr6 (-0.009) Tlr1 (-0.006)
k7	L1	76.595	1	1.286	GO_LAMELLAR_BODY	M17648	MSigDB-C5	NA	GO:CC	Homo sapiens	A membrane-bounded organelle, specialized for the storage and secretion of various substances (surfactant phospholipids, glycoproteins and acid phosphates) which are arranged in the form of tightly packed, concentric, membrane sheets or lamellae. Has some similar properties to, but is distinct from, a lysosome. [GOC:cjm, GOC:jl, PMID:12243725, Wikipedia:Lamellar_granule]	Sftpa1 (6.679) Lamp3 (6.393) Sftpb (6.28) Sftpc (6.064) Napsa (1.15) Ctsh (0.7) Abca3 (0.398) Lamp1 (-0.262) Spink5 (0.229) Ckap4 (0.011)
k7	L4	60.037	1	0.915	REACTOME_SURFACTANT_METABOLISM	M27566	MSigDB-C2	NA	CP:REACTOME	Homo sapiens	Surfactant metabolism	Sftpa1 (6.679) Sftpb (6.28) Sftpc (6.064) Sftpd (5.263) Slc34a2 (3.925) Adgrf5 (3.001) Napsa (1.15) Ctsh (0.7) Abca3 (0.398) Lmcd1 (0.392)
k7	L5	49.62	1	0.35	NABA_ECM_AFFILIATED	M5880	MSigDB-C2	NA	CP	Homo sapiens	Genes encoding proteins affiliated structurally or functionally to extracellular matrix proteins	Sftpa1 (6.679) Sftpb (6.28) Sftpc (6.064) Sfta2 (5.989) Sftpd (5.263) Clec14a (4.007) Muc5b (3.911) Clec1a (3.5) Gpc3 (2.594) Muc1 (2.383)
k7	L6	29.291	1	0.377	GO_VASCULOGENESIS	M14322	MSigDB-C5	NA	GO:BP	Homo sapiens	The differentiation of endothelial cells from progenitor cells during blood vessel development, and the de novo formation of blood vessels and tubes. [PMID:8999798]	Tmem100 (3.983) Foxf1 (3.291) Ramp2 (2.866) Sox17 (2.81) Egfl7 (2.385) Eng (2.245) Tie1 (2.135) Kdr (1.979) Vegfa (1.936) Cav1 (1.818)
k7	L7	38.437	1	0.309	GO_MOTILE_CILIUM	M17253	MSigDB-C5	NA	GO:CC	Homo sapiens	A cilium which may have a variable arrangement of axonemal microtubules and also contains molecular motors. It may beat with a whip-like pattern that promotes cell motility or transport of fluids and other cells across a cell surface, such as on epithelial cells that line the lumenal ducts of various tissues; or they may display a distinct twirling motion that directs fluid flow asymmetrically ac…	Spag17 (3.795) Dnah5 (3.537) Cfap206 (3.517) Ttc29 (3.207) Cfap44 (2.778) Dnali1 (2.759) Tekt1 (2.66) Iqca (2.642) Cfap70 (2.588) Scnn1a (2.045)
k7	L8	19.877	0.997	0.6	GO_REGULATION_OF_POSITIVE_CHEMOTAXIS	M11625	MSigDB-C5	NA	GO:BP	Homo sapiens	Any process that modulates the frequency, rate or extent of the directed movement of a motile cell or organism towards a higher concentration in a concentration gradient of a specific chemical. [GOC:ai]	Ager (5.481) Kdr (1.979) Vegfa (1.936) S1pr1 (1.665) Fgf10 (1.371) F7 (1.274) Vegfc (1.271) Angpt2 (1.055) Vegfd (0.716) Cdh13 (0.667)
k7	L10	15.949	0.985	0.685	GO_POSITIVE_REGULATION_OF_ENDOTHELIAL_CELL_DIFFERENTIATION	M10482	MSigDB-C5	NA	GO:BP	Homo sapiens	Any process that activates or increases the frequency, rate or extent of endothelial cell differentiation. [GOC:go_curators]	Tmem100 (3.983) Acvrl1 (3.643) Cldn5 (3.14) Cdh5 (2.059) S1pr2 (0.9) Bmp6 (0.574) Bmp4 (0.441) F11r (0.068) Ctnnb1 (0.044) Btg1 (-0.027)
k7	L2	42.811	0.948	0.495	GO_AXONEME_ASSEMBLY	M15673	MSigDB-C5	NA	GO:BP	Homo sapiens	The assembly and organization of an axoneme, the bundle of microtubules and associated proteins that forms the core of cilia (also called flagella) in eukaryotic cells and is responsible for their movements. [GOC:bf, GOC:cilia, GOC:jl, ISBN:0815316194]	Spag17 (3.795) Dnah5 (3.537) Cfap206 (3.517) Hydin (3.038) Cfap44 (2.778) Armc4 (2.553) Foxj1 (2.389) Rp1 (2.18) Rsph1 (2.012) Ccdc40 (1.958)
k7	L2	42.811	0.052	0.367	GO_CILIARY_PLASM	M17731	MSigDB-C5	NA	GO:CC	Homo sapiens	All of the contents of a cilium, excluding the plasma membrane surrounding the cilium. [GOC:BHF, GOC:cilia, GOC:dos, PMID:17895364]	Spag17 (3.795) Dnah5 (3.537) Cfap206 (3.517) Hydin (3.038) Dnali1 (2.759) Dnah3 (2.744) Cfap70 (2.588) Armc4 (2.553) Rp1 (2.18) Efhc1 (2.099)
k7	L3	23.34	0.25	0.6	GO_LYMPH_VESSEL_DEVELOPMENT	M15779	MSigDB-C5	NA	GO:BP	Homo sapiens	The process whose specific outcome is the progression of a lymph vessel over time, from its formation to the mature structure. [GOC:dph, UBERON:0001473]	Acvrl1 (3.643) Tmem204 (2.889) Vegfa (1.936) Bmpr2 (1.8) Sox18 (1.781) Heg1 (1.769) Vegfc (1.271) Epha2 (1.174) Svep1 (1.172) Flt4 (1.103)
k7	L3	23.34	0.75	0.824	GO_VENOUS_BLOOD_VESSEL_DEVELOPMENT	M15952	MSigDB-C5	NA	GO:BP	Homo sapiens	The progression of the venous blood vessel over time from its initial formation to the mature structure. Venous blood vessels carry blood back to the heart after the capillary bed. [GOC:dph, GOC:sdb_2009, GOC:tb]	Acvrl1 (3.643) Foxf1 (3.291) Eng (2.245) Vegfa (1.936) Bmpr2 (1.8) Heg1 (1.769) Sema3c (1.218) Ccbe1 (0.822) Efnb2 (0.516) Acvr2b (0.132)
k7	L9	27.663	0.868	0.212	NABA_CORE_MATRISOME	M5884	MSigDB-C2	NA	CP	Homo sapiens	Ensemble of genes encoding core extracellular matrix including ECM glycoproteins, collagens and proteoglycans	Mfap4 (2.872) Col13a1 (2.732) Pcolce2 (2.538) Prelp (2.462) Eln (2.407) Pxdn (2.322) Egflam (2.294) Mfap2 (2.262) Vwf (-2.22) Chad (2.204)
k7	L9	27.663	0.121	0.168	GO_EXTRACELLULAR_STRUCTURE_ORGANIZATION	M18884	MSigDB-C5	NA	GO:BP	Homo sapiens	A process that is carried out at the cellular level which results in the assembly, arrangement of constituent parts, or disassembly of structures in the space external to the outermost structure of a cell. For cells without external protective or external encapsulating structures this refers to space outside of the plasma membrane, and also covers the host cell environment outside an intracellula…	Itga8 (3.534) Foxf1 (3.291) Mfap4 (2.872) Ramp2 (2.866) Col13a1 (2.732) Slc39a8 (2.511) Pdgfra (2.463) Eln (2.407) Egfl6 (2.335) Pxdn (2.322)
k8	L1	358.984	1	1.614	GO_KERATINIZATION	M15449	MSigDB-C5	NA	GO:BP	Homo sapiens	The process in which the cytoplasm of the outermost cells of the vertebrate epidermis is replaced by keratin. Keratinization occurs in the stratum corneum, feathers, hair, claws, nails, hooves, and horns. [GOC:dph, GOC:ebc, GOC:sdb_2009, GOC:tb]	Lor (7.517) Krt77 (7.496) Krt15 (7.425) Krt10 (7.404) Klk5 (7.097) Cdsn (7.022) Ivl (6.926) Hrnr (6.901) Krt75 (6.655) Dsg1a (6.6)
k8	L2	106.434	1	1.38	GO_MUSCLE_FILAMENT_SLIDING	M22947	MSigDB-C5	NA	GO:BP	Homo sapiens	The sliding of actin thin filaments and myosin thick filaments past each other in muscle contraction. This involves a process of interaction of myosin located on a thick filament with actin located on a thin filament. During this process ATP is split and forces are generated. [GOC:mah, GOC:mtg_muscle, ISBN:0815316194]	Myh4 (7.685) Tnni2 (7.576) Tnnc2 (7.158) Tnnt3 (7.082) Actn3 (5.61) Acta1 (5.145) Myl1 (5.064) Mylk2 (5.057) Myh2 (4.966) Mybpc1 (4.697)
k8	L3	56.206	1	1.253	GO_REGULATION_OF_WATER_LOSS_VIA_SKIN	M11532	MSigDB-C5	NA	GO:BP	Homo sapiens	A process that modulates the rate or extent of water loss from an organism via the skin. [GOC:mah]	Flg2 (7.61) Hrnr (6.901) Krt1 (6.044) Grhl3 (4.708) Alox12b (4.237) Grhl1 (3.734) Abca12 (3.532) Krt16 (3.268) Aloxe3 (3.074) Cldn1 (2.941)
k8	L4	123.552	1	1.63	GO_CORNIFIED_ENVELOPE	M17690	MSigDB-C5	NA	GO:CC	Homo sapiens	A type of plasma membrane that has been modified through addition of distinct intracellular and extracellular components, including ceramide, found in cornifying epithelial cells (corneocytes). [GOC:add, PMID:11112355, PMID:11590230, PMID:15803139]	Flg2 (7.61) Lor (7.517) Krt10 (7.404) Cdsn (7.022) Ivl (6.926) Hrnr (6.901) Dsg1a (6.6) Dsc1 (6.472) Cnfn (6.198) Krt1 (6.044)
k8	L5	47.638	1	1.624	GO_MUSCLE_MYOSIN_COMPLEX	M17009	MSigDB-C5	NA	GO:CC	Homo sapiens	A filament of myosin found in a muscle cell of any type. [GOC:mah]	Myh4 (7.685) Myh1 (6.908) Mylpf (6.848) Myl1 (5.064) Myh2 (4.966) Myh8 (3.944) Myh13 (0.65) Myh11 (0.195) Myh3 (0.007) Myh7 (0.005)
k8	L6	33.372	1	1.363	GO_LAMELLAR_BODY	M17648	MSigDB-C5	NA	GO:CC	Homo sapiens	A membrane-bounded organelle, specialized for the storage and secretion of various substances (surfactant phospholipids, glycoproteins and acid phosphates) which are arranged in the form of tightly packed, concentric, membrane sheets or lamellae. Has some similar properties to, but is distinct from, a lysosome. [GOC:cjm, GOC:jl, PMID:12243725, Wikipedia:Lamellar_granule]	Krtdap (7.221) Klk5 (7.097) Klk7 (6.49) Spink5 (5.603) Abca12 (3.532) Sftpc (0.26) Smpd1 (-0.199) Sftpa1 (0.008) Lamp3 (-0.005) Napsa (-0.004)
k8	L7	153.611	1	0.576	GO_EPIDERMIS_DEVELOPMENT	M14065	MSigDB-C5	NA	GO:BP	Homo sapiens	The process whose specific outcome is the progression of the epidermis over time, from its formation to the mature structure. The epidermis is the outer epithelial layer of an animal, it may be a single layer that produces an extracellular material (e.g. the cuticle of arthropods) or a complex stratified squamous epithelium, as in the case of many vertebrate species. [GOC:go_curators, UBERON:0001…	Flg2 (7.61) Lor (7.517) Krt77 (7.496) Col17a1 (7.463) Krt15 (7.425) Krt10 (7.404) Calm4 (7.254) Krtdap (7.221) Klk5 (7.097) Cdsn (7.022)
k8	L8	34.881	1	-0.369	GO_EPIDERMAL_CELL_DIFFERENTIATION	M12194	MSigDB-C5	NA	GO:BP	Homo sapiens	The process in which a relatively unspecialized cell acquires specialized features of an epidermal cell, any of the cells making up the epidermis. [GOC:dph, GOC:go_curators, GOC:mtg_sensu, GOC:sdb_2009, GOC:tb]	Lor (7.517) Krt77 (7.496) Krt15 (7.425) Krt10 (7.404) Klk5 (7.097) Cdsn (7.022) Ivl (6.926) Hrnr (6.901) Krt75 (6.655) Dsg1a (6.6)
k8	L9	17.243	0.954	1.262	REACTOME_ACTIVATION_OF_THE_TFAP2_AP_2_FAMILY_OF_TRANSCRIPTION_FACTORS	M27765	MSigDB-C2	NA	CP:REACTOME	Homo sapiens	Activation of the TFAP2 (AP-2) family of transcription factors	Tfap2c (5.313) Tfap2e (4.897) Tfap2a (2.479) Cited4 (1.837) Cited2 (0.274) Tfap2b (0.065) Cited1 (-0.007) Ep300 (0.005) Crebbp (0.003) Yeats4 (-0.003)
k8	L10	16.68	0.988	0.47	GO_SERINE_TYPE_ENDOPEPTIDASE_INHIBITOR_ACTIVITY	M18439	MSigDB-C5	NA	GO:MF	Homo sapiens	Stops, prevents or reduces the activity of serine-type endopeptidases, enzymes that catalyze the hydrolysis of nonterminal peptide bonds in a polypeptide chain; a serine residue (and a histidine residue) are at the active center of the enzyme. [GOC:ai]	Serpinb7 (7.223) Wfdc5 (6.837) Spink5 (5.603) Cd109 (4.175) Serpina12 (3.739) Wfdc3 (3.343) Serpinb8 (3.275) Col7a1 (3.075) Serpinb2 (2.953) Serpinb5 (2.916)
k9	L1	109.72	1	0.419	GO_DEFENSE_RESPONSE_TO_VIRUS	M14405	MSigDB-C5	NA	GO:BP	Homo sapiens	Reactions triggered in response to the presence of a virus that act to protect the cell or organism. [GOC:ai]	Cxcl10 (7.753) Il6 (5.306) Mx2 (4.997) Ifit1 (4.052) Isg15 (3.95) Irf1 (3.916) Ifi205 (3.764) Parp9 (3.673) Rtp4 (3.631) Ifih1 (3.565)
k9	L2	65.118	1	0.736	REACTOME_INTERLEUKIN_10_SIGNALING	M27605	MSigDB-C2	NA	CP:REACTOME	Homo sapiens	Interleukin-10 signaling	Cxcl10 (7.753) Il6 (5.306) Csf3 (4.108) Timp1 (3.51) Cxcl3 (3.022) Lif (2.896) Stat3 (2.821) Cxcl1 (2.274) Csf1 (2.076) Ccl12 (2.019)
k9	L3	106.864	1	-0.656	WP_ELECTRON_TRANSPORT_CHAIN_OXPHOS_SYSTEM_IN_MITOCHONDRIA	M39417	MSigDB-C2	NA	CP:WIKIPATHWAYS	Homo sapiens	Electron Transport Chain (OXPHOS system in mitochondria)	Cox7a2l (-5.423) Ndufb10 (-4.552) Ndufv3 (-2.977) Atp5j2 (-2.826) Atpif1 (-2.201) Uqcrh (-2.048) Ndufc1 (-1.909) Cox6b1 (-1.892) Ndufb4 (-1.674) Cox7a2 (-1.658)
k9	L4	66.785	1	0.38	GO_RESPONSE_TO_INTERFERON_GAMMA	M15265	MSigDB-C5	NA	GO:BP	Homo sapiens	Any process that results in a change in state or activity of a cell or an organism (in terms of movement, secretion, enzyme production, gene expression, etc.) as a result of an interferon-gamma stimulus. Interferon-gamma is also known as type II interferon. [GOC:add, ISBN:0126896631, PMID:15546383]	Gbp3 (4.822) Irgm1 (4.452) Socs3 (4.139) Irf1 (3.916) Parp9 (3.673) Gbp5 (3.526) Irf7 (3.16) Nmi (3.142) Parp14 (2.954) Bst2 (2.805)
k9	L5	43.483	1	1.065	GO_CXCR_CHEMOKINE_RECEPTOR_BINDING	M18914	MSigDB-C5	NA	GO:MF	Homo sapiens	Interacting selectively and non-covalently with a chemokine receptor in the CXCR family. [GOC:ceb, PMID:11910892]	Cxcl10 (7.753) Cxcl11 (6.32) Cxcl3 (3.022) Cxcl1 (2.274) Cxcl5 (2.199) Cxcl9 (2.109) Cxcl2 (-1.479) Yars (1.26) Cxcl13 (-1.169) Itch (-0.124)
k9	L6	57.4	1	0.668	REACTOME_INTERFERON_ALPHA_BETA_SIGNALING	M973	MSigDB-C2	NA	CP:REACTOME	Homo sapiens	Interferon alpha/beta signaling	Mx2 (4.997) Socs3 (4.139) Isg15 (3.95) Irf1 (3.916) Usp18 (3.261) Ifit3 (3.227) Irf7 (3.16) Xaf1 (3.027) Bst2 (2.805) Gbp2 (2.77)
k9	L7	27.205	0.998	0.89	GO_PROTEIN_ADP_RIBOSYLASE_ACTIVITY	M26883	MSigDB-C5	NA	GO:MF	Homo sapiens	The transfer, from NAD, of ADP-ribose to a protein amino acid residue. [PMID:1899243, RESID:AA0040, RESID:AA0168, RESID:AA0169, RESID:AA0231, RESID:AA0237, RESID:AA0295, wikipedia:ADP-ribosylation]	Parp9 (3.673) Parp12 (3.276) Parp14 (2.954) Tiparp (2.399) Parp10 (1.591) Parp11 (1.028) Parp4 (0.525) Parp1 (-0.403) Parp3 (0.2) Parp6 (-0.033)
k9	L10	24.076	0.999	-0.263	GO_VACUOLAR_LUMEN	M17446	MSigDB-C5	NA	GO:CC	Homo sapiens	The volume enclosed within the vacuolar membrane. [ISBN:0198506732]	Lyz2 (-6.11) Psap (-5.694) Ctsd (-5.505) Ftl1 (-4.996) Gm2a (-3.774) Ifi205 (3.764) Ctsa (-3.058) Creg1 (-2.904) Vcan (1.861) Sdc4 (1.85)
k9	L8	26.948	0.436	0.343	GO_INTERLEUKIN_1_MEDIATED_SIGNALING_PATHWAY	M14173	MSigDB-C5	NA	GO:BP	Homo sapiens	A series of molecular signals initiated by the binding of interleukin-1 to a receptor on the surface of a cell, and ending with regulation of a downstream cellular process, e.g. transcription. [GOC:BHF, GOC:mah, GOC:signaling]	Il6 (5.306) Zbp1 (3.557) Map3k8 (2.99) Nfkbia (2.765) Myd88 (2.325) Tnip2 (2.141) Ripk2 (2.049) Psme2 (1.959) Psmb10 (1.763) Psmb8 (1.647)
k9	L8	26.948	0.516	0.304	WP_REGULATION_OF_TOLLLIKE_RECEPTOR_SIGNALING_PATHWAY	M39559	MSigDB-C2	NA	CP:WIKIPATHWAYS	Homo sapiens	Regulation of toll-like receptor signaling pathway	Cxcl10 (7.753) Cxcl11 (6.32) Il6 (5.306) Trafd1 (3.405) Irf7 (3.16) Map3k8 (2.99) Nfkbia (2.765) Sftpd (2.597) Socs1 (2.533) Sftpa1 (2.516)
k9	L9	24.932	0.475	0.388	GO_PRERIBOSOME	M17276	MSigDB-C5	NA	GO:CC	Homo sapiens	Any complex of pre-rRNAs, ribosomal proteins, and associated proteins formed during ribosome biogenesis. [PMID:10567516]	Noc4l (2.069) Ltv1 (1.553) Heatr1 (1.517) Rrs1 (1.429) Nop14 (1.293) Eif6 (1.292) Nop58 (1.205) Rrp1b (1.133) Rrp9 (1.078) Rrp15 (0.965)
k9	L9	24.932	0.524	0.686	REACTOME_CYTOSOLIC_TRNA_AMINOACYLATION	M6591	MSigDB-C2	NA	CP:REACTOME	Homo sapiens	Cytosolic tRNA aminoacylation	Wars (2.033) Gars (1.548) Aars (1.45) Ppa1 (1.39) Lars (1.381) Tars (1.276) Yars (1.26) Cars (1.212) Kars (1.191) Eprs (1.025)
k10	L1	168.613	1	0.887	GO_SYNAPTIC_MEMBRANE	M17824	MSigDB-C5	NA	GO:CC	Homo sapiens	A specialized area of membrane on either the presynaptic or the postsynaptic side of a synapse, the junction between a nerve fiber of one neuron and another neuron or muscle fiber or glial cell. [GOC:BHF, PMID:20410104]	Syp (6.794) Atp2b2 (6.655) Cacng2 (6.358) Gabra4 (6.271) Gabra1 (6.271) Cacng3 (6.231) Nrxn1 (6.144) Gabrg2 (6.105) Gria2 (6.088) Kcnj9 (6.076)
k10	L2	163.923	1	0.861	REACTOME_NEURONAL_SYSTEM	M735	MSigDB-C2	NA	CP:REACTOME	Homo sapiens	Neuronal System	Nefl (6.622) Slc32a1 (6.549) Cacng2 (6.358) Gabra4 (6.271) Gabra1 (6.271) Dlgap3 (6.27) Cacng3 (6.231) Nrxn1 (6.144) Gabrg2 (6.105) Gria2 (6.088)
k10	L3	67.894	1	1.118	GO_SYNAPTIC_VESICLE_MEMBRANE	M25714	MSigDB-C5	NA	GO:CC	Homo sapiens	The lipid bilayer surrounding a synaptic vesicle. [GOC:mah]	Syp (6.794) Slc32a1 (6.549) Lamp5 (6.301) Atp6v1g2 (6.188) Slc17a7 (6.073) Syn1 (5.959) Syt1 (5.883) Sv2b (5.821) Slc30a3 (5.777) Prrt2 (5.632)
k10	L4	36.64	1	0.714	GO_PERIKARYON	M17691	MSigDB-C5	NA	GO:CC	Homo sapiens	The portion of the cell soma (neuronal cell body) that excludes the nucleus. [GOC:jl]	Rbfox3 (6.652) Rnf112 (6.304) Kif5a (5.983) Rgs8 (5.821) Cplx1 (5.701) Hpca (5.608) Astn1 (5.282) Cpne6 (5.276) Pcsk2 (5.139) Cplx2 (5.033)
k10	L5	37.537	1	0.511	GO_DISTAL_AXON	M26036	MSigDB-C5	NA	GO:CC	Homo sapiens	That part of an axon close to and including the growth cone or the axon terminus. [GOC:aruk, GOC:bc, PMID:17202468]	Sncb (7.024) Syp (6.794) Nefl (6.622) Slc32a1 (6.549) Nrsn1 (6.343) Lamp5 (6.301) Stmn4 (6.179) Snap25 (5.862) Stmn3 (5.81) Grin1 (5.735)
k10	L6	45.065	1	0.691	GO_REGULATION_OF_SYNAPTIC_PLASTICITY	M12474	MSigDB-C5	NA	GO:BP	Homo sapiens	A process that modulates synaptic plasticity, the ability of synapses to change as circumstances require. They may alter function, such as increasing or decreasing their sensitivity, or they may increase or decrease in actual numbers. [GOC:dph, GOC:jid, GOC:tb, PMID:11891290]	Slc24a2 (6.852) Syp (6.794) Adgrb1 (6.29) Neurod2 (6.206) Jph4 (6.166) Grm5 (5.997) Snap25 (5.862) Cbln1 (5.853) Grin1 (5.735) Grin2b (5.723)
k10	L8	43.082	1	2.248	GO_REGULATION_OF_POSTSYNAPTIC_NEUROTRANSMITTER_RECEPTOR_ACTIVITY	M24837	MSigDB-C5	NA	GO:BP	Homo sapiens	Any process that modulates the frequency, rate or extent of neurotransmitter receptor activity involved in synaptic transmission. Modulation may be via an effect on ligand affinity, or effector funtion such as ion selectivity or pore opening/closing in ionotropic receptors. [GOC:dos]	Dlgap3 (6.27) Nptxr (5.973) Cacng5 (5.452) Cnih2 (5.431) Dlgap2 (5.138) Dlgap1 (4.645) Shisa9 (4.444) Nptx1 (4.05) Cacng4 (3.516) Begain (3.25)
k10	L9	58.862	1	1.271	GO_GABA_ERGIC_SYNAPSE	M26001	MSigDB-C5	NA	GO:CC	Homo sapiens	A synapse that uses GABA as a neurotransmitter. These synapses are typically inhibitory. [GOC:dos]	Atp2b2 (6.655) Slc32a1 (6.549) Gabra4 (6.271) Gabra1 (6.271) Nrxn1 (6.144) Gabrg2 (6.105) Gabra5 (6.012) Slc6a11 (5.719) Slitrk1 (5.696) Slitrk3 (5.494)
k10	L10	34.644	0.981	1.041	GO_MAIN_AXON	M17647	MSigDB-C5	NA	GO:CC	Homo sapiens	The main axonal trunk, as opposed to the collaterals; i.e., excluding collaterals, terminal, spines, or dendrites. [NIF_Subcellular:sao1596975044]	Ermn (6.235) Spock1 (6.096) Scn2a (5.886) Map1a (5.636) Kcnc1 (5.089) Sptbn4 (5.086) Map1b (4.997) Tubb4a (4.895) Kcnq2 (4.854) Mag (4.833)
k10	L7	26.844	0.114	0.825	GO_NEUROPEPTIDE_SIGNALING_PATHWAY	M7277	MSigDB-C5	NA	GO:BP	Homo sapiens	The series of molecular signals generated as a consequence of a peptide neurotransmitter binding to a cell surface receptor. [GOC:mah, ISBN:0815316194]	Pcsk1n (5.318) Ntsr2 (4.967) Glrb (4.729) Glra2 (4.571) Hcrt (4.432) Oprl1 (4.255) Adcyap1 (4.206) Scg5 (4.038) Sstr3 (3.792) Glra1 (3.79)
k10	L7	26.844	0.872	1.433	WP_OLIGODENDROCYTE_SPECIFICATION_AND_DIFFERENTIATION_LEADING_TO_MYELIN_COMPONENTS_FOR_CNS	M39775	MSigDB-C2	NA	CP:WIKIPATHWAYS	Homo sapiens	Oligodendrocyte specification and differentiation, leading to Myelin Components for CNS	Mog (6.466) Olig2 (6.002) Olig1 (5.982) Omg (4.947) Mag (4.833) Plp1 (4.823) Mbp (4.713) Myt1 (3.115) Sox10 (2.95) Sox8 (2.863)
k11	L1	323.956	1	0.52	REACTOME_EUKARYOTIC_TRANSLATION_ELONGATION	M29556	MSigDB-C2	NA	CP:REACTOME	Homo sapiens	Eukaryotic Translation Elongation	Rps27 (1.136) Rps24 (0.967) Rpl12 (0.945) Rpl38 (0.898) Rps20 (0.893) Rpl36a (0.869) Rps19 (0.867) Rps18 (0.819) Rps15a (0.815) Rps8 (0.812)
k11	L2	41.084	1	0.42	GO_T_CELL_RECEPTOR_COMPLEX	M17113	MSigDB-C5	NA	GO:CC	Homo sapiens	A protein complex that contains a disulfide-linked heterodimer of T cell receptor (TCR) chains, which are members of the immunoglobulin superfamily, and mediates antigen recognition, ultimately resulting in T cell activation. The TCR heterodimer is associated with the CD3 complex, which consists of the nonpolymorphic polypeptides gamma, delta, epsilon, zeta, and, in some cases, eta (an RNA splice…	Cd3g (2.167) Cd8b1 (1.779) Cd8a (1.74) Cd4 (1.681) Cd247 (1.502) Trbc2 (1.465) Cd6 (1.084) Cd3d (0.893) Zap70 (0.842) Skap1 (0.671)
k11	L3	33.419	0.996	0.116	GO_B_CELL_ACTIVATION	M10657	MSigDB-C5	NA	GO:BP	Homo sapiens	The change in morphology and behavior of a mature or immature B cell resulting from exposure to a mitogen, cytokine, chemokine, cellular ligand, or an antigen for which it is specific. [GOC:mgi_curators, ISBN:0781735149]	Mzb1 (3.04) Ccr6 (2.459) Ntrk1 (2.328) Ighm (2.267) Igkc (1.779) Pou2f2 (1.773) Cr2 (1.722) Blk (1.69) Cd40 (1.687) Tnfrsf13b (1.652)
k11	L4	34.129	1	0.567	GO_VIRION_BINDING	M26686	MSigDB-C5	NA	GO:MF	Homo sapiens	Interacting selectively and non-covalently with a virion, either by binding to components of the capsid or the viral envelope. [GOC:ai]	Cd209b (4.473) Siglec1 (1.751) Ppia (0.135) Ptx3 (-0.013) Nectin1 (0.009) Apcs (-0.006) Anxa2 (0.002) Tsg101 (-0.002) Anxa9 (-0.001) Hipk2 (0)
k11	L5	20.58	1	0.236	KEGG_ANTIGEN_PROCESSING_AND_PRESENTATION	M16004	MSigDB-C2	NA	CP:KEGG	Homo sapiens	Antigen processing and presentation	Cd8b1 (1.779) Cd8a (1.74) Cd4 (1.681) Lta (1.404) Klrd1 (1.369) Ifi30 (1.347) Cd74 (0.952) Ctss (0.743) Ciita (0.725) Psme1 (0.725)
k11	L6	33.553	1	0.432	WP_PATHOGENESIS_OF_SARSCOV2_MEDIATED_BY_NSP9NSP10_COMPLEX	M39876	MSigDB-C2	NA	CP:WIKIPATHWAYS	Homo sapiens	Pathogenesis of SARS-CoV-2 Mediated by nsp9-nsp10 Complex	Prg3 (2.708) Cd3g (2.167) Cd8b1 (1.779) Cd8a (1.74) Cd4 (1.681) Cd247 (1.502) Zap70 (0.842) Lck (-0.606) Cd3e (0.381) Cd2 (-0.341)
k11	L7	19.32	0.989	0.226	GO_ANTIGEN_BINDING	M18965	MSigDB-C5	NA	GO:MF	Homo sapiens	Interacting selectively and non-covalently with an antigen, any substance which is capable of inducing a specific immune response and of reacting with the products of that response, the specific antibody or specifically sensitized T-lymphocytes, or both. Binding may counteract the biological activity of the antigen. [GOC:jl, ISBN:0198506732, ISBN:0721662544]	Cd209b (4.473) Ighm (2.267) Igkc (1.779) Cd40 (1.687) Trbc2 (1.465) Klrd1 (1.369) Ighe (0.811) Cd1d1 (-0.75) Cd48 (0.555) Lilr4b (-0.49)
k11	L8	13.867	1	0.381	WP_CELL_DIFFERENTIATION_INDEX	M39528	MSigDB-C2	NA	CP:WIKIPATHWAYS	Homo sapiens	Cell Differentiation - Index	Tlx1 (3.937) Mef2b (1.111) Mef2a (-0.127) Mef2c (0.126) Stat3 (-0.014) Tlx3 (-0.009) Lefty1 (0.006) Lefty2 (-0.004) Hdac5 (0.001) Srf (0.001)
k11	L9	11.277	0.999	0.286	GO_MANNOSE_BINDING	M18293	MSigDB-C5	NA	GO:MF	Homo sapiens	Interacting selectively and non-covalently with mannose, a monosaccharide hexose, stereoisomeric with glucose, that occurs naturally only in polymerized forms called mannans. [GOC:jl, ISBN:0192800981]	Cd209b (4.473) Clec4n (1.621) Colec11 (0.788) Bsg (-0.323) Lman1 (0.007) Colec10 (-0.007) Mbl2 (-0.006) Clec4a3 (-0.004) Clec4a1 (0.003) Mrc1 (0.003)
k11	L10	8.186	0.139	0.282	GO_CD8_POSITIVE_ALPHA_BETA_T_CELL_DIFFERENTIATION	M23599	MSigDB-C5	NA	GO:BP	Homo sapiens	The process in which a relatively unspecialized T cell acquires specialized features of a mature CD8-positive, alpha-beta T cell. [ISBN:0781735149]	Gpr18 (1.538) Eomes (0.935) Socs1 (0.882) Satb1 (0.736) Tnfsf8 (0.618) Cbfb (0.237) Runx3 (-0.23) Nckap1l (0.2) Bcl2 (-0.195) Tox (0.022)
k11	L10	8.186	0.576	-0.326	GO_SEQUESTERING_OF_METAL_ION	M11789	MSigDB-C5	NA	GO:BP	Homo sapiens	The process of binding or confining metal ions such that they are separated from other components of a biological system. [GOC:ai]	Lcn2 (-3.45) S100a8 (-0.318) S100a9 (-0.264) Ftl1 (0.143) Ap3d1 (-0.05) Fth1 (0.045) Slc30a3 (-0.007) Slc30a8 (-0.004) Slc30a4 (0) Slc30a2 (0)
k11	L10	8.186	0.021	-0.296	GO_IRON_COORDINATION_ENTITY_TRANSPORT	M10662	MSigDB-C5	NA	GO:BP	Homo sapiens	The directed movement of an iron coordination entity into, out of or within a cell, or between cells, by means of some agent such as a transporter or pore. [GOC:pr, GOC:TermGenie]	Lcn2 (-3.45) Ltf (-0.089) Slc48a1 (0.024) Hrg (-0.008) Slc22a17 (-0.001) Hpx (-0.001) Slc46a1 (0.001) Flvcr1 (-0.001) Pgrmc2 (0.001) Flvcr2 (0)
k11	L10	8.186	0.023	-0.323	GO_MACROLIDE_BINDING	M18331	MSigDB-C5	NA	GO:MF	Homo sapiens	Interacting selectively and non-covalently with a macrolide, any of a large group of structurally related antibiotics produced by Streptomyces species. [GOC:jl, ISBN:0198506732]	Lcn2 (-3.45) Nfatc1 (0.55) Fkbp3 (-0.146) Fkbp5 (-0.125) Alb (-0.038) Fkbp2 (-0.029) Fkbp10 (-0.002) Fkbp1b (0.002) Fkbp1a (0.001) Fkbp4 (-0.001)
k11	L10	8.186	0.211	0.269	REACTOME_TNF_RECEPTOR_SUPERFAMILY_TNFSF_MEMBERS_MEDIATING_NON_CANONICAL_NF_KB_PATHWAY	M27561	MSigDB-C2	NA	CP:REACTOME	Homo sapiens	TNF receptor superfamily (TNFSF) members mediating non-canonical NF-kB pathway	Cd40 (1.687) Lta (1.404) Birc3 (1.399) Ltb (0.693) Tnfrsf13c (0.643) Cd40lg (-0.036) Ltbr (-0.017) Traf3 (0.016) Tnfrsf12a (-0.006) Birc2 (0.005)
k12	L1	41.713	1	0.402	GO_O_GLYCAN_PROCESSING	M15987	MSigDB-C5	NA	GO:BP	Homo sapiens	The stepwise addition of carbohydrate or carbohydrate derivative residues to the initially added O-linked residue (usually GalNAc) to form a core O-glycan structure. [GOC:mah, GOC:pr, PMID:10580130]	B3gnt6 (5.321) B3gnt7 (4.17) Muc2 (3.43) Gcnt3 (1.891) Galnt5 (1.797) St3gal4 (1.59) A4gnt (1.528) Chst4 (1.431) Galnt7 (1.353) Galnt4 (1.344)
k12	L2	76.931	0.998	1.14	GO_PROSTATE_GLANDULAR_ACINUS_DEVELOPMENT	M16057	MSigDB-C5	NA	GO:BP	Homo sapiens	The progression of a glandular acinus of the prostate gland over time, from its initial formation to the mature structure. The glandular acini are the saclike structures of the gland. [GOC:dph, PMID:18977204]	Hoxb13 (6.457) Hoxd13 (5.443) Foxa1 (0.686) Fgfr2 (0.34) Sfrp1 (0.003) Trp63 (-0.003) Esr1 (-0.003) Rxra (-0.001) Frs2 (0) Wdr77 (0)
k12	L3	46.212	1	0.65	GO_CATALYTIC_ACTIVITY_ACTING_ON_A_GLYCOPROTEIN	M26856	MSigDB-C5	NA	GO:MF	Homo sapiens	Catalysis of a biochemical reaction at physiological temperatures in which one of the substrates is a glycoprotein. [GOC:molecular_function_refactoring, GOC:pdt]	B3gnt6 (5.321) Abo (4.185) Mgat4c (2.935) Gcnt3 (1.891) Mgat4b (1.277) C1galt1c1 (1.036) B3gnt3 (0.843) C1galt1 (0.831) Fut8 (0.615) Mgat3 (0.313)
k12	L4	22.412	1	0.563	REACTOME_BLOOD_GROUP_SYSTEMS_BIOSYNTHESIS	M27917	MSigDB-C2	NA	CP:REACTOME	Homo sapiens	Blood group systems biosynthesis	B3galt5 (3.536) St6galnac6 (2.461) Fut2 (2.074) St3gal4 (1.59) Fut4 (0.985) Fut9 (0.96) St3gal6 (0.729) St3gal3 (0.486) B4galnt2 (0.379) Fut7 (-0.006)
k12	L5	32.642	1	0.532	KEGG_LINOLEIC_ACID_METABOLISM	M2920	MSigDB-C2	NA	CP:KEGG	Homo sapiens	Linoleic acid metabolism	Cyp2c55 (5.777) Pla2g10 (4.521) Cyp2c66 (-2.44) Akr1b8 (1.911) Pla2g12b (1.91) Pla2g2a (1.09) Pla2g2f (0.736) Pla2g4a (0.683) Cyp3a13 (-0.68) Cyp2c65 (0.568)
k12	L6	16.232	1	0.66	GO_REGULATION_OF_GLUCAGON_SECRETION	M34226	MSigDB-C5	NA	GO:BP	Homo sapiens	Any process that modulates the frequency, rate or extent of the regulated release of glucagon. [GOC:BHF, GOC:mah]	Oit1 (3.977) Ffar4 (1.837) Syt7 (1.225) Il6 (-0.02) Crh (-0.007) Cartpt (0.006) Pask (-0.003) Lep (0.002) Gip (0.001) Aimp1 (0)
k12	L7	25.623	1	0.733	GO_N_ACETYLLACTOSAMINIDE_BETA_1_3_N_ACETYLGLUCOSAMINYLTRANSFERASE_ACTIVITY	M26316	MSigDB-C5	NA	GO:MF	Homo sapiens	Catalysis of the reaction: UDP-N-acetyl-D-glucosamine + beta-D-galactosyl-1,4-N-acetyl-D-glucosaminyl-R = UDP + N-acetyl-beta-D-glucosaminyl-1,3-beta-D-galactosyl-1,4-N-acetyl-D-glucosaminyl-R. [EC:2.4.1.149]	B3gnt6 (5.321) B3gnt7 (4.17) B3galt5 (3.536) B3gnt3 (0.843) B3gnt2 (0.004) B3gnt8 (0.002) B3galt1 (-0.002) B3galt2 (-0.001) B3gnt4 (0) B3gnt9 (0)
k12	L9	8.983	0.623	-0.469	GO_UREA_METABOLIC_PROCESS	M34115	MSigDB-C5	NA	GO:BP	Homo sapiens	The chemical reactions and pathways involving urea, the water soluble compound O=C-(NH2)2. [ISBN:0198506732]	Cyp2c66 (-2.44) Nags (-1.857) Otc (-1.618) Cyp2c65 (0.568) Slc25a15 (0.129) Ass1 (-0.073) Cps1 (0.02) Slc25a2 (-0.008) Nr1h4 (0.003) Arg2 (0.001)
k12	L9	8.983	0.026	-0.48	GO_OXIDOREDUCTASE_ACTIVITY_ACTING_ON_CH_OR_CH2_GROUPS	M26438	MSigDB-C5	NA	GO:MF	Homo sapiens	Catalysis of an oxidation-reduction (redox) reaction in which a CH2 group acts as a hydrogen or electron donor and reduces a hydrogen or electron acceptor. [GOC:ai]	Cyp2c66 (-2.44) Cyp3a13 (-0.68) Cyp2c65 (0.568) Rrm2 (0.108) Rrm2b (-0.101) Rrm1 (0.069) Acox2 (-0.015) Xdh (-0.006) Cyp3a11 (-0.005) Cyp1a2 (0.003)
k12	L9	8.983	0.312	0.46	REACTOME_DEGRADATION_OF_CYSTEINE_AND_HOMOCYSTEINE	M26981	MSigDB-C2	NA	CP:REACTOME	Homo sapiens	Degradation of cysteine and homocysteine	Ethe1 (2.96) Tstd1 (1.995) Sqor (1.51) Mpst (0.386) Cth (0.244) Got2 (0.139) Tst (-0.123) Cdo1 (-0.109) Csad (-0.002) Gadl1 (-0.001)
k12	L10	7.793	0.015	0.236	KEGG_AMINO_SUGAR_AND_NUCLEOTIDE_SUGAR_METABOLISM	M8104	MSigDB-C2	NA	CP:KEGG	Homo sapiens	Amino sugar and nucleotide sugar metabolism	Nans (1.982) Gne (1.925) Gfpt1 (1.88) Gale (1.306) Ugdh (1.215) Fpgt (0.727) Gmds (0.592) Pmm2 (0.554) Gnpnat1 (0.48) Uap1 (0.38)
k12	L10	7.793	0.047	0.476	GO_NATURAL_KILLER_CELL_MEDIATED_IMMUNE_RESPONSE_TO_TUMOR_CELL	M22251	MSigDB-C5	NA	GO:BP	Homo sapiens	An immune response mediated by a natural killer cell triggered in response to the presence of a tumor cell. [GOC:add, ISBN:0781735149, PMID:16730260]	Ceacam2 (3.007) Ceacam1 (2.493) Cd226 (-0.016) Il12b (-0.012) Crtam (-0.007) Pvr (0.004) Nectin2 (-0.002) Il12a (-0.002) Havcr2 (-0.001) Cd160 (0.001)
k12	L10	7.793	0.013	0.42	GO_NEGATIVE_REGULATION_OF_NATURAL_KILLER_CELL_MEDIATED_IMMUNITY	M11357	MSigDB-C5	NA	GO:BP	Homo sapiens	Any process that stops, prevents, or reduces the frequency, rate, or extent of natural killer cell mediated immunity. [GOC:add]	Ceacam2 (3.007) Ceacam1 (2.493) Mill2 (0.346) Pirb (-0.256) Crk (0.161) Serpinb9 (-0.003) Arrb2 (-0.002) Serpinb3a (-0.002) Cd96 (-0.002) Havcr2 (-0.001)
k12	L10	7.793	0.01	0.251	GO_NUCLEOTIDE_SUGAR_METABOLIC_PROCESS	M17914	MSigDB-C5	NA	GO:BP	Homo sapiens	The cellular chemical reactions and pathways involving nucleotide-sugars, any nucleotide-carbohydrate in which the distal phosphoric residue of a nucleoside 5'-diphosphate is in glycosidic linkage with a monosaccharide or monosaccharide derivative. [ISBN:0198506732]	Nans (1.982) Gne (1.925) Gfpt1 (1.88) Ugdh (1.215) Slc35a3 (0.992) Fut8 (0.615) Gmds (0.592) Pmm2 (0.554) Gnpnat1 (0.48) Dpagt1 (0.473)
k12	L10	7.793	0.015	0.327	GO_NUCLEOTIDE_SUGAR_BIOSYNTHETIC_PROCESS	M16127	MSigDB-C5	NA	GO:BP	Homo sapiens	The chemical reactions and pathways resulting in the formation of nucleotide-sugars, any nucleotide-carbohydrate in which the distal phosphoric residue of a nucleoside 5'-diphosphate is in glycosidic linkage with a monosaccharide or monosaccharide derivative. [ISBN:0198506732]	Nans (1.982) Gfpt1 (1.88) Ugdh (1.215) Gmds (0.592) Pmm2 (0.554) Gnpnat1 (0.48) Uap1 (0.38) Pgm3 (0.356) Ugp2 (0.223) Nagk (0.07)
k12	L10	7.793	0.01	0.432	GO_GASTRO_INTESTINAL_SYSTEM_SMOOTH_MUSCLE_CONTRACTION	M22749	MSigDB-C5	NA	GO:BP	Homo sapiens	A process in which force is generated within smooth muscle tissue, resulting in a change in muscle geometry. This process occurs in the gastro-intestinal system. Force generation involves a chemo-mechanical energy conversion step that is carried out by the actin/myosin complex activity, which generates force through ATP hydrolysis. The gastro-intestinal system generally refers to the digestive st…	Tacr2 (2.159) Nmu (1.563) Htr2b (1.178) Kit (0.532) Ptger3 (-0.009) Htr1d (0.007) Sulf1 (0.005) Ghrl (0.004) Spx (-0.002) Ptafr (0.001)
k12	L10	7.793	0.012	0.418	GO_NUCLEOTIDE_SUGAR_TRANSMEMBRANE_TRANSPORT	M22771	MSigDB-C5	NA	GO:BP	Homo sapiens	The directed movement of nucleotide-sugars into, out of or within a cell, or between cells, by means of some agent such as a transporter or pore. Nucleotide-sugars are any nucleotide in which the distal phosphoric residue of a nucleoside 5'-diphosphate is in glycosidic linkage with a monosaccharide or monosaccharide derivative. [ISBN:0198506732]	Slc35a1 (2.023) Slc35a2 (1.476) Slc35c1 (1.02) Slc35a3 (0.992) Slc35b1 (0.175) Slc35d1 (0.014) Slc35d2 (-0.002) Slc35b4 (0.002) Slc35d3 (0.001) Slc35a5 (0)
k12	L10	7.793	0.038	0.353	GO_MAINTENANCE_OF_GASTROINTESTINAL_EPITHELIUM	M13425	MSigDB-C5	NA	GO:BP	Homo sapiens	Protection of epithelial surfaces of the gastrointestinal tract from proteolytic and caustic digestive agents. [GOC:mah]	Muc2 (3.43) Vsig1 (2.127) Inava (1.4) Muc4 (1.189) Muc13 (0.802) Tff2 (0.563) Tff3 (-0.35) Sox9 (0.023) Slc22a5 (-0.013) Tff1 (0.007)
k12	L10	7.793	0.008	0.428	GO_REGULATION_OF_PROSTAGLANDIN_SECRETION	M10560	MSigDB-C5	NA	GO:BP	Homo sapiens	Any process that modulates the frequency, rate or extent of the regulated release of a prostaglandin from a cell. [GOC:mah]	Pla2g10 (4.521) Tnfrsf11a (1.01) P2rx4 (0.526) Oxt (-0.009) Edn1 (-0.008) Atp5j (-0.003) Map2k6 (0.001) P2rx7 (-0.001) Mif (0) Tnfsf11 (0)
k12	L10	7.793	0.01	0.292	GO_NEGATIVE_REGULATION_OF_INTERLEUKIN_1_PRODUCTION	M10557	MSigDB-C5	NA	GO:BP	Homo sapiens	Any process that stops, prevents, or reduces the frequency, rate, or extent of interleukin-1 production. [GOC:mah]	Ceacam2 (3.007) Ceacam1 (2.493) Ffar4 (1.837) Errfi1 (0.476) Gstp2 (0.442) Gstp1 (0.441) Gas6 (0.243) Serpinb1a (0.061) Nlrp3 (-0.02) Mefv (-0.013)
k12	L10	7.793	0.01	0.432	GO_PYROPTOSIS	M24370	MSigDB-C5	NA	GO:BP	Homo sapiens	A caspase-1-dependent cell death subroutine that is associated with the generation of pyrogenic mediators such as IL-1beta and IL-18. [GOC:mtg_apoptosis, PMID:18846107, PMID:21760595]	Gsdmc2 (5.281) Nlrp9b (0.584) Gsdmd (-0.266) Gsdme (-0.115) Nlrc4 (-0.04) Aim2 (-0.02) Naip2 (0.017) Zbp1 (-0.009) Apip (0.003) Gsdma (0.001)
k12	L10	7.793	0.41	0.181	GO_CARBOHYDRATE_DERIVATIVE_TRANSPORT	M16136	MSigDB-C5	NA	GO:BP	Homo sapiens	The directed movement of a carbohydrate derivative into, out of or within a cell, or between cells, by means of some agent such as a transporter or pore. [GOC:bf, GOC:jl, GOC:TermGenie]	Pla2g10 (4.521) Slc37a2 (2.258) Slc35a1 (2.023) Agr2 (1.845) Slc35a2 (1.476) Slc37a1 (1.299) Slc35c1 (1.02) Slc35a3 (0.992) Sytl2 (0.877) Plekha8 (0.778)
k12	L10	7.793	0.019	0.165	GO_HORMONE_ACTIVITY	M18237	MSigDB-C5	NA	GO:MF	Homo sapiens	The action characteristic of a hormone, any substance formed in very small amounts in one specialized organ or group of cells and carried (sometimes in the bloodstream) to another organ or group of cells in the same organism, upon which it has a specific regulatory action. The term was originally applied to agents with a stimulatory physiological action in vertebrate animals (as opposed to a chal…	Retnlb (6.509) Pyy (3.398) Insl5 (2.78) Ppy (2.231) Guca2a (1.83) Gcg (1.563) Stc2 (1.035) Nts (-0.8) Edn2 (0.699) Penk (0.608)
k12	L10	7.793	0.011	0.418	GO_NUCLEOTIDE_SUGAR_TRANSMEMBRANE_TRANSPORTER_ACTIVITY	M26253	MSigDB-C5	NA	GO:MF	Homo sapiens	Enables the transfer of a nucleotide-sugar from one side of a membrane to the other. A nucleotide-sugar is any nucleotide in which the distal phosphoric residue of a nucleoside 5'-diphosphate is in glycosidic linkage with a monosaccharide or monosaccharide derivative. [GOC:ai, GOC:mtg_transport, ISBN:0815340729, PMID:15034926]	Slc35a1 (2.023) Slc35a2 (1.476) Slc35c1 (1.02) Slc35a3 (0.992) Slc35b1 (0.175) Slc35d1 (0.014) Slc35d2 (-0.002) Slc35b4 (0.002) Slc35e3 (-0.002) Slc35d3 (0.001)
k12	L10	7.793	0.008	0.087	GO_ANION_TRANSMEMBRANE_TRANSPORTER_ACTIVITY	M18578	MSigDB-C5	NA	GO:MF	Homo sapiens	Enables the transfer of a negatively charged ion from one side of a membrane to the other. [GOC:dgf, GOC:mtg_transport, ISBN:0815340729]	Ceacam2 (3.007) Slc26a3 (2.545) Ceacam1 (2.493) Slc6a14 (2.363) Slc37a2 (2.258) Slc44a4 (2.144) Clca1 (2.042) Slc35a1 (2.023) Slc26a2 (1.977) Clca4b (-1.917)
k12	L10	7.793	0.038	0.42	GO_FILAMIN_BINDING	M18554	MSigDB-C5	NA	GO:MF	Homo sapiens	Interacting selectively and non-covalently with a filamin, any member of a family of high molecular mass cytoskeletal proteins that crosslink actin filaments to form networks and stress fibers. Filamins contain an amino-terminal alpha-actinin-like actin binding domain, which is followed by a rod-domain composed of 4 to 24 100-residue repetitive segments including a carboxy-terminal dimerization d…	Ceacam2 (3.007) Ceacam1 (2.493) Synpo2 (0.828) Rflnb (-0.257) Fblim1 (0.107) Micall2 (0.025) Dpysl4 (0.009) Oprm1 (-0.008) Rflna (0.001) Crmp1 (0.001)
k12	L10	7.793	0.142	0.424	GO_CAMP_RESPONSE_ELEMENT_BINDING	M18539	MSigDB-C5	NA	GO:MF	Homo sapiens	Interacting selectively and non-covalently with the cyclic AMP response element (CRE), a short palindrome-containing sequence found in the promoters of genes whose expression is regulated in response to cyclic AMP. [PMID:2875459, PMID:2900470]	Creb3l3 (2.148) Creb3l4 (1.798) Creb3l1 (1.622) Hmga2 (0.842) Jun (0.258) Creb3l2 (0.007) Atf6b (-0.002) Creb3 (0.001) Tcf12 (0.001) Nr4a3 (0.001)
k12	L10	7.793	0.011	0.282	GO_PHOSPHATIDYLINOSITOL_4_PHOSPHATE_BINDING	M19214	MSigDB-C5	NA	GO:MF	Homo sapiens	Interacting selectively and non-covalently with phosphatidylinositol-4-phosphate, a derivative of phosphatidylinositol in which the inositol ring is phosphorylated at the 4' position. [GOC:bf, GOC:mah]	Gsdmc2 (5.281) Golph3l (2.298) Plekha8 (0.778) Pla2g4a (0.683) Jph2 (0.592) Snx24 (0.516) Gsdmd (-0.266) Snx5 (0.073) Sh3pxd2b (0.028) Arfip1 (0.023)
k12	L10	7.793	0.127	0.323	GO_SOLUTE_ANION_ANTIPORTER_ACTIVITY	M29519	MSigDB-C5	NA	GO:MF	Homo sapiens	Enables the transfer of a solute or solutes from one side of a membrane to the other according to the reaction: anion(in) + solute(out) = anion(out) + solute(in). [GOC:pg]	Slc26a3 (2.545) Slc37a2 (2.258) Slc26a2 (1.977) Slc37a1 (1.299) Slc4a2 (0.956) Slc37a4 (0.466) Slc26a6 (-0.022) Slc25a11 (0.017) Slc4a9 (-0.011) Slc26a9 (-0.006)
k12	L8	10.473	0.222	0.562	GO_POSITIVE_REGULATION_OF_FERTILIZATION	M25361	MSigDB-C5	NA	GO:BP	Homo sapiens	Any process that activates or increases the frequency, rate or extent of fertilization. [GO_REF:0000058, GOC:hbye, GOC:TermGenie, PMID:27564576]	Pla2g10 (4.521) Lhfpl2 (1.612) Plcb1 (0.472) Cacna1h (0.056) Glra1 (-0.004) Cfap69 (-0.003) Hyal3 (-0.001) Ccdc87 (0) Plb1 (0) Prdm9 (0)
k12	L8	10.473	0.769	0.579	REACTOME_ERYTHROCYTES_TAKE_UP_CARBON_DIOXIDE_AND_RELEASE_OXYGEN	M29536	MSigDB-C2	NA	CP:REACTOME	Homo sapiens	Erythrocytes take up carbon dioxide and release oxygen	Car1 (4.374) Car4 (1.942) Car2 (-0.056) Rhag (-0.003) Aqp1 (0.003) Slc4a1 (0.001) Cyb5rl (0.001) Cyb5r2 (-0.001) Cyb5r4 (0) Cyb5r1 (0)
k13	L1	151.544	1	0.596	GO_DEFENSE_RESPONSE_TO_FUNGUS	M16270	MSigDB-C5	NA	GO:BP	Homo sapiens	Reactions triggered in response to the presence of a fungus that act to protect the cell or organism. [GOC:ai]	Elane (6.305) Ctsg (6.215) Mpo (5.159) S100a9 (2.816) Ltf (1.275) Cotl1 (0.735) S100a8 (0.15) Gapdh (-0.009) Pla2g5 (-0.007) Arg1 (-0.007)
k13	L2	233.86	1	0.586	REACTOME_ANTIMICROBIAL_PEPTIDES	M27627	MSigDB-C2	NA	CP:REACTOME	Homo sapiens	Antimicrobial peptides	Elane (6.305) Ctsg (6.215) Prtn3 (5.902) S100a9 (2.816) Ccr2 (1.756) Camp (1.506) Ltf (1.275) Pglyrp1 (-1.022) Lcn2 (-0.49) Rnase6 (0.407)
k13	L3	60.135	1	0.373	REACTOME_ACTIVATION_OF_MATRIX_METALLOPROTEINASES	M26976	MSigDB-C2	NA	CP:REACTOME	Homo sapiens	Activation of Matrix Metalloproteinases	Elane (6.305) Ctsg (6.215) Mmp8 (2.286) Mmp25 (1.632) Mmp9 (-1.222) Klkb1 (0.146) Ctsl (0.049) Mmp16 (-0.009) Mmp11 (-0.008) Tpsb2 (-0.008)
k13	L4	53.105	1	0.215	GO_AZUROPHIL_GRANULE_LUMEN	M25804	MSigDB-C5	NA	GO:CC	Homo sapiens	The volume enclosed by the membrane of an azurophil granule, a primary lysosomal granule found in neutrophil granulocytes that contains a wide range of hydrolytic enzymes and is released into the extracellular fluid. [GOC:bf, PMID:17152095]	Elane (6.305) Ctsg (6.215) Prtn3 (5.902) Mpo (5.159) Prss57 (2.142) Gca (1.258) Actr2 (0.748) Gusb (0.584) Cyb5r3 (-0.58) Ear6 (-0.556)
k13	L5	32.682	1	0.388	GO_NEGATIVE_REGULATION_OF_INTERLEUKIN_8_PRODUCTION	M14166	MSigDB-C5	NA	GO:BP	Homo sapiens	Any process that stops, prevents, or reduces the frequency, rate, or extent of interleukin-8 production. [GOC:mah]	Elane (6.305) Cd33 (1.701) Anxa1 (1.243) Bcl3 (-0.184) Tmsb4x (0.138) Mapkbp1 (-0.009) Ssc5d (-0.008) Tlr6 (0.004) Klf4 (0.004) Tlr9 (-0.002)
k13	L6	34.605	0.953	0.154	GO_CONDENSED_CHROMOSOME_CENTROMERIC_REGION	M17499	MSigDB-C5	NA	GO:CC	Homo sapiens	The region of a condensed chromosome that includes the centromere and associated proteins, including the kinetochore. In monocentric chromosomes, this region corresponds to a single area of the chromosome, whereas in holocentric chromosomes, it is evenly distributed along the chromosome. [GOC:elh, GOC:kmv]	Aurka (1.184) Ska1 (1.148) Bub1 (1.079) Plk1 (1.072) Ccnb1 (1.024) Nuf2 (0.972) Ercc6l (0.88) Kntc1 (0.847) Kif2c (0.778) Zwilch (0.713)
k13	L7	31.732	1	0.438	GO_REGULATION_OF_LEUKOCYTE_TETHERING_OR_ROLLING	M25151	MSigDB-C5	NA	GO:BP	Homo sapiens	Any process that modulates the frequency, rate or extent of leukocyte tethering or rolling. [GO_REF:0000058, GOC:als, GOC:TermGenie, PMID:18308860]	Elane (6.305) Ccr2 (1.756) Ptafr (0.027) Selp (0.005) Ccl28 (-0.004) Cxcl12 (-0.001) Fut9 (0.001) Ccl25 (-0.001) Fut4 (0) Ccl21a (0)
k13	L8	33.964	1	0.175	WP_RETINOBLASTOMA_GENE_IN_CANCER	M39678	MSigDB-C2	NA	CP:WIKIPATHWAYS	Homo sapiens	Retinoblastoma Gene in Cancer	Cdc45 (1.266) Hmgb2 (1.184) Ttk (1.056) Tfdp1 (1.038) Ccnb1 (1.024) Mcm3 (0.8) E2f1 (0.779) Rrm1 (0.75) Rrm2 (0.69) Sap30 (0.659)
k13	L9	26.828	0.994	0.166	PID_CMYB_PATHWAY	M195	MSigDB-C2	NA	CP:PID	Homo sapiens	C-MYB transcription factor network	Elane (6.305) Prtn3 (5.902) Mpo (5.159) Tfec (1.699) Car1 (-1.695) Ccnb1 (1.024) Spi1 (0.765) Cdk6 (0.648) Gata1 (-0.582) Ada (0.491)
k13	L10	115.87	1	-0.706	REACTOME_DEFENSINS	M557	MSigDB-C2	NA	CP:REACTOME	Homo sapiens	Defensins	Ccr2 (1.756) Defb42 (-0.013) Defb25 (-0.006) Try4 (-0.005) Art1 (-0.005) Defb29 (0.004) Ccr6 (-0.004) Defb19 (-0.003) Defa32 (-0.003) Tlr1 (-0.002)
k14	L1	248.325	1	1.395	REACTOME_SYNTHESIS_OF_BILE_ACIDS_AND_BILE_SALTS_VIA_7ALPHA_HYDROXYCHOLESTEROL	M1926	MSigDB-C2	NA	CP:REACTOME	Homo sapiens	Synthesis of bile acids and bile salts via 7alpha-hydroxycholesterol	Akr1c6 (8.38) Cyp7a1 (7.606) Abcb11 (5.808) Akr1d1 (3.613) Akr1c20 (2.425) Hsd3b7 (2.366) Cyp8b1 (1.353) Slc27a5 (1.298) Cyp27a1 (1.188) Scp2 (1.031)
k14	L2	179.236	1	0.737	KEGG_DRUG_METABOLISM_CYTOCHROME_P450	M9257	MSigDB-C2	NA	CP:KEGG	Homo sapiens	Drug metabolism - cytochrome P450	Cyp1a2 (3.875) Cyp2a5 (3.378) Adh4 (3.077) Ugt2b36 (2.959) Ugt2b1 (2.868) Gsta3 (2.843) Fmo3 (2.646) Gstm4 (2.346) Cyp2e1 (2.271) Adh1 (2.265)
k14	L3	126.681	1	1.094	GO_BILE_ACID_TRANSMEMBRANE_TRANSPORTER_ACTIVITY	M18613	MSigDB-C5	NA	GO:MF	Homo sapiens	Enables the transfer of bile acid from one side of a membrane to the other. Bile acids are any of a group of steroid carboxylic acids occurring in bile, where they are present as the sodium salts of their amides with glycine or taurine. [GOC:ai]	Akr1c6 (8.38) Abcb11 (5.808) Slc10a1 (4.582) Slco1b2 (3.783) Akr1c20 (2.425) Slco1a4 (1.349) Slc10a2 (-0.666) Slco2b1 (0.591) Abcc3 (-0.205) Slc10a5 (0.023)
k14	L4	91.757	1	0.793	GO_AROMATIC_AMINO_ACID_FAMILY_CATABOLIC_PROCESS	M15416	MSigDB-C5	NA	GO:BP	Homo sapiens	The chemical reactions and pathways resulting in the breakdown of aromatic amino acid family, amino acids with aromatic ring (phenylalanine, tyrosine, tryptophan). [GOC:go_curators]	Ido2 (2.761) Hpd (2.517) Uroc1 (2.188) Haao (2.166) Kynu (2.048) Amdhd1 (1.925) Gstz1 (1.6) Afmid (1.536) Fah (1.207) Tat (-1.175)
k14	L5	56.096	1	0.96	WP_BIOMARKERS_FOR_UREA_CYCLE_DISORDERS	M39842	MSigDB-C2	NA	CP:WIKIPATHWAYS	Homo sapiens	Biomarkers for urea cycle disorders	Gamt (3.494) Gls2 (3.048) Otc (2.129) F7 (1.751) Ass1 (1.21) Gpt (0.832) Arg1 (-0.548) Asl (0.477) Nags (0.191) F10 (-0.004)
k14	L6	54.504	1	0.99	REACTOME_PYRIMIDINE_CATABOLISM	M10654	MSigDB-C2	NA	CP:REACTOME	Homo sapiens	Pyrimidine catabolism	Dpys (3.763) Upp2 (3.572) Dpyd (1.871) Upb1 (1.463) Agxt2 (0.653) Upp1 (-0.003) Nt5e (0.003) Nt5c3 (-0.002) Nt5m (-0.002) Tymp (-0.001)
k14	L7	60.351	1	0.885	WP_CHOLESTEROL_BIOSYNTHESIS_PATHWAY	M39608	MSigDB-C2	NA	CP:WIKIPATHWAYS	Homo sapiens	Cholesterol Biosynthesis Pathway	Sc5d (3.073) Idi1 (2.05) Msmo1 (1.373) Fdft1 (1.263) Fdps (1.255) Nsdhl (1.111) Hmgcs1 (1.041) Hmgcr (0.819) Lss (0.721) Cyp51 (0.489)
k14	L8	59.068	1	0.654	GO_STEROID_CATABOLIC_PROCESS	M16855	MSigDB-C5	NA	GO:BP	Homo sapiens	The chemical reactions and pathways resulting in the breakdown of steroids, compounds with a 1,2,cyclopentanoperhydrophenanthrene nucleus. [GOC:go_curators]	Cyp7a1 (7.606) Cyp1a2 (3.875) Akr1d1 (3.613) Hsd17b6 (2.704) Cyp3a11 (2.106) Hsd11b1 (1.228) Cyp27a1 (1.188) Apoe (0.981) Sult1e1 (0.844) Sult2a1 (0.39)
k14	L9	47.249	1	0.692	REACTOME_RA_BIOSYNTHESIS_PATHWAY	M27445	MSigDB-C2	NA	CP:REACTOME	Homo sapiens	RA biosynthesis pathway	Akr1c6 (8.38) Adh4 (3.077) Cyp26a1 (2.734) Adh1 (2.265) Rdh11 (0.939) Rdh5 (0.758) Aldh8a1 (0.589) Aldh1a1 (0.281) Crabp1 (-0.006) Sdr16c5 (-0.005)
k14	L10	40.669	0.3	0.516	KEGG_GLYCINE_SERINE_AND_THREONINE_METABOLISM	M766	MSigDB-C2	NA	CP:KEGG	Homo sapiens	Glycine, serine and threonine metabolism	Agxt (3.859) Gamt (3.494) Gnmt (2.623) Maob (1.623) Cth (1.456) Sardh (1.428) Shmt1 (1.277) Dmgdh (1.06) Gcat (0.911) Cbs (0.888)
k14	L10	40.669	0.653	0.359	KEGG_COMPLEMENT_AND_COAGULATION_CASCADES	M16894	MSigDB-C2	NA	CP:KEGG	Homo sapiens	Complement and coagulation cascades	Serpina1e (3.741) Serpind1 (3.321) Fgb (-2.883) Fgg (2.191) C9 (2.075) Fga (1.807) F7 (1.751) C8g (1.512) Proc (1.488) Mbl2 (1.464)
k15	L1	280.969	1	0.703	GO_CARDIAC_MUSCLE_CONTRACTION	M24087	MSigDB-C5	NA	GO:BP	Homo sapiens	Muscle contraction of cardiac muscle tissue. [GOC:dph]	Myh6 (5.789) Myl2 (5.746) Actc1 (5.682) Myl3 (5.675) Pln (5.543) Tnnc1 (5.509) Tnni3 (5.46) Myh7 (5.451) Tnnt2 (5.435) Mybpc3 (5.406)
k15	L2	155.416	1	0.963	GO_MUSCLE_FILAMENT_SLIDING	M22947	MSigDB-C5	NA	GO:BP	Homo sapiens	The sliding of actin thin filaments and myosin thick filaments past each other in muscle contraction. This involves a process of interaction of myosin located on a thick filament with actin located on a thin filament. During this process ATP is split and forces are generated. [GOC:mah, GOC:mtg_muscle, ISBN:0815316194]	Myh6 (5.789) Myl2 (5.746) Actc1 (5.682) Myl3 (5.675) Tnnc1 (5.509) Tnni3 (5.46) Myh7 (5.451) Tnnt2 (5.435) Mybpc3 (5.406) Tpm1 (2.567)
k15	L3	123.607	1	0.584	WP_ELECTRON_TRANSPORT_CHAIN_OXPHOS_SYSTEM_IN_MITOCHONDRIA	M39417	MSigDB-C2	NA	CP:WIKIPATHWAYS	Homo sapiens	Electron Transport Chain (OXPHOS system in mitochondria)	Cox7a1 (3.839) Cox6a2 (3.602) Slc25a4 (2.927) Atp5g1 (1.758) Ndufa5 (1.31) Ndufb10 (1.308) Ndufv1 (1.218) Ndufv3 (1.195) Atp5c1 (1.139) Atp5j2 (1.13)
k15	L4	87.819	1	0.715	GO_SARCOMERE_ORGANIZATION	M11569	MSigDB-C5	NA	GO:BP	Homo sapiens	The myofibril assembly process that results in the organization of muscle actomyosin into sarcomeres. The sarcomere is the repeating unit of a myofibril in a muscle cell, composed of an array of overlapping thick and thin filaments between two adjacent Z discs. [GOC:bf]	Myh6 (5.789) Myoz2 (5.667) Tnnt2 (5.435) Casq2 (5.194) Ankrd1 (5.051) Mylk3 (3.873) Tpm1 (2.567) Obscn (2.542) Bmp10 (2.417) Synpo2l (2.331)
k15	L5	75.827	1	0.714	GO_A_BAND	M17675	MSigDB-C5	NA	GO:CC	Homo sapiens	The dark-staining region of a sarcomere, in which myosin thick filaments are present; the center is traversed by the paler H zone, which in turn contains the M line. [ISBN:0321204131]	Myl2 (5.746) Myl3 (5.675) Mybpc3 (5.406) Fhl2 (5.028) Lrrc39 (2.584) Obscn (2.542) Myom2 (1.904) Myom1 (1.784) Cryab (1.669) Myl4 (1.607)
k15	L6	67.84	1	0.534	GO_CARDIAC_MUSCLE_TISSUE_MORPHOGENESIS	M13376	MSigDB-C5	NA	GO:BP	Homo sapiens	The process in which the anatomical structures of cardiac muscle tissue are generated and organized. [GOC:devbiol]	Myh6 (5.789) Myl2 (5.746) Actc1 (5.682) Myl3 (5.675) Tnnc1 (5.509) Tnni3 (5.46) Myh7 (5.451) Tnnt2 (5.435) Mybpc3 (5.406) Ankrd1 (5.051)
k15	L7	36.297	1	-0.296	GO_ACTIN_MEDIATED_CELL_CONTRACTION	M14073	MSigDB-C5	NA	GO:BP	Homo sapiens	The actin filament-based process in which cytoplasmic actin filaments slide past one another resulting in contraction of all or part of the cell body. [GOC:mah]	Myh6 (5.789) Myl2 (5.746) Actc1 (5.682) Myl3 (5.675) Pln (5.543) Tnnc1 (5.509) Tnni3 (5.46) Myh7 (5.451) Tnnt2 (5.435) Mybpc3 (5.406)
k15	L8	54.804	1	0.452	KEGG_CARDIAC_MUSCLE_CONTRACTION	M17673	MSigDB-C2	NA	CP:KEGG	Homo sapiens	Cardiac muscle contraction	Myh6 (5.789) Myl2 (5.746) Actc1 (5.682) Myl3 (5.675) Tnnc1 (5.509) Tnni3 (5.46) Myh7 (5.451) Tnnt2 (5.435) Cox7a1 (3.839) Cox6a2 (3.602)
k15	L9	40.688	1	1.057	GO_CGMP_BIOSYNTHETIC_PROCESS	M10878	MSigDB-C5	NA	GO:BP	Homo sapiens	The chemical reactions and pathways resulting in the formation of cyclic GMP, guanosine 3',5'-phosphate. [ISBN:0198506732]	Nppb (6.483) Nppa (4.829) Gucy2c (-0.028) Gucy2e (-0.007) Npr2 (0.004) Gucy1a2 (-0.002) Gucy1b1 (-0.002) Npr1 (0.001) Nppc (0.001) Gucy1a1 (-0.001)
k15	L10	34.903	1	0.445	WP_CARDIAC_PROGENITOR_DIFFERENTIATION	M39681	MSigDB-C2	NA	CP:WIKIPATHWAYS	Homo sapiens	Cardiac Progenitor Differentiation	Myh6 (5.789) Myl2 (5.746) Actc1 (5.682) Tnni3 (5.46) Tnnt2 (5.435) Scn5a (4.069) Mylk3 (3.873) Tbx20 (3.782) Irx4 (2.271) Tbx5 (-0.843)
k16	L1	74.516	1	0.749	WP_PROXIMAL_TUBULE_TRANSPORT	M39812	MSigDB-C2	NA	CP:WIKIPATHWAYS	Homo sapiens	Proximal tubule transport	Slc34a1 (6.236) Slc22a2 (6.195) Cltrn (5.854) Slc22a6 (5.262) Slc22a8 (4.843) Slc6a18 (4.687) Slc5a2 (4.659) Slc34a3 (4.59) Fxyd2 (4.165) Slc13a3 (3.768)
k16	L2	109.309	1	1.826	REACTOME_ORGANIC_CATION_ANION_ZWITTERION_TRANSPORT	M888	MSigDB-C2	NA	CP:REACTOME	Homo sapiens	Organic cation/anion/zwitterion transport	Slc22a12 (6.567) Slc22a2 (6.195) Slc22a6 (5.262) Slc22a8 (4.843) Slc22a5 (2.15) Slc22a18 (2.108) Slc22a7 (1.991) Slc22a1 (0.594) Slc22a3 (-0.017) Runx1 (-0.005)
k16	L3	55.184	1	0.265	GO_APICAL_PLASMA_MEMBRANE	M1446	MSigDB-C5	NA	GO:CC	Homo sapiens	The region of the plasma membrane located at the apical end of the cell. [GOC:curators]	Aqp2 (7.401) Slc22a12 (6.567) Slc34a1 (6.236) Slc22a13 (6.226) Slc12a1 (6.201) Slc22a2 (6.195) Umod (5.959) Rhcg (5.67) Slc12a3 (5.252) Folr1 (5.015)
k16	L4	73.266	1	1.232	WP_FGF23_SIGNALLING_IN_HYPOPHOSPHATEMIC_RICKETS_AND_RELATED_DISORDERS	M39862	MSigDB-C2	NA	CP:WIKIPATHWAYS	Homo sapiens	FGF23 signalling in Hypophosphatemic rickets and related disorders	Slc34a1 (6.236) Cyp24a1 (6.056) Spp1 (5.135) Slc34a3 (4.59) Cyp11b1 (4.277) Kl (3.372) Alpl (2.365) Ccnd1 (0.38) Cyp27b1 (0.324) Galnt3 (0.309)
k16	L5	26.348	0.997	0.913	GO_VITAMIN_TRANSMEMBRANE_TRANSPORT	M23343	MSigDB-C5	NA	GO:BP	Homo sapiens	The process in which a vitamin is transported across a membrane. A vitamin is one of a number of unrelated organic substances that occur in many foods in small amounts and that are necessary in trace amounts for the normal metabolic functioning of the body. [GOC:bf]	Folr1 (5.015) Lrp2 (4.874) Gc (3.019) Slc23a1 (2.329) Slc19a3 (2.052) Slc19a1 (1.369) Slc5a6 (0.667) Slc25a19 (0.086) Slc46a1 (0.084) Slc27a1 (-0.027)
k16	L6	30.314	1	1.027	WP_CLASSICAL_PATHWAY_OF_STEROIDOGENESIS_INCLUDING_DISEASES	M39815	MSigDB-C2	NA	CP:WIKIPATHWAYS	Homo sapiens	Classical pathway of steroidogenesis, including diseases	Hsd3b1 (6.239) Cyp21a1 (5.025) Cyp11b1 (4.277) Cyp11a1 (2.075) Hsd3b3 (-1.524) Hsd11b2 (-1.228) Star (1.152) Cyb5a (0.704) Por (-0.425) Srd5a2 (0.043)
k16	L7	39.636	1	0.643	GO_POTASSIUM_ION_IMPORT_ACROSS_PLASMA_MEMBRANE	M25411	MSigDB-C5	NA	GO:BP	Homo sapiens	The directed movement of potassium ions from outside of a cell, across the plasma membrane and into the cytosol. [PMID:9139127]	Kcnj1 (6.496) Slc12a1 (6.201) Slc12a3 (5.252) Fxyd2 (4.165) Kcnj16 (3.638) Atp4a (3.566) Kcnj15 (2.146) Wnk4 (1.531) Kcnj10 (1.272) Atp1a1 (0.913)
k16	L8	30.874	0.955	1.166	GO_SODIUM_PHOSPHATE_SYMPORTER_ACTIVITY	M26267	MSigDB-C5	NA	GO:MF	Homo sapiens	Enables the transfer of a solute or solutes from one side of a membrane to the other according to the reaction: Na+(out) + phosphate(out) = Na+(in) + phosphate(in). [GOC:ai]	Slc34a1 (6.236) Slc17a1 (4.785) Slc34a3 (4.59) Slc17a3 (2.375) Slc17a2 (1.729) Slc34a2 (0.019) Slc17a7 (-0.017) Slc20a2 (-0.005) Mfsd2a (-0.003) Slc17a4 (-0.002)
k16	L9	24.638	0.999	0.457	GO_EXCRETION	M10162	MSigDB-C5	NA	GO:BP	Homo sapiens	The elimination by an organism of the waste products that arise as a result of metabolic activity. These products include water, carbon dioxide (CO2), and nitrogenous compounds. [ISBN:0192801023]	Kcnj1 (6.496) Umod (5.959) Clcnkb (5.753) Cldn16 (5.486) Nphs2 (3.807) Atp6v1b1 (3.573) Atp6v0a4 (2.728) Aqp6 (2.482) Slc22a18 (2.108) Scnn1g (-2.001)
k16	L10	24.326	0.998	1.07	REACTOME_VITAMIN_D_CALCIFEROL_METABOLISM	M27088	MSigDB-C2	NA	CP:REACTOME	Homo sapiens	Vitamin D (calciferol) metabolism	Cyp24a1 (6.056) Lrp2 (4.874) Gc (3.019) Lgmn (1.553) Cubn (1.301) Cyp27b1 (0.324) Ube2i (0.201) Sumo2 (-0.08) Pias4 (-0.069) Vdr (-0.006)
k1+k5	L2	48.744	1	0.538	GO_PLATELET_ACTIVATION	M10857	MSigDB-C5	NA	GO:BP	Homo sapiens	A series of progressive, overlapping events triggered by exposure of the platelets to subendothelial tissue. These events include shape change, adhesiveness, aggregation, and release reactions. When carried through to completion, these events lead to the formation of a stable hemostatic plug. [http://www.graylab.ac.uk/omd/]	Gp9 (8.23) Clec1b (7.873) Alox12 (6.236) Gp6 (5.672) Itgb3 (5.217) Mpl (5.044) Itga2b (4.837) Myl9 (4.454) Mpig6b (4.344) P2rx1 (4.307)
k1+k5	L3	41.749	1	-0.411	GO_MITOCHONDRIAL_PROTEIN_COMPLEX	M17748	MSigDB-C5	NA	GO:CC	Homo sapiens	A protein complex that is part of a mitochondrion. [GOC:dos]	Cox7c (-5.297) Phb2 (-4.261) Mrps28 (-4.215) Mrps31 (-3.924) Uqcrc2 (-3.801) Suclg2 (-3.302) Mtx2 (-3.284) Timm9 (-3.268) Tomm40 (-3.262) Mrpl39 (-3.124)
k1+k5	L4	30.362	1	-1.769	GO_SHORT_TERM_MEMORY	M22539	MSigDB-C5	NA	GO:BP	Homo sapiens	The memory process that deals with the storage, retrieval and modification of information received a short time (up to about 30 minutes) ago. This type of memory is typically dependent on direct, transient effects of second messenger activation. [http://hebb.mit.edu/courses/9.03/lecture4.html, ISBN:0582227089]	Comt (-10.118) Calb1 (-7.69) Slc2a4 (-0.15) Serpinf1 (-0.13) Brinp1 (-0.017) Mdk (-0.006) Ptchd1 (-0.004) Npas4 (-0.003) Adnp (-0.003) Cux2 (0.003)
k1+k5	L5	25.577	1	1.357	REACTOME_PLATELET_ADHESION_TO_EXPOSED_COLLAGEN	M9450	MSigDB-C2	NA	CP:REACTOME	Homo sapiens	Platelet Adhesion to exposed collagen	Gp9 (8.23) Gp6 (5.672) Gp5 (2.993) Fcer1g (2.568) Gp1ba (2.351) Vwf (2.255) Itga2 (2.173) Gp1bb (0.864) Lyn (0.144) Itga10 (-0.032)
k1+k5	L7	18.298	1	-1.483	GO_TRANSLATION_ACTIVATOR_ACTIVITY	M26309	MSigDB-C5	NA	GO:MF	Homo sapiens	Any of a group of soluble proteins functioning in the activation of ribosome-mediated translation of mRNA into a polypeptide. [GOC:ai]	Paip1 (-5.091) Larp1 (-4.715) C1qbp (-3.53) Rps27l (-2.926) Pabpc1 (-0.499) Dhx29 (0.041) Dazl (-0.008) Ctif (-0.003) Boll (-0.001) Mif4gd (0)
k1+k5	L8	11.604	0.998	0.419	REACTOME_IMMUNOREGULATORY_INTERACTIONS_BETWEEN_A_LYMPHOID_AND_A_NON_LYMPHOID_CELL	M8240	MSigDB-C2	NA	CP:REACTOME	Homo sapiens	Immunoregulatory interactions between a Lymphoid and a non-Lymphoid cell	Cd226 (4.909) Treml1 (3.6) Treml2 (2.792) Trem1 (2.775) Siglece (2.759) Gm15448 (2.525) Cd300ld (2.329) Ifitm1 (2.217) Treml4 (1.866) Cd33 (1.687)
k1+k5	L1	163.798	0.811	-1.268	KEGG_RIBOSOME	M189	MSigDB-C2	NA	CP:KEGG	Homo sapiens	Ribosome	Rps28 (-7.992) Rps10 (-7.261) Rps23 (-7.09) Rps29 (-6.428) Rpl7a (-5.887) Rpl22l1 (-5.878) Rpl9 (-5.785) Rpl23a (-5.17) Rps18 (-4.894) Rpl34 (-4.556)
k1+k5	L1	163.798	0.187	-1.074	REACTOME_EUKARYOTIC_TRANSLATION_INITIATION	M27686	MSigDB-C2	NA	CP:REACTOME	Homo sapiens	Eukaryotic Translation Initiation	Rps28 (-7.992) Rps10 (-7.261) Rps23 (-7.09) Rps29 (-6.428) Rpl7a (-5.887) Rpl22l1 (-5.878) Rpl9 (-5.785) Rpl23a (-5.17) Rps18 (-4.894) Rpl34 (-4.556)
k1+k5	L6	17.18	0.917	0.49	GO_SPECIFIC_GRANULE_MEMBRANE	M25805	MSigDB-C5	NA	GO:CC	Homo sapiens	The lipid bilayer surrounding a specific granule, a granule with a membranous, tubular internal structure, found primarily in mature neutrophil cells. Most are released into the extracellular fluid. Specific granules contain lactoferrin, lysozyme, vitamin B12 binding protein and elastase. [GOC:bf, PMID:7334549]	Cd59b (4.851) P2rx1 (4.307) Clec4d (3.748) Stom (3.612) Gpr84 (2.523) Slc2a3 (2.38) Stk10 (2.058) Cyba (1.86) Aldh3b1 (1.821) Cd33 (1.687)
k1+k5	L6	17.18	0.083	0.356	GO_SPECIFIC_GRANULE	M17358	MSigDB-C5	NA	GO:CC	Homo sapiens	Granule with a membranous, tubular internal structure, found primarily in mature neutrophil cells. Most are released into the extracellular fluid. Specific granules contain lactoferrin, lysozyme, vitamin B12 binding protein and elastase. [GOC:jl, ISBN:0721662544, PMID:7334549]	Cd59b (4.851) P2rx1 (4.307) Clec4d (3.748) Stom (3.612) Gpr84 (2.523) Slc2a3 (2.38) Ltf (-2.114) Stk10 (2.058) Ptpn6 (2.03) Mmp8 (2.009)
k1+k5	L10	11.11	0.072	-0.553	KEGG_PROTEASOME	M10680	MSigDB-C2	NA	CP:KEGG	Homo sapiens	Proteasome	Sem1 (-5.729) Psma2 (-3.475) Psmc6 (-2.6) Psma3 (-2.19) Psmb5 (-2.045) Psmd3 (-1.885) Psmb1 (-1.847) Psmb3 (-1.738) Psmc2 (-1.405) Psmb7 (-1.151)
k1+k5	L10	11.11	0.021	-0.509	REACTOME_CROSS_PRESENTATION_OF_SOLUBLE_EXOGENOUS_ANTIGENS_ENDOSOMES_	M510	MSigDB-C2	NA	CP:REACTOME	Homo sapiens	Cross-presentation of soluble exogenous antigens (endosomes)	Sem1 (-5.729) Psma2 (-3.475) Psmc6 (-2.6) Psma3 (-2.19) Psmb5 (-2.045) Psmd3 (-1.885) Psmb1 (-1.847) Psmb3 (-1.738) Psmc2 (-1.405) Psmb7 (-1.151)
k1+k5	L10	11.11	0.396	-0.27	REACTOME_HIV_INFECTION	M12469	MSigDB-C2	NA	CP:REACTOME	Homo sapiens	HIV Infection	Sem1 (-5.729) Ran (-3.731) Polr2k (-3.58) Slc25a5 (-3.516) Psma2 (-3.475) Taf9 (-3.434) Ppia (-3.233) Taf10 (-2.913) Psmc6 (-2.6) Seh1l (-2.552)
k1+k5	L10	11.11	0.471	-0.355	REACTOME_HOST_INTERACTIONS_OF_HIV_FACTORS	M5283	MSigDB-C2	NA	CP:REACTOME	Homo sapiens	Host Interactions of HIV factors	Sem1 (-5.729) Ran (-3.731) Slc25a5 (-3.516) Psma2 (-3.475) Ppia (-3.233) Psmc6 (-2.6) Seh1l (-2.552) Pak2 (-2.418) Psma3 (-2.19) Atp6v1h (-2.086)
k1+k5	L9	9.081	0.038	-0.789	GO_VESICLE_CARGO_LOADING	M23342	MSigDB-C5	NA	GO:BP	Homo sapiens	The formation of a macromolecular complex between the coat proteins and proteins and/or lipoproteins that are going to be transported by a vesicle. [GOC:bf, GOC:lb]	Tmed2 (-5.694) Sec24d (-2.576) Sec24c (-2.325) Rab1a (-1.565) Sec13 (-1.329) Mia2 (-1.251) Sec23a (-0.867) Sar1a (-0.85) Sec24a (-0.696) Tmed10 (0.437)
k1+k5	L9	9.081	0.238	0.795	GO_PLATELET_MORPHOGENESIS	M12943	MSigDB-C5	NA	GO:BP	Homo sapiens	Generation and organization of a platelet, a non-nucleated disk-shaped cell formed by extrusion from megakaryocytes, found in the blood of all mammals, and mainly involved in blood coagulation. [CL:0000233, GOC:BHF, GOC:vk]	Clec1b (7.873) Mpl (5.044) Mpig6b (4.344) Ptpn6 (2.03) Ptpn11 (1.637) Gata1 (1.412) Tal1 (-0.785) Ep300 (0.475) Myh9 (0.287) Wdr1 (0.17)
k1+k5	L9	9.081	0.692	0.923	GO_PLATELET_ALPHA_GRANULE_MEMBRANE	M17081	MSigDB-C5	NA	GO:CC	Homo sapiens	The lipid bilayer surrounding the platelet alpha granule. [GOC:mah, PMID:8467233]	Ly6g6f (6.681) Itgb3 (5.217) Itga2b (4.837) Sytl4 (4.32) Pecam1 (-3.722) Selp (1.686) Pcdh7 (-0.506) Cyb5r1 (0.383) Aplp2 (-0.23) Phactr2 (-0.225)
k2+k13	L1	162.356	1	1.573	KEGG_ASTHMA	M13950	MSigDB-C2	NA	CP:KEGG	Homo sapiens	Asthma	Epx (6.07) Prg2 (5.971) Fcer1a (1.95) Ms4a2 (1.654) Fcer1g (1.018) Cd40 (0.026) Ccl11 (-0.017) Il4 (-0.005) Tnf (-0.001) Il10 (0)
k2+k13	L2	60.064	1	0.642	GO_DEFENSE_RESPONSE_TO_FUNGUS	M16270	MSigDB-C5	NA	GO:BP	Homo sapiens	Reactions triggered in response to the presence of a fungus that act to protect the cell or organism. [GOC:ai]	Elane (6.569) Ctsg (5.932) Mpo (5.563) S100a9 (3.864) Ltf (2.114) S100a8 (0.972) Rarres2 (-0.173) Fam3a (-0.032) Defa32 (-0.01) Pla2g5 (-0.01)
k2+k13	L3	78.055	1	1.182	REACTOME_ERYTHROCYTES_TAKE_UP_CARBON_DIOXIDE_AND_RELEASE_OXYGEN	M29536	MSigDB-C2	NA	CP:REACTOME	Homo sapiens	Erythrocytes take up carbon dioxide and release oxygen	Slc4a1 (4.833) Rhag (4.649) Car1 (2.933) Aqp1 (0.519) Car2 (0.056) Cyb5r2 (-0.013) Car4 (-0.009) Cyb5rl (-0.003) Cyb5r1 (0.002) Cyb5r4 (0.002)
k2+k13	L4	65.347	1	1.043	GO_PROTOPORPHYRINOGEN_IX_METABOLIC_PROCESS	M29218	MSigDB-C5	NA	GO:BP	Homo sapiens	The chemical reactions and pathways involving protoporphyrinogen IX, the specific substrate for the enzyme ferrochelatase, which catalyzes the insertion of iron to form protoheme. It is probably also the substrate for chlorophyll formation. [ISBN:0198506732]	Alas2 (5.016) Hmbs (3.487) Urod (1.245) Fech (1.064) Uros (0.85) Cpox (0.807) Eif2ak1 (0.24) Alas1 (-0.083) Alad (0.009) Ppox (0.007)
k2+k13	L5	50.971	1	0.65	GO_KILLING_OF_CELLS_IN_OTHER_ORGANISM_INVOLVED_IN_SYMBIOTIC_INTERACTION	M34211	MSigDB-C5	NA	GO:BP	Homo sapiens	Any process mediated by an organism that results in the death of cells in a second organism, where the two organisms are in a symbiotic interaction. [GOC:add]	Elane (6.569) Ctsg (5.932) Camp (5.586) Pf4 (2.451) Romo1 (-0.145) Apol11a (0.034) Apol9a (-0.025) Apol10b (-0.013) Mbl2 (-0.012) F2rl1 (-0.012)
k2+k13	L6	34.137	1	0.644	GO_NEGATIVE_REGULATION_OF_VIRAL_ENTRY_INTO_HOST_CELL	M14436	MSigDB-C5	NA	GO:BP	Homo sapiens	Any process that stops, prevents, or reduces the frequency, rate or extent of the entry of viral entry into a host cell. [GOC:jl]	Fcnb (6.022) Trim10 (4.627) Trim12c (0.365) Ptx3 (0.172) Ifitm3 (-0.129) Trim11 (0.091) Mid2 (-0.009) Ifitm1 (-0.008) Apcs (-0.004) Trim5 (0.003)
k2+k13	L7	36.784	1	0.683	GO_LEUKOCYTE_MIGRATION_INVOLVED_IN_INFLAMMATORY_RESPONSE	M16132	MSigDB-C5	NA	GO:BP	Homo sapiens	The movement of a leukocyte within or between different tissues and organs of the body contributing to an inflammatory response. [GOC:add, ISBN:0781735149, PMID:14680625, PMID:14708592, PMID:7507411, PMID:8600538]	Elane (6.569) S100a9 (3.864) S100a8 (0.972) Itgb2 (0.838) Adam8 (0.64) Alox5 (0.558) Ffar2 (0.323) Lbp (-0.048) Ptn (-0.015) Jam3 (-0.008)
k2+k13	L8	45.21	0.998	0.524	GO_ERYTHROCYTE_DEVELOPMENT	M16510	MSigDB-C5	NA	GO:BP	Homo sapiens	The process whose specific outcome is the progression of an erythrocyte over time, from its formation to the mature structure. [GOC:devbiol]	Alas2 (5.016) Slc4a1 (4.833) Rhag (4.649) Epb42 (3.911) Bpgm (2.536) Gata1 (-1.412) Tal1 (0.787) Trim58 (0.526) Sh2b3 (0.427) Nckap1l (-0.423)
k2+k13	L9	32.943	0.996	0.571	GO_HYDROGEN_PEROXIDE_CATABOLIC_PROCESS	M10838	MSigDB-C5	NA	GO:BP	Homo sapiens	The chemical reactions and pathways resulting in the breakdown of hydrogen peroxide (H2O2). [GOC:jl]	Epx (6.07) Mpo (5.563) Hbq1b (1.131) Prdx2 (1.018) Gpx3 (0.709) Prdx5 (0.315) Snca (-0.251) Hp (-0.127) Gpx1 (0.028) Duox1 (-0.011)
k2+k13	L10	32.057	1	-0.648	GO_REGULATION_OF_AMYLOID_BETA_CLEARANCE	M24956	MSigDB-C5	NA	GO:BP	Homo sapiens	Any process that modulates the frequency, rate or extent of amyloid-beta clearance. [GOC:BHF, GOC:TermGenie]	Clu (-5.625) Lrp1 (-0.84) Abca7 (0.319) Apoe (-0.31) Hdac1 (-0.189) Hmgcr (-0.089) Myocd (-0.014) Il4 (-0.005) Rock1 (-0.004) Ifng (0.002)
k6+k14	L1	206.315	1	1.251	GO_BLOOD_MICROPARTICLE	M17273	MSigDB-C5	NA	GO:CC	Homo sapiens	A phospholipid microvesicle that is derived from any of several cell types, such as platelets, blood cells, endothelial cells, or others, and contains membrane receptors as well as other proteins characteristic of the parental cell. Microparticles are heterogeneous in size, and are characterized as microvesicles free of nucleic acids. [GOC:BHF, GOC:mah, PMID:16373184]	Alb (8.625) Plg (8.551) Ahsg (8.247) Mug1 (8.208) Apoa2 (8.182) F2 (7.972) Ambp (7.787) Apcs (7.748) Hrg (7.616) Serpinc1 (7.61)
k6+k14	L2	109.24	1	2.519	GO_REGULATION_OF_FIBRINOLYSIS	M12741	MSigDB-C5	NA	GO:BP	Homo sapiens	Any process that modulates the frequency, rate or extent of fibrinolysis, an ongoing process that solubilizes fibrin, resulting in the removal of small blood clots. [GOC:ai]	Apoh (8.689) Plg (8.551) Cpb2 (8.242) F2 (7.972) Hrg (7.616) F12 (7.581) F11 (6.739) Serpinf2 (3.721) Klkb1 (0.907) Serpine1 (-0.756)
k6+k14	L3	135.275	1	2.684	REACTOME_RECYCLING_OF_BILE_ACIDS_AND_SALTS	M4862	MSigDB-C2	NA	CP:REACTOME	Homo sapiens	Recycling of bile acids and salts	Alb (8.625) Slco1b2 (8.441) Slc10a1 (7.636) Slc27a5 (7.558) Abcb11 (7.135) Baat (5.443) Slc10a2 (1.682) Slco1a4 (0.687) Abcc3 (-0.081) Ncoa2 (-0.017)
k6+k14	L4	112.301	1	1.408	GO_ACUTE_PHASE_RESPONSE	M16862	MSigDB-C5	NA	GO:BP	Homo sapiens	An acute inflammatory response that involves non-antibody proteins whose concentrations in the plasma increase in response to infection or injury of homeothermic animals. [ISBN:0198506732]	Ahsg (8.247) F2 (7.972) Serpina1b (7.864) Apcs (7.748) Mbl2 (7.264) Saa4 (6.637) Serpina1a (6.458) Crp (6.331) Hamp (6.113) Saa2 (5.657)
k6+k14	L5	169.595	1	2.463	WP_TAMOXIFEN_METABOLISM	M39631	MSigDB-C2	NA	CP:WIKIPATHWAYS	Homo sapiens	Tamoxifen metabolism	Cyp1a2 (7.761) Sult2a1 (7.493) Ugt2b1 (7.25) Ugt2b36 (5.814) Cyp2e1 (4.694) Sult1e1 (4.654) Cyp3a11 (3.218) Cyp2a5 (2.685) Fmo3 (1.952) Sult2a3 (1.619)
k6+k14	L6	148.222	1	2.05	GO_HIGH_DENSITY_LIPOPROTEIN_PARTICLE	M17271	MSigDB-C5	NA	GO:CC	Homo sapiens	A lipoprotein particle with a high density (typically 1.063-1.21 g/ml) and a diameter of 5-10 nm that contains APOAs and may contain APOCs and APOE; found in blood and carries lipids from body tissues to the liver as part of the reverse cholesterol transport process. [GOC:BHF, GOC:expert_pt, GOC:mah, GOC:pde, GOC:rl]	Apoh (8.689) Apof (8.188) Apoa2 (8.182) Apoa5 (8.084) Saa4 (6.637) Apoc4 (5.741) Saa2 (5.657) Lipc (4.966) Apoc1 (4.195) Pon1 (3.913)
k6+k14	L8	73.372	1	0.895	GO_SERINE_TYPE_ENDOPEPTIDASE_INHIBITOR_ACTIVITY	M18439	MSigDB-C5	NA	GO:MF	Homo sapiens	Stops, prevents or reduces the activity of serine-type endopeptidases, enzymes that catalyze the hydrolysis of nonterminal peptide bonds in a polypeptide chain; a serine residue (and a histidine residue) are at the active center of the enzyme. [GOC:ai]	Mug1 (8.208) Serpina1b (7.864) Ambp (7.787) Hrg (7.616) Serpinc1 (7.61) Mug2 (7.508) Serpina6 (7.029) Serpina1a (6.458) Itih2 (6.298) Itih1 (6.292)
k6+k14	L9	155.143	1	2.687	KEGG_PRIMARY_BILE_ACID_BIOSYNTHESIS	M3214	MSigDB-C2	NA	CP:KEGG	Homo sapiens	Primary bile acid biosynthesis	Akr1c6 (8.028) Slc27a5 (7.558) Cyp7a1 (7.086) Akr1c20 (6.006) Cyp8b1 (5.874) Baat (5.443) Cyp27a1 (3.034) Akr1d1 (2.92) Hsd3b7 (2.706) Scp2 (1.293)
k6+k14	L10	124.577	1	1.233	KEGG_COMPLEMENT_AND_COAGULATION_CASCADES	M16894	MSigDB-C2	NA	CP:KEGG	Homo sapiens	Complement and coagulation cascades	Plg (8.551) Cpb2 (8.242) F2 (7.972) Serpina1b (7.864) Serpinc1 (7.61) F12 (7.581) C9 (7.38) Mbl2 (7.264) C8b (7.06) F9 (6.933)
k6+k14	L7	92.23	0.382	1.677	GO_AROMATIC_AMINO_ACID_FAMILY_CATABOLIC_PROCESS	M15416	MSigDB-C5	NA	GO:BP	Homo sapiens	The chemical reactions and pathways resulting in the breakdown of aromatic amino acid family, amino acids with aromatic ring (phenylalanine, tyrosine, tryptophan). [GOC:go_curators]	Tdo2 (6.935) Ftcd (5.777) Tat (5.664) Amdhd1 (5.453) Hpd (3.956) Ido2 (3.037) Aadat (2.55) Uroc1 (1.752) Kmo (1.742) Kynu (1.642)
k6+k14	L7	92.23	0.603	2.622	WP_METHIONINE_METABOLISM_LEADING_TO_SULPHUR_AMINO_ACIDS_AND_RELATED_DISORDERS	M39741	MSigDB-C2	NA	CP:WIKIPATHWAYS	Homo sapiens	Methionine metabolism leading to Sulphur Amino Acids and related disorders	Bhmt (7.288) Mat1a (6.836) Gnmt (6.462) Ahcy (2.54) Cdo1 (2.285) Cbs (2.135) Adk (1.713) Cth (0.749) Mtr (-0.641) Csad (-0.285)

## Sheet: Supplementary Table 2a
gene_symbol	LI_LPS_d0.25	SP_LPS_d0.25	iLN_LPS_d0.25	LU_LPS_d0.25	KI_LPS_d0.25	HE_LPS_d0.25	BM_LPS_d0.25	TH_LPS_d0.25	LI_Severe_d0.25	SP_Severe_d0.25	iLN_Severe_d0.25	LU_Severe_d0.25	KI_Severe_d0.25	HE_Severe_d0.25	BM_Severe_d0.25	TH_Severe_d0.25	LI_Moderate_d0.25	SP_Moderate_d0.25	iLN_Moderate_d0.25	LU_Moderate_d0.25	KI_Moderate_d0.25	HE_Moderate_d0.25	BM_Moderate_d0.25	TH_Moderate_d0.25	LI_Mild_d0.25	SP_Mild_d0.25	iLN_Mild_d0.25	LU_Mild_d0.25	KI_Mild_d0.25	HE_Mild_d0.25	BM_Mild_d0.25	TH_Mild_d0.25	LPS_d0.25_annotation	Severe_d0.25_annotation	Moderate_d0.25_annotation	Mild_d0.25_annotation
Tubb6	3.1	1.63	1.82	3.02	1.93	1.61	0	1.47	2.59	1.65	0.7	2.65	1.29	0.62	0	-0.13	2.7	0.99	0.42	1.33	0.58	1.01	0	0.42	1.98	0.64	-0.73	0.56	0.37	0.29	0	-0.33	1	1	1	1
Ifrd1	0.99	2.27	1.28	1.55	2.81	1.76	0	0	2.07	1.41	0.55	0.16	1.78	0.74	0	0	2.28	0.19	-0.09	0.16	0.84	-0.05	0	0	1.4	0.95	0.27	0.05	0.74	0.01	0	0	1	1	1	0
Rhoc	2.15	1.08	1.23	2.11	2.07	1.78	0	0	2.67	0.97	1.23	2.49	1.32	1.29	0	0	1.84	1.19	0.43	1.92	1.46	1.09	0	0	1.5	0.49	0.36	0.93	0.69	0.19	0	0	1	1	1	1
Relb	3.56	1.15	0	2.05	2.03	0	0	1.44	2.15	0.62	0	2.07	1.97	0	0	0.61	1.08	0.62	0	1.61	1.71	0	0	0.05	1.39	0.52	0	0.98	1.05	0	0	0.02	1	1	1	0
Stat3	2.74	1.57	1.35	1.56	2.83	1.46	0	1.17	1.33	0.85	0.61	0.78	1.51	0.91	0	0.22	1.35	0.83	0.61	0.79	1.43	0.9	0	0.16	1.1	0.52	0.46	0.54	0.95	0.76	0	0.34	1	1	1	1
Mthfd2	0	2.93	1.65	2.86	2.1	2.91	0	0	0	0.41	-0.08	1.9	1.54	-0.1	0	0	0	0.75	0.06	1.09	1.41	0.12	0	0	0	0.19	-0.74	1.79	0.92	-1.03	0	0	1	1	0	1
Steap4	6.24	1.64	2.09	4.54	4.86	4.03	1.97	3.23	2.76	0.96	2.21	1.6	2.06	1.92	1.24	1.46	2.73	1.12	0.31	1.8	1.7	1.69	0.27	1.83	2.82	0.69	1.78	1.15	0.98	1.36	0.22	2.2	1	1	1	1
Mapkapk2	1.38	0.73	0	0.91	2.07	0	1.29	0	1.25	0.83	0	1.29	0.61	0	0.36	0	0.97	0.47	0	0.87	0.57	0	0.19	0	0.58	0.4	0	0.27	0.47	0	-0.18	0	1	1	1	0
H3f3b	3.22	0.78	0.87	1.44	1.35	1.54	1.01	0	1.92	0.78	0.73	0.93	0.72	0.72	0.51	0	1.95	0.64	0.49	0.97	0.68	0.31	0.37	0	1.51	0.35	0.24	0.37	0.26	0.17	0.37	0	1	1	1	1
Tnfaip3	4.93	2.65	1.75	4.61	3.38	4.77	2.92	1.63	3.49	2.3	0.23	3.14	1.69	3.12	1.95	0.89	3	1.76	0.29	2.56	1.21	3.06	1.75	0.92	1.66	1.27	0.1	1.05	0.31	1.47	1.51	0.91	1	1	1	0
Srgn	2.06	0.76	1.29	1.94	1.2	0	1.06	1.1	1.71	0.93	0.01	1.51	0.73	0	0.34	0.33	1.06	0.96	0.22	1.77	0.74	0	0.35	0.63	0.65	0.52	-0.04	0.5	0.14	0	0.24	0.28	1	1	1	0
Tbk1	1.91	0	0	1.8	1.61	1.43	0	1.02	0.49	0	0	0.14	-0.4	-1.6	0	0.08	1.21	0	0	0.33	-0.4	-0.22	0	0.68	1.56	0	0	0.19	0.05	-0.87	0	0.38	1	0	0	1
Egfr	1.12	0	1.7	0	1.25	1.82	0	0	0.95	0	0.61	0	0.38	0.88	0	0	0.89	0	-0.31	0	0.3	-0.03	0	0	0.41	0	-0.23	0	0.04	-0.38	0	0	1	1	1	0
Irak3	3.97	1.52	0	3.3	3.09	3.22	1.81	2.84	3.27	1.35	0	2.66	2.5	1.84	0.44	0.73	2.85	1.5	0	2.28	1.5	1.74	0.32	0.36	1.42	0.56	0	1.53	0.63	1.59	-0.56	0.33	1	1	1	1
Nfkbia	2.22	1.54	1.66	2.43	2.1	2.38	2.03	1.56	2.1	1.31	0.47	2.33	1.59	1.55	1.24	0.42	1.69	1.2	0.41	2.02	1.57	1.33	1.17	0.2	0.93	0.66	0.28	1.16	0.9	1.12	0.97	0.19	1	1	1	1
Serpina3n	4.52	1.29	1.44	3.23	1.81	2.09	0	2.74	0.84	0.03	1.18	1.92	0.24	1.09	0	0.55	0.78	0.09	0.34	1.88	0.31	0.97	0	0.53	1.17	0.44	0.92	1.8	0.33	1.14	0	0.87	1	1	1	1
Hif1a	1.84	2.23	1.5	2.61	0.7	1.37	1.29	0	1.71	1.48	0.33	1.26	1.27	0.25	0.11	0	1.51	1.29	0.12	1.84	0.02	-0.36	0.2	0	0.73	0.92	0.19	0.22	0.17	-0.09	-0.81	0	1	1	1	0
Susd6	2.29	0	0	2.09	0	1.37	0	0	0.98	0	0	0.83	0	0.75	0	0	1.27	0	0	0.85	0	0.47	0	0	1.1	0	0	0.7	0	0.39	0	0	1	1	1	1
Ripk1	1.09	1.11	0	1.83	1.1	0	0	0	0.43	0.59	0	0.15	-0.38	0	0	0	0.93	0.06	0	0.39	-0.72	0	0	0	0.4	0.46	0	-0.16	-0.9	0	0	0	1	0	0	0
Tgm1	2.73	0	0	2.61	3.11	0	0	0	0.94	0	0	1.51	-0.46	0	0	0	1.07	0	0	2.23	0.06	0	0	0	1.91	0	0	1.39	-0.63	0	0	0	1	1	1	1
Myc	0.55	2.94	2.03	2.56	3.05	3.73	1.35	0	2.38	1.18	0.41	2.45	0.65	0.82	0.12	0	2.49	0.89	0.4	1.89	1	0.44	0.22	0	1.57	0.9	0.14	0.8	0.02	0.06	-0.06	0	1	1	1	1
Litaf	2.88	1.55	1.19	2.73	2.68	1.95	0	1.38	1.19	0.97	0.98	2.13	1.39	1.05	0	0.23	1.23	0.76	0.96	1.81	1.43	1.05	0	0.12	1.16	0.19	0.46	0.98	0.77	0.66	0	0.57	1	1	1	1
Cdkn1a	5.06	2.25	1.13	2.7	3.89	3.03	1.75	0	2.95	2.38	0.69	2.04	2.59	1.96	1.22	0	2.63	1.64	0.68	1.83	2.82	1.81	1.14	0	2.53	1.52	0.49	1.5	2.07	1.33	0.45	0	1	1	1	1
Pim1	2.78	2.5	2.25	3.12	2.64	2.35	1.79	1.06	2.08	1.09	0.35	2.17	1.49	0.84	1.1	0.06	1.53	0.43	0.36	1.74	1.12	1.13	0.7	-0.03	1.03	0.25	-0.26	1.03	0.61	0.53	0.25	0.04	1	1	1	1
Ptpn2	3.02	0.98	0	1.52	1.25	1.78	0	0	1.9	1.17	0	1.46	0.65	1.36	0	0	1.53	1.27	0	1.95	-0.47	1.04	0	0	1.64	0.36	0	0.6	0.07	0.66	0	0	1	1	1	1
Fas	2.89	1.66	1.81	1.92	2.39	2.62	1.73	0	1.11	0.98	0.3	1.52	1.41	0.9	0.39	0	1.07	1.7	0.27	2.12	1.52	1.31	0.71	0	0.44	0.76	0.3	1.01	0.69	0.87	-0.07	0	1	1	1	0
Nfkb2	2.43	0	0	2.25	3.27	2.76	1.4	1.65	2.3	0	0	2.09	1.03	0.18	0.25	-0.04	1.94	0	0	1.43	1.19	0.71	-0.1	0	1.58	0	0	0.49	0.43	-0.45	-0.35	-0.29	1	1	1	0
Atrip	2.18	1.53	1.3	1.67	1.32	1.72	1.03	0	1.73	1.02	0.5	1.46	1.06	1.09	1.19	0	2.12	0.92	0.42	1.51	0.98	1.03	1.04	0	0.99	0.64	0.07	0.26	0.24	-0.5	0.44	0	1	1	1	0
Lcn2	5.5	2.11	2.5	4.33	3.71	2.9	1.46	2.16	1.56	0.8	1.14	3.12	1.26	1.11	-0.27	0.23	1.59	0.92	-0.01	2.97	1.26	0.99	-0.42	0.38	1.67	0.96	0.81	1.74	0.3	0.74	-0.19	0.45	1	1	1	1
Ptpn1	2.34	1.42	1.26	1.86	2.02	1.53	1.46	0	1.91	0.78	0.49	1.42	1.38	0.95	0.4	0	1.82	0.92	1.01	1.55	1.61	0.59	0.51	0	1.59	0.71	0.6	0.93	1.11	0.47	0.2	0	1	1	1	1
Eif6	2.27	1.02	0	0.93	1.98	0.72	0	0	1.16	0.57	0	1.47	0.48	0.52	0	0	1.38	0.52	0	0.92	0.67	0.93	0	0	1.05	0.16	0	0.46	0.35	0.54	0	0	1	1	1	1
Bcl10	1.47	0	0	0.93	1.19	0	0	0	0.42	0	0	1.13	0.59	0	0	0	1.07	0	0	0.9	0.3	0	0	0	0.86	0	0	0.22	-0.1	0	0	0	1	1	1	0
Glipr2	4.52	2.87	2.09	2.4	3.31	0	0	1.4	0.82	2.11	-0.69	1.91	0.93	0	0	0.09	0.59	1.8	-0.22	1.95	0.48	0	0	0.16	0.64	1.26	-0.54	1.16	-0.14	0	0	0.19	1	1	1	1
Etv6	1.13	0.71	1.66	1.83	1.71	2.13	0	0	1.4	0.66	0.77	1.39	0.55	0.66	0	0	0.9	0.71	0.59	1.19	0.48	-0.35	0	0	0.94	0.57	-0.16	0.76	0.38	-0.2	0	0	1	1	1	0
Nfkbib	1.8	1.5	1.38	1.57	0.85	1.19	0	0	1.45	0.69	0.37	1.56	0.96	0.43	0	0	1.51	0.51	0.5	0.9	0.66	0.77	0	0	1.28	0.33	-0.13	0.73	0.11	0.37	0	0	1	1	1	1
Mvp	2.34	1.02	1.14	1.42	1.96	1.43	1.56	0	1.51	0.41	0.24	1.1	0.83	0.53	0.54	0	1.45	0.27	0.11	0.96	1.09	0.6	0.2	0	1.32	0.39	-0.16	0.51	0.4	0.33	0.18	0	1	1	1	1
Mt2	5.72	3.98	4.19	6.25	4.45	5.14	1.64	3.7	2.55	2.41	2.46	4.29	2.77	2.72	1.1	1.22	2.59	2.22	1.01	4.05	2.8	2.65	1.05	1.5	2.46	1.35	2.24	2.74	1.53	1.72	0.5	1.56	1	1	1	1
Mt1	4.7	2.69	2.92	4.53	3.25	3.73	0.98	2.71	1.24	1.84	2.04	3.78	2.09	1.69	0.8	0.87	1.18	1.71	0.73	3.46	2.13	1.8	0.68	1.04	1.38	0.93	2.03	2.31	1.03	1.18	0.45	1.47	1	1	1	1
Myd88	3.45	1.22	1.71	2.45	2.58	2.78	1.79	1.19	1.31	0.28	0.33	1.34	0.32	0.82	0.24	0.57	0.84	0.25	0.44	1.36	0.69	0.79	0.32	0.26	1.1	0.37	-0.07	0.61	0.02	0.98	0.09	0.75	1	1	1	1
Csrnp1	3.2	1.25	1.68	3.08	3.16	2.52	0	0	1.64	0.93	0.41	2.42	1.36	1.52	0	0	1.79	0.46	0.86	1.9	1.37	1.13	0	0	0.79	0.54	0	1.73	0.45	0.54	0	0	1	1	1	1
Tiparp	3.42	1.09	1.45	1.26	1.08	2.85	1.66	0	2.21	0.3	0.54	0.73	1.54	0.34	-0.74	0	2.22	0.94	0.14	0.97	0.97	1.56	-0.25	0	1.92	0.28	0.24	0.35	0.76	1.04	-0.59	0	1	1	1	1
Gng12	1.48	0	1.04	1.38	0.93	1.47	0	0	1.3	0	0.64	0.39	0.47	0.69	0	0	0.84	0	0.14	0.39	0.26	0.53	0	0	0.28	0	0.07	-0.23	0.13	-0.34	0	0	1	1	0	0
Arid5a	3.65	0.69	1.44	2.18	2.42	2.87	1.12	0	2.6	0.87	0.79	1.59	2.65	0.72	1.29	0	2.67	0.99	0.86	1.27	2.01	0.82	1.13	0	2.36	0.17	0.26	0.15	1.58	0.32	1.01	0	1	1	1	1
Tgm2	3.18	1.91	1.59	2.68	1.38	1.75	1.78	1.12	2.57	1.11	0.82	1.13	0.55	0.95	0.85	-0.11	2.56	0.96	0.61	1.06	0.53	1.03	0.75	0.09	2.14	0.5	0.37	0.84	0.1	0.62	0.8	0.4	1	1	1	1
Akap12	3.59	1.77	2.15	2.91	3.53	2.54	0	1.12	1.69	2.26	0.83	3.28	2.36	2.37	0	1.07	1.75	1.6	0.43	2.54	2.83	1.49	0	0.53	0.61	0.45	-0.71	0.66	0.93	0.92	0	0.66	1	1	1	0
Akap2	1.9	2.19	2.28	0.94	2.16	1.84	0	0	0.84	1.77	0.82	0.42	0.71	1.5	0	0	0.81	0.29	1.04	0.74	0.58	1.33	0	0	0.18	0.63	-0.06	-0.26	-0.03	1.27	0	0	1	1	1	0
Ppp1r15a	1.93	1.16	1.08	1.09	1.56	0	0	1.3	0.93	1.2	0.57	0.92	1.05	0	0	0.29	0.57	1.09	0.41	0.58	0.82	0	0	0.22	0.11	0.39	-0.11	0.18	0.09	0	0	0.38	1	1	0	0
Irf8	2.22	1.26	1.12	1.4	3.25	2.09	0	0	1.13	-0.18	-0.63	0.29	0.48	0.62	0	0	0.37	-0.31	0.13	0.33	0.3	0.45	0	0	0.31	-0.35	-0.31	-0.08	-0.05	0.16	0	0	1	1	0	0
Phlda3	0	0	0	0	0	0	0	-0.72	0	0	0	0	0	0	0	-2.67	0	0	0	0	0	0	0	-1.6	0	0	0	0	0	0	0	-0.82	0	1	0	0
Atf4	1.63	2.14	1.36	1.61	1.52	1.53	0	0	0.76	1.23	0.24	1.04	0.5	0.21	0	0	0.51	1.07	-0.12	0.6	0.24	-0.06	0	0	0.6	0.58	-0.1	0.37	0.28	-0.08	0	0	1	1	1	0
Tifa	5.91	1.38	1.79	4.09	3.55	3.17	0	0	3.14	0.67	0.31	2.02	0.6	1.53	0	0	2.96	0.82	0.04	2.56	0.79	1.91	0	0	3.15	0.41	-0.13	1.14	-0.09	1.51	0	0	1	1	1	1
Hmga1	1.6	1.28	1.11	1.73	2.08	0	0	0	-0.07	0.66	-0.32	1.65	0.56	0	0	0	0.47	0.65	0.15	1.34	0.38	0	0	0	-0.65	0.24	-0.63	1.12	0.02	0	0	0	1	1	1	0
Marcksl1	2.78	3.01	1.89	4.2	2.02	4.22	2.39	0	2.16	1.71	0.2	4.1	1.07	1.55	1.39	0	2.02	1.57	0.82	3.35	0.92	1.51	1.24	0	1.55	0.98	-0.3	2.08	0.12	0.3	0.49	0	1	1	1	1
Trex1	3.75	2.65	2.73	3.81	3.48	3.3	1.57	0	1.37	0.72	0.31	2.17	1.79	1.48	1	0	2.56	1.07	0.57	2.19	2.01	1.37	1.35	0	0.94	0.52	-0.05	0.06	0.51	-0.77	0.67	0	1	1	1	0
Junb	3.32	1.59	1.69	2.45	1.94	2.66	1.35	1.42	1.58	1.21	1.1	2.25	1.98	1.9	1.14	0.28	1.57	0.85	0.63	2.01	1.92	1.75	0.52	0.28	1.71	0.73	0.5	1.1	1.36	1.17	0.58	0.33	1	1	1	1
Dennd4a	0.54	0	1.4	1.38	1.2	1.77	0	0	1.74	0	0.06	0.86	-0.19	-0.25	0	0	1.8	0	-0.59	1.08	0.84	-0.02	0	0	1.14	0	-0.52	-0.06	0.01	-0.18	0	0	1	1	1	0
Pprc1	2.27	2.05	1.21	1.64	1.63	0	0	0	-0.05	0.95	0.35	1.97	1.21	0	0	0	0.72	0.95	0.44	1.3	1.12	0	0	0	0.52	1.16	0.39	1.04	1.32	0	0	0	1	1	1	0
Cebpb	1.59	2.25	2.14	1.86	3.01	1.94	1.84	0	2.14	1.54	1.48	1.83	1.88	1.12	1.09	0	2.08	1.32	1.24	1.5	1.88	1.04	0.66	0	1.72	0.82	1.03	1.11	1.11	0.64	0.58	0	1	1	1	1
Birc2	1.64	1.45	1.33	1.47	2	1.33	0	1.37	0.55	1.14	0.65	0.29	0.87	0.48	0	0.69	0.55	1.06	0.04	1.33	0.46	0.47	0	0.65	1.02	0.95	0.36	0.28	0.58	0.43	0	-0.36	1	0	1	0
Eif1a	2.37	1.86	1.62	1.38	1.78	1.87	0	0	1.31	1.08	0.87	0.74	1.16	0.39	0	0	0.96	0.96	-0.18	0.9	0.3	0.49	0	0	1.31	0.65	0.4	-0.2	0.67	-0.03	0	0	1	1	1	1
H2.Q7	2.24	0	0	1.32	0	1.81	1.41	0	1.08	0	0	1	0	0.9	0.46	0	0.95	0	0	1.01	0	0.78	0.13	0	0.87	0	0	0.3	0	0.11	0.53	0	1	1	1	1
Marcks	1.05	0	0	1.44	0	1.04	0	0	0.74	0	0	0.01	0	0.25	0	0	0.24	0	0	0.13	0	-0.38	0	0	0.37	0	0	0.06	0	-0.5	0	0	1	0	0	0
H2.Q6	2.6	0	0	1.62	1.29	2.01	1.76	0	1.55	0	0	0.52	0.88	1.09	-0.39	0	2.09	0	0	0.78	0.62	0.68	0.12	0	0.55	0	0	0.1	0.42	-0.58	0.09	0	1	0	1	0
Gm45774	5.54	3.89	3.78	4.24	4.51	4.39	0	2.82	1.43	1.84	1.54	4.16	3.53	1.41	0	1.49	1.64	1.88	0.25	3.96	3.33	1.79	0	2.13	1.54	1.15	1.81	2.88	1.85	0.44	0	1.63	1	1	1	1
Lipe	0	0	0	0.37	0	0	0	-0.01	0	0	0	-0.51	0	0	0	-1.8	0	0	0	-0.7	0	0	0	-1.68	0	0	0	-0.03	0	0	0	-0.85	0	1	1	0
Edf1	0	0	0	0	0	0	0	-0.15	0	0	0	0	0	0	0	-0.53	0	0	0	0	0	0	0	-0.77	0	0	0	0	0	0	0	-0.13	0	0	1	0
Hspa8	0	0	0	0	0.45	0	0.62	-0.46	0	0	0	0	-0.41	0	-0.74	-0.58	0	0	0	0	-0.51	0	-0.78	-0.71	0	0	0	0	-0.39	0	-0.2	-0.38	0	1	1	1
Hgh1	0	0	0	0	0	0	0	-0.62	0	0	0	0	0	0	0	-0.64	0	0	0	0	0	0	0	-2.12	0	0	0	0	0	0	0	-1.35	0	0	1	0
Gabarapl2	0	0	0	0	0	0	0	-0.38	0	0	0	0	0	0	0	-0.71	0	0	0	0	0	0	0	-0.75	0	0	0	0	0	0	0	-0.24	0	1	1	0
Engase	0	0	0	0	0	0	0	-0.77	0	0	0	0	0	0	0	-1.54	0	0	0	0	0	0	0	-1.97	0	0	0	0	0	0	0	-0.68	0	1	1	0
Klhl21	0	0	0	0.68	0	0	0	-0.94	0	0	0	-0.66	0	0	0	-0.91	0	0	0	-0.73	0	0	0	-2.1	0	0	0	-0.18	0	0	0	-0.96	0	0	1	0
Gm26551	0	0	0	0	0	0	0	-0.46	0	0	0	0	0	0	0	-0.87	0	0	0	0	0	0	0	-1.38	0	0	0	0	0	0	0	-0.15	0	0	1	0
Gm26825	0	0	0	0	0	0	0	0	0	0	0	0	-0.84	0	0	-1.39	0	0	0	0	-1.01	0	0	-0.98	0	0	0	0	-0.58	0	0	-2.17	0	1	1	1
Rcl1	1.96	1.87	1.19	1	0	0	1.62	0	1.74	0.97	0.83	1.12	0	0	-0.21	0	1.56	0.95	0.79	1.15	0	0	-0.01	0	0.87	0.73	-0.06	0.7	0	0	0.39	0	1	1	1	1
Il33	2.64	1.45	2.26	0	1.38	0	0	0	1.88	1.51	-0.35	0	-1.12	0	0	0	1.22	2.09	-0.06	0	-0.33	0	0	0	1.47	0.24	-0.95	0	-0.81	0	0	0	1	1	1	0
Nop58	1.95	1.47	1.11	1.25	0	1.48	0	0	1.68	0.93	0.52	1.48	0	-0.5	0	0	1.64	1.13	0.66	1.19	0	-0.66	0	0	1.41	0.85	0.58	0.47	0	-1.46	0	0	1	1	1	1
Slfn4	4.59	3.32	3.75	6.34	3.6	0	3.34	0	0.52	-1.34	0.95	2.94	0.84	0	0.65	0	0.34	-1.03	-0.34	2.82	0.43	0	1.26	0	0.32	-0.37	-0.29	1.79	0.6	0	0.31	0	1	1	1	0
Adamts4	0	4.22	0	4.85	4.23	2.49	0	0	0	0	0	0	0	0	0	0	0	0	0	0	0	0	0	0	0	0	0	0	0	0	0	0	1	0	0	0
Gadd45b	4.83	3.19	1.75	1.88	2.26	2.53	1.83	1.99	1.41	1.78	0.2	1.46	1.23	1.6	1.1	0.4	1.42	1.78	-0.29	1.02	0.74	0.93	0.59	0.01	1.32	1.17	-0.42	0.14	0.54	1.42	0.55	-0.19	1	1	1	1
Upp1	5.22	4.13	2.58	4.33	3.62	2.8	4.41	2.53	2.5	2.23	1.42	3.26	0.78	1.03	0.53	1.17	2.61	2.27	1.76	2.55	0.59	0.93	0.29	0.69	0.41	1.73	0.46	1.08	-0.13	-0.5	0.26	0.85	1	1	1	0
Nampt	3.45	2.72	2.4	2.82	1.39	1.31	2.42	1.7	2.31	1.57	0.97	0.73	0.02	-0.43	1.48	-0.25	2.08	1.54	0.76	1.06	-0.43	-0.26	1.39	0.19	1.7	1	0.59	0.18	0.25	-0.24	1.33	0.17	1	1	1	1
Rsad2	6.45	3.54	4.88	5.83	4.24	4.08	3.13	4.44	2.02	2.58	1.71	3	0.92	1.52	2.57	0.42	1.64	2.1	1.43	2.77	0.62	1.52	2.14	0.34	0.42	0.53	0.39	0.34	-0.45	0.56	1.88	-0.51	1	1	1	1
Wars	2.09	2.15	1.18	3.11	1.75	2.15	1.55	0	0.36	0.86	0.82	0.88	0.43	0.71	0.17	0	0.32	1.11	1.08	0.98	0.38	0.43	0.02	0	0.47	0.2	0.4	0.68	-0.12	-0.02	0.42	0	1	1	1	0
Gadd45g	2.87	2.65	2.23	3.28	1.06	2	2.38	1.96	1.76	2.04	0.87	2.29	2.02	1.66	1.21	0.67	1.7	1.51	0.61	2.31	1.66	1.12	0.77	0.46	2.1	1.1	0.79	1.87	1.66	1.32	0.39	0.71	1	1	1	1
Ccdc25	1.17	1.04	1.13	1.65	1.84	1.1	1.46	0	0.41	1.51	1.05	-0.26	0.71	-0.34	0.24	0	1.3	0.79	0.19	1.01	0.77	0.62	-0.19	0	0.61	1.05	0.82	0.29	0.51	0.3	0.07	0	1	0	0	0
Acod1	4.62	6.52	5.44	6.82	4.01	5.06	6.14	4.69	2.92	2.6	-0.12	5.77	0.56	0.78	-0.16	0.03	1.42	1.79	0.81	4.45	1.55	1.55	0.2	0.61	0.37	1.6	-0.21	2.41	-0.63	0	-0.01	0.67	1	1	1	0
March5	1.42	1.93	1.57	2.21	1.59	1.48	0.93	0	0	0.91	0.95	0.93	-0.07	0.01	0.77	0	0.04	0.5	0.1	1.08	0.38	-0.39	0.6	0	0.17	0.37	0.37	0.15	0.25	-0.11	0.25	0	1	1	1	0
Mx2	3.72	3.23	3.01	4.36	5.22	3.2	4.1	4.29	1.34	2.2	1.64	2.53	1.22	0.75	0.56	0.14	1.67	1.96	0.73	1.79	0.48	1.42	0.02	-0.12	0.51	1.05	-0.17	1.04	-0.66	1.07	-0.01	-0.62	1	1	1	0
Enpp4	2.15	0	0	2.21	2.74	1.3	1.76	0	0.36	0	0	0.13	-0.5	-0.89	-0.27	0	0.77	0	0	0.29	-0.66	-0.76	-0.63	0	0.62	0	0	0.36	0.08	-0.32	0.03	0	1	0	0	0
Slc15a3	1.86	2.31	2.03	3.76	2.37	4.83	2.94	2.13	2.07	1.34	0.93	2.91	1.75	1.96	1.22	0.23	1.3	1.09	1.7	2.28	1.16	0.92	0.71	0.93	0.94	0.3	-0.02	0.98	1.13	0.68	-0.24	0.63	1	1	1	0
Tor1aip1	1.99	0.75	1.35	1.42	1.22	0	1.16	0	1.57	0.73	0.43	0.49	0.44	0	1.23	0	1.06	0.48	0.14	0.66	0.3	0	1.23	0	0.95	0.41	-0.25	0.11	0.38	0	0.48	0	1	1	1	0
Atf3	2.27	3.35	0	3.7	3.79	2.47	2.44	2.75	2.32	1.18	0	2.61	1.49	0.6	0.69	0.74	2.31	1.12	0	1.33	1.4	0.55	-0.16	0.81	1.21	-0.6	0	-0.33	-0.23	-0.22	-0.93	0.3	1	1	1	0
Il1rn	5.82	5.12	5.08	5.08	3.22	2.57	4.51	3.31	4.35	3.44	1.64	4.98	1.59	1.75	3.07	0.59	4.01	2.98	1.19	4.38	1.82	0.98	2.73	0.32	3.04	1.88	1.12	2.1	0.86	0.65	1.83	0.31	1	1	1	1
Cxcl1	6.15	4.97	3.72	6.35	5.8	6.41	3.98	5.37	2.07	3.74	2.71	3.07	4.07	2.11	2.56	1.93	2.11	3.18	1.41	2.79	2.83	2.35	1.06	3.21	2.02	1.35	1.24	0.56	2.11	1.12	0.99	2.09	1	1	1	1
Cxcl9	6.79	4	4.01	6.85	4.52	5.15	4.89	3.32	4.58	1.5	0.8	1.3	1.79	3.03	2.51	1.1	4.73	1.76	1.18	1.67	1.96	2.57	2.9	0.79	3.7	1.01	0.06	0.58	1.18	0.21	3.08	0.58	1	1	1	1
Nt5c3	3.17	1.55	2.14	1.64	1.68	0	1.03	1.05	0.19	0.8	-0.08	1.54	0.32	0	0.59	-0.25	0.57	0.91	0.34	1.01	-0.52	0	0.43	0.15	0.22	0.45	0.14	0.54	-0.41	0	0.54	-0.21	1	1	0	0
Tlr3	3.32	0	2.2	2.49	2.75	2.37	0	0	0	0	0	0	0	0	0	0	0	0	0	0	0	0	0	0	0	0	0	0	0	0	0	0	1	0	0	0
N4bp1	2.07	1.8	1.55	2.07	1.17	1.37	1.47	0	0.9	0.39	0.13	1.2	0.14	0.58	1.47	0	1.48	0.36	-0.12	1.54	-0.29	0.5	0.9	0	-0.3	0.68	-0.19	0.83	-0.09	-0.51	0.23	0	1	1	1	0
Noc4l	1.51	2.39	1.55	1.49	1.94	0	1.37	0	0.94	0.81	0.88	1.48	-0.24	0	-0.31	0	0.72	0.92	1.06	0.97	0.12	0	-0.17	0	0.16	0.46	0.25	0.14	-0.4	0	-0.45	0	1	1	0	0
Nfkbiz	3.45	2.4	2.27	3.23	3.09	3.29	1.5	1.53	2.14	2.41	0.34	3.32	0.99	-0.75	0.42	-0.18	2.13	1.49	0.01	2.25	0.46	-0.24	1.4	0.81	1.72	0.92	0	0.91	-0.07	-0.68	1.25	-0.5	1	1	1	1
Ccl2	5.92	5.28	3.25	5.29	6.45	6.65	4.81	4.66	4.07	3.81	0.59	3.56	2.99	1.76	3.56	1.23	3.16	3.1	0.21	3.12	2.46	1.55	2.78	2.08	1.72	1.89	-1.2	1.43	0.86	-0.06	1.49	0.83	1	1	1	0
Clic4	2.09	2.45	2.52	2.46	2.52	1.82	1.74	1.78	1.26	1.28	0.84	1.68	1.23	0.69	0.95	0.22	1.39	1.01	0.2	1.51	0.84	0.34	0.56	0.33	0.23	0.4	-0.02	0.79	0.35	0.2	0.57	0.24	1	1	1	1
Tap1	3.72	1.96	1.58	3.56	4.22	3.92	2.61	2.07	1.74	0.8	0	1.94	1.53	1.66	1.46	-0.13	1.53	0.56	0.26	1.98	1.68	1.1	1.05	0.03	1.11	0.19	-0.44	0.88	0.44	0.31	0.59	0.05	1	1	1	0
Socs1	5.89	5.07	3.43	4.02	5.82	4.27	3.95	1.13	2.35	1.96	0.19	1.87	0.9	0.86	1.37	-0.26	2.75	1.83	1	1.61	0.66	0.26	0.78	-0.25	2.69	0.96	0.03	0	-0.32	0.47	0.82	-0.19	1	1	1	1
Tapbpl	2.37	1.61	1.36	2	2.85	2.75	1.63	1.15	0.73	0.5	0.47	0.7	0.68	0.64	0.15	0.02	0.75	0.34	0.45	1.07	0.51	0.45	-0.01	0.12	0.75	0.98	0.39	0.71	0.5	-0.09	-0.07	-0.17	1	0	1	0
Chmp4b	2.19	1.24	1.61	1.7	1.57	0	1.35	1.08	0.65	0.91	0.12	0.95	0.42	0	0.67	-0.01	0.73	0.78	0.19	0.97	0.48	0	0.67	-0.29	1.08	0.53	0.05	0.62	-0.13	0	0.2	-0.31	1	1	1	1
Isg20	4.9	3.06	4.36	3.78	3.88	4.49	1.65	2.06	1.7	1.43	0.77	1.51	0.67	0.49	0.81	0.48	1.18	0.94	0.55	1.34	0.59	1.1	0.51	0.25	1.01	0.05	0.16	0.52	0.39	-0.4	0.65	-0.02	1	1	1	1
Znfx1	3.56	1.8	2.39	2.74	3.21	2.86	1.84	2.18	2.01	0.49	0.27	1	0.21	0.86	0.21	0.47	1.72	0.41	0.05	0.88	0.35	0.61	0	-0.32	0.94	0.17	-0.12	0.3	-0.14	0.4	-0.06	0.3	1	1	1	0
Xaf1	3.09	2.26	2.99	3.75	3.51	2.82	3.15	2.89	2.67	1.89	0.78	1.88	1.08	1.67	1.61	0.74	2.55	2	0.53	1.77	1.13	1.09	1.66	1.08	1.6	0.84	0.26	0.63	0.95	0.57	1.22	0.7	1	1	1	1
Tspo	1.24	1.13	1.01	1.42	0	1.46	1.26	0	0.36	0.17	0.31	0.87	0	0.27	0.3	0	0.16	0.43	0.1	0.57	0	0.18	0.21	0	0.28	0.02	0.06	0.42	0	0.07	0.27	0	1	1	1	0
Naa25	1.89	1.68	1.59	1.83	1.67	1.85	1.24	0	0.13	0.76	-0.02	0.45	0.43	0.65	0.56	0	1.31	0.49	-0.43	0.72	0.4	0.46	0.51	0	0.27	0.39	0.09	-0.21	0.24	0.5	0.82	0	1	0	0	0
Ifi209	3.29	1.33	2.03	3.23	2.59	2.37	2.04	2.14	1.17	0.59	-0.82	0.55	0.93	-0.96	0.26	0.14	0.98	0.73	-0.42	0.98	1.79	0.25	0.18	0.73	0.92	0.39	-0.24	1.3	0.64	-0.61	0.1	0.23	1	0	0	0
Ccrl2	5.17	4.36	3.79	2.7	2.79	2.14	3.09	3.12	1.72	1.75	1.19	2.11	1.08	0.46	1.07	0.28	2.16	1.64	0.83	1.15	0.32	0.26	0.78	0.73	0.84	-0.25	0.09	-0.57	-0.75	-0.68	0.41	0.69	1	1	1	0
Lacc1	2.53	1.76	1.39	2.33	0	2.35	2.55	0	1.44	0.25	-0.72	1.62	0	0.33	0.56	0	2.36	0.36	0.52	1.71	0	0.75	0.43	0	0.13	0	-0.07	-0.18	0	0.04	-0.23	0	1	0	1	0
Calhm6	6.65	2.92	2.3	4.8	4.7	4.26	4.61	2.48	2.83	0.26	0.12	0.6	0.14	0.21	0.92	0.45	2.93	0.61	0.17	1.05	0.3	1.32	1.37	0.17	0.92	0.16	0.09	-0.18	0.35	0.87	0.84	0.65	1	1	1	0
Ogfr	2.42	1.91	1.64	2.03	2.33	1.74	2.21	1.35	1.58	0.78	0.31	1.04	0.32	1.05	1.7	0.57	1.78	0.46	-0.03	1.39	0.34	-0.06	0.98	0.58	1.67	0.21	-0.48	0.83	-0.21	0.07	0.75	0.6	1	1	1	1
Cd14	6.48	2.6	3.97	4.63	4.71	2.13	5.01	3.46	5.37	2.92	2.1	3.51	1.98	1.65	2.76	1.23	5.39	3.1	1.93	2.89	1.92	1.28	2.12	1.61	4.01	1.68	1.59	1.2	1.1	0.58	1.52	0.85	1	1	1	1
Socs3	4.65	3.89	3.48	3.76	4.54	3.81	3.8	1.93	2.35	2.31	1.43	2.85	3.5	2.56	1.84	1.02	2.32	2.16	1.69	2.67	3.48	2.5	1.55	1.27	1.86	1.5	0.42	1.54	2.38	1.43	0.67	0.76	1	1	1	1
Cxcl2	5.83	6.78	4.16	6.69	5.82	4.72	5.36	4	3.51	4.39	1.65	6.19	2.94	1.92	2.49	0.44	2.47	3.9	1.75	4.76	2.01	2.04	1.43	1.07	1.04	1.85	0.83	1.07	1.19	0.56	1.11	0.79	1	1	1	0
Ifit3b	5.58	3.89	4.14	4.88	6.08	5.2	4.08	3.88	2.36	3.01	1.87	2.1	2.45	0.88	2.02	-0.02	2.08	2.49	1.32	1.72	1.83	-0.2	0.73	0.17	1.26	0.66	-0.47	0.62	0.67	-1.2	0.99	-0.18	1	1	1	0
Serpina3f	5.98	4.74	3.78	6.71	4.24	4.24	5.35	3.75	4.62	2.65	1.61	3.6	2.49	2.65	2.95	1.92	4.41	2.71	1.62	3.67	1.83	2.91	2.57	1.77	2.96	2.04	0.25	2.06	0.15	1.06	2.19	1.57	1	1	1	1
Gm4841	3.98	2.6	2.26	4.39	6.4	5.28	0	0	0	0	0	0	0	0	0	0	0	0	0	0	0	0	0	0	0	0	0	0	0	0	0	0	1	0	0	0
Ifi47	5.31	2.77	2.4	3.63	5.31	3.63	3.88	2.71	3.7	1.1	0.25	1.21	1.76	1.43	2.1	0.26	3.58	1.11	0.33	1.38	1.79	0.97	1.88	0.74	2.07	0.44	-0.44	0.28	0.69	-0.28	1.4	0.31	1	1	1	1
Gm43302	5.75	3.64	3.82	6	4.64	4.92	3.65	3.31	1.53	1.66	0.98	1.52	0.15	0.52	0.47	0.02	1.33	1.47	1.05	0.9	0.12	0.55	0.32	-0.07	1.13	0.61	0.64	-0.07	0.58	0.12	0.31	-0.07	1	1	0	0
Gbp4	4.65	3.54	3.16	4.43	3.62	4.28	3.66	2.16	0.35	2.41	-0.04	1.41	1.16	1.7	1.13	-0.5	0.38	1.75	-0.1	1.68	0.75	1.34	0.16	-0.73	0.92	1.8	-0.54	0.18	-0.27	-0.34	0.66	-0.19	1	1	1	0
Gdap10	2.99	2.4	2.13	1.94	0	2.16	2.11	0	0	0	0	0	0	0	0	0	0	0	0	0	0	0	0	0	0	0	0	0	0	0	0	0	1	0	0	0
Gm38316	3.26	3.05	2.38	2.99	2	3.03	2.06	0	1.27	0.66	0.62	0.76	0.68	0.01	0.99	0	1.24	0.22	-0.02	1.08	0.41	0.9	0.68	0	1.28	0.32	0.35	0.11	0.15	0.68	0.33	0	1	1	1	1
Gbp6	5	3.6	3.66	5.55	5.23	5.1	4.93	3.74	2.4	1.77	0.32	1.9	1.56	0.66	0.86	-0.2	2.93	1.66	0.22	1.17	1.43	0.9	0.92	0.46	1.63	0.12	-0.91	0.16	1.16	0.46	0.84	-0.22	1	1	1	1
Gm9973	1.85	2.67	2.58	2.8	2.44	3.4	1.36	2.51	1.14	2.44	1.46	1.15	1.59	1.52	0.46	0.8	1.07	2.06	0.57	1.17	1.5	1.25	0.33	0.95	0.93	1.6	1.03	0.65	1	1.2	0.21	1.04	1	1	1	1
Pnp	3.14	2.23	1.8	2.61	2.33	2.62	2.25	1.52	1.37	0.57	0.53	0.48	0.89	0.58	1.01	0.09	1.36	0.69	0.24	0.62	0.55	0.89	0.64	0.05	1.68	-0.03	0.31	0.12	0.34	0.77	0.35	-0.08	1	1	1	1
Tnip1	2.15	1.23	1.43	4.01	0	3.25	0	2.29	1.88	0.8	0.72	2.52	0	1.49	0	0.37	2.32	1.02	0.69	2.02	0	0.71	0	0.14	1.83	0.87	0.19	1.08	0	0.15	0	-0.04	1	1	1	1
Cd63	1.24	0.47	0	1.06	0.18	0	0	0	0.58	0.57	0	0.76	0.22	0	0	0	0.6	0.55	0	0.72	0.22	0	0	0	0.09	0.44	0	0.29	0.16	0	0	0	1	1	1	0
Hdc	3.15	1.97	0	2.2	0	0	2.01	0	0.68	0.08	0	1.9	0	0	0.21	0	0.61	0.15	0	1.55	0	0	0.02	0	0.89	0.34	0	0.7	0	0	-0.19	0	1	1	1	0
Fpr2	4.27	3.3	3.82	3.89	0	2.88	1.93	0	1.18	1.5	0.13	3.36	0	0.76	0.23	0	1.54	1.52	1.27	3.24	0	2.06	0.53	0	1.22	0.99	-0.88	2.16	0	0.2	-0.11	0	1	1	1	1
Smad4	0	0	0	0	0	0	0	-0.12	0	0	0	0	0	0	0	-2.09	0	0	0	0	0	0	0	-0.46	0	0	0	0	0	0	0	-0.33	0	1	0	0
Spata5	1.25	1.57	1.17	0	0	0	0	0	1.87	0.65	0.42	0	0	0	0	0	0.42	0.64	-0.35	0	0	0	0	0	0.04	-0.61	-0.19	0	0	0	0	0	1	1	0	0
Yars	1.73	2.14	1.73	1.05	0	0	0	0	1.11	0.53	0.73	1.04	0	0	0	0	0.62	0.61	0.22	0.69	0	0	0	0	1	0.35	0.08	0.66	0	0	0	0	1	1	1	1
Adam9	1.67	1.51	1.55	1.25	0	0	0	0	0.17	0.84	0.97	-0.03	0	0	0	0	0.15	-1.1	-0.08	0.64	0	0	0	0	1.4	0.67	0.42	-0.44	0	0	0	0	1	0	0	0
Speer6.ps1	1.55	2.79	3.19	2.3	2.61	2.55	0	0	0.31	1.79	1.94	0.52	0.73	1.16	0	0	-0.05	1.9	0.92	1.12	1.29	1.38	0	0	0.88	1.12	1.03	0.5	0.66	1.08	0	0	1	1	1	1
Kdm6b	1.12	1.61	1.01	1.26	0	0	0	-0.47	0.95	1.16	-0.13	0.8	0	0	0	-0.73	0.69	0.49	0.16	0.15	0	0	0	-0.74	0.81	0.62	-0.12	-0.09	0	0	0	-0.49	1	1	1	0
Kars	1.09	1.59	0	0.97	0	0	0	0	0.76	0.73	0	0.94	0	0	0	0	0.68	0.49	0	0.62	0	0	0	0	0.29	0.34	0	0.25	0	0	0	0	1	1	1	0
Pdgfa	0	0	0	-0.21	1.18	1.11	0	0.03	0	0	0	0.18	-0.19	-0.49	0	-2.2	0	0	0	-0.88	-0.43	-0.38	0	-1.18	0	0	0	-0.41	-0.66	-0.1	0	-0.32	1	1	1	0
Socs2	1.56	1.2	0	0	2.24	0	0	0	-0.56	0.85	0	0	-1.17	0	0	0	-0.25	0.31	0	0	-1.93	0	0	0	0.7	0.54	0	0	-2.4	0	0	0	1	1	1	1
Procr	5.36	2.66	3.11	1.51	0	0	0	1.8	2.1	3.22	0.23	1.65	0	0	0	0.11	3	2.25	0.36	0.59	0	0	0	-1.49	1.29	0.94	-0.2	0.52	0	0	0	-0.57	1	1	1	0
Gja4	3.17	1.76	2.59	1.38	0	1.68	0	0	1.52	0.39	1.62	-0.33	0	-0.03	0	0	1.39	-0.04	1.32	-0.01	0	0.82	0	0	0.95	0.34	0.76	-0.87	0	0.61	0	0	1	1	0	0
Ly6e	0.85	0	0	0.79	1.31	0.79	1.22	0	0.57	0	0	0.49	0.44	0.42	0.37	0	0.54	0	0	0.56	0.39	0.44	0.28	0	0.3	0	0	0.45	0.22	0.14	0.14	0	1	1	1	0
Acot2	0	0	0	0	0	0.34	0	0	0	0	0	0	0	-0.6	0	0	0	0	0	0	0	-0.83	0	0	0	0	0	0	0	-0.14	0	0	0	0	1	0
Mtdh	0	0	0.33	0	0	0	0	0	0	0	-0.68	0	0	0	0	0	0	0	-0.99	0	0	0	0	0	0	0	-0.42	0	0	0	0	0	0	0	1	0
Eif2ak1	0	0	0	0	0	0	0.11	0	0	0	0	0	0	0	0.62	0	0	0	0	0	0	0	0.21	0	0	0	0	0	0	0	0.05	0	0	1	0	0
Trim25	1.47	0	1.19	1.83	1.86	2.05	0.82	1.8	0.73	0	0.45	-0.19	0.49	0.7	1	0.17	-0.13	0	0.3	0.1	0.4	0.44	0.54	-0.1	0.37	0	0.24	0.29	0.17	0.03	0.27	-0.03	1	1	0	0
Mx1	6.21	4.07	4.22	4.44	6.03	3.03	4.46	3.57	0.11	2.71	0.22	0.66	0.65	0.57	2.61	0.54	-0.11	2.46	-0.27	0.87	0.4	-0.01	2.08	0.39	-0.88	1.47	-1.16	-0.09	-0.4	0.65	1	0.35	1	1	1	0
Lgals9	0.65	1.6	1.83	2.66	2.66	2.34	2.53	1.4	0.7	1.01	0.57	1.48	0.94	1.32	1.48	0.23	0.69	0.88	0.57	1.36	0.88	1.3	1.27	0.22	0.5	0.37	-0.1	0.69	0.08	0.55	0.97	0.13	1	1	1	1
Timp1	3.53	4.29	4.08	5.07	5.43	3.29	3.79	4.62	2.95	2.2	1.05	3.23	2.2	3.49	2.82	0.71	2.91	2.03	0.05	3.05	1.5	3.12	1.96	0.94	1.68	0.7	-0.58	2.37	0.77	2.81	1.62	0.61	1	1	1	1
Daxx	2.52	2.36	3.22	2.87	2.67	2.44	3.44	1.73	0.2	1.08	0.42	0.83	0.73	0.95	2.09	0.13	-0.34	0.96	0.54	1.07	1.09	0.95	1.59	0.67	0.69	0.48	-0.17	-0.34	0.71	0.97	0.17	0.24	1	1	1	0
Irf9	1.1	0	1.2	1.6	2.21	1.86	1.11	2.14	1.06	0	0.12	0.76	1.36	1.16	0.97	0.21	0.84	0	0.25	0.78	1.12	1.15	0.86	0.22	0.95	0	-0.11	0.57	0.83	0.49	0.44	0.18	1	1	1	0
Cp	1.06	1.43	1.22	2	2.45	2.44	1.33	2.27	1.15	0.44	0.64	0.22	0.33	0.64	0.93	0.59	1.14	0.29	-0.03	0.69	0.69	0.6	0.26	0.66	0.81	0.15	0.42	0.39	0.48	0.58	0.66	1.31	1	1	1	1
Map2k1	2.35	0	1.07	1.27	0	1.21	1.65	0	-0.84	0	-0.2	-0.37	0	-0.25	0.87	0	0.93	0	-0.4	-0.2	0	-0.76	0.37	0	0.34	0	-0.42	-0.24	0	-0.41	0.04	0	1	0	0	0
Apobec3	1.23	0	0	2.11	1.59	1.03	1.54	1.42	0.72	0	0	1.23	0.61	0.66	0.91	0.44	0.79	0	0	1.31	0.69	0.44	1.03	0.52	0.66	0	0	0.7	0.39	0.31	0.71	0.55	1	1	1	1
Ifi35	2.45	1.69	1.91	2.39	3.07	2.01	3.13	1.82	0.69	0.71	0.4	0.95	1.01	0.55	2.2	0	0.84	0.98	0.6	1.05	1.33	0.28	1.73	0.08	0.43	0.53	0.19	0.56	0.61	-0.21	1.47	0.17	1	1	1	1
Mlkl	4.1	3.31	2.45	3.59	4.41	4.15	2.34	2.08	0.4	0.98	0.96	2.62	0.42	1.36	2.18	0.76	0.4	1.54	-0.38	1.69	0.88	0.9	1.8	0.62	-0.12	0.08	0.49	0.99	-0.29	-0.25	2.17	-0.75	1	1	1	1
H2.M3	2.65	0	0	1.24	0	1.48	1.43	0	-0.27	0	0	0.39	0	0.1	0.16	0	-0.75	0	0	0.68	0	0.64	0.24	0	-1.61	0	0	-0.06	0	-0.17	-0.32	0	1	0	0	0
Cd274	2.67	3.47	3.09	4.79	5.59	4.87	3.87	2.22	1.54	2.31	0.16	2.65	1.24	1.22	2.26	0.5	1.42	1.7	0.16	2.29	1.29	1.43	1.69	0.15	-0.4	1.51	-0.29	0.71	0.43	0.4	0.72	0.11	1	1	1	0
Sdc4	1.03	2.47	1.89	1.99	1.87	2.63	2.14	2.4	1.86	1.64	1.05	1.53	0.51	1.84	1.67	0.46	1.53	1.5	0.44	1.08	0.39	1.55	1.61	0.67	1.25	0.94	0.27	0.61	0.08	0.98	0.77	0.74	1	1	1	1
Cd40	3.88	3.24	2.18	3.69	3.68	3.58	2.78	2.66	1.44	0.86	-0.6	1.67	2.05	1.2	1.86	0.14	1.42	0.67	0.22	1.1	0.94	0.44	1.45	0.19	0.17	-0.14	-0.45	-0.07	-0.63	-0.13	0.75	0.13	1	1	1	0
Dhx58	3.39	2.4	3.23	3.91	4.07	2.92	4.16	2.96	1.84	1.55	0.03	1.72	1.17	2.13	3.12	-0.16	1.84	0.56	0.23	1.74	1.43	1.57	2.59	-0.34	1.86	0.72	-0.8	0.58	0.54	0.79	2.32	0.67	1	1	1	1
Irf1	2.92	2.36	2.05	2.9	4.99	3.48	3.24	2.29	1.05	0.76	0.04	1.14	1.73	1.35	0.29	-0.2	1.01	0.69	0.51	1.05	2.02	1.23	0.19	0.38	0.62	0.18	-0.71	0.15	0.73	0.11	-0.09	0.06	1	1	1	0
Cxcl16	1.28	1.02	0	1.86	1.79	2.44	2.5	1.43	0.54	1.36	0	1.46	0.97	1.2	1.91	0.19	-0.63	1.45	0	1.27	0.75	1.55	2.38	-0.05	0.03	0.61	0	0.59	0.26	0.84	1.79	-0.46	1	1	1	0
Ccl4	5.54	4.88	4.12	4.42	3.64	4.39	5.97	5.89	3.6	3.74	2.44	6.3	2.94	2.82	4.66	0.42	2.84	3.27	1.95	4.93	2.11	1.87	4.13	1.32	0.79	0.34	0.69	1.59	-0.17	1.07	1.94	0.55	1	1	1	0
Pnpt1	2.16	1.75	1.86	0	1.77	0	1.75	1.05	0.21	2.01	-0.45	0	0.22	0	0.77	-0.58	0.22	1.22	-1.7	0	-0.67	0	1.2	0.31	0.71	0.83	-1	0	0.15	0	0.3	0.83	1	1	0	0
Cmpk2	5.68	2.37	3.15	4.01	4.05	3.65	3.06	3.56	1.08	1.84	1.37	1.1	0.52	0.69	2.84	0.8	0.34	2.01	0.95	0.9	0.03	0.98	2.29	1.8	0.26	1.07	0.12	0.51	-0.76	0.4	1.7	1.57	1	1	1	1
Arf4	1.79	1.29	1.44	1.12	1.05	0	1.57	0	-0.01	0.56	0.31	0.39	0.2	0	0.57	0	-0.36	0.58	-0.06	0.53	0.16	0	0.36	0	0.09	0.16	-0.15	0.06	-0.05	0	0.18	0	1	1	1	0
Psme1	0	1.03	1.27	1.65	1.61	0.99	1.59	1.49	0	0.34	0.13	1.25	0.37	0.42	0.53	0.24	0	0.54	0.44	1.08	0.72	0.57	0.53	0.01	0	0.3	-0.07	0.58	0.33	0.04	0.61	-0.04	1	1	1	1
Usp25	1.4	0	1.44	1.03	1.58	0	0	1.26	-1.24	0	0.28	0.24	-0.54	0	0	-0.31	-1	0	-0.18	1.12	-0.15	0	0	-0.71	-1.38	0	0.33	0.78	-0.19	0	0	-0.03	1	0	0	0
Parp9	2.57	2.12	2.54	2.94	4.17	3.11	3.13	2.82	1.93	1.84	0.7	0.78	1.58	1.65	2.33	-0.1	1.41	1.48	0.26	1.37	1.47	1.72	1.78	-0.46	1.67	0.83	0.27	0.23	0.66	0.96	1.45	-0.1	1	1	1	1
Eif2ak2	2.53	2.17	2.86	2.98	3.47	3.19	2.3	2.64	0.48	0.67	0.96	1.37	0.26	0.07	2.23	1.6	1.2	0.87	0.31	0.69	1.09	0.08	1.82	0.27	0.61	-0.43	0.52	-0.01	0.38	-0.87	2.12	1.49	1	1	0	1
Map3k8	3.29	1.62	2.09	2.87	4.57	2.43	2.43	2.03	0.46	1.72	0.43	1.21	1.97	1.25	1.62	0.77	0.12	1.34	-0.04	1.53	0.77	1.12	0.78	1.3	0.28	1.02	0.23	0.12	1.03	0.2	0.7	0.89	1	1	1	0
Tapbp	1.32	1.34	1.53	1.67	2.04	1.54	2.19	2.14	0.69	0.4	0.14	1.12	0.39	0.86	1.31	0.09	0.76	0.34	0.42	0.92	0.59	0.63	1.19	0.08	0.48	-0.17	-0.14	0.35	0.17	0.12	0.72	-0.08	1	1	1	1
Dcp2	1.8	0	0	1.12	1.56	0	1.03	0	0.91	0	0	-0.22	0.41	0	1.05	0	-0.37	0	0	0	-0.32	0	0.98	0	-0.64	0	0	-0.58	0.38	0	0.48	0	1	0	0	0
Ms4a4c	2.65	1.65	1.97	2.95	2.18	3	3.16	3.22	0.67	0.64	-1.17	1.06	-0.72	-0.04	0.76	0.71	0.3	0.65	-0.5	1.61	-0.37	0.35	0.69	1	0.78	0.32	-0.71	-0.11	-0.94	-1.08	0.42	1.36	1	0	1	0
Ms4a4d	1.51	1.29	2.25	2.26	2.94	2.13	0	3.67	-0.1	-0.06	0.65	0.29	1.3	0.49	0	0.35	0.39	-0.34	0.29	0.71	1.61	-0.01	0	0.53	-0.39	-0.33	0.07	0.77	0.78	0.74	0	1.01	1	0	0	0
Ms4a6d	3.19	4.41	4.11	3.39	2.12	4.36	4.9	2.87	-0.44	2.23	1.27	1.35	0.91	2.21	1.36	0.44	0.52	2.21	0.14	1.3	1.07	1.6	1.26	0.83	-1.51	2.15	-0.46	0.57	1.34	1.95	1.07	0.5	1	1	1	1
Jak2	1.84	0.55	1.12	1.52	1.45	1.62	1.06	1.04	0.35	0.93	0.34	0.07	-0.43	-0.37	0.53	0.74	0.64	0.36	0.13	0.1	-0.22	-1.05	0.09	0.93	-0.1	0.48	0.15	-0.75	0.11	-1.29	-0.01	0.97	1	1	0	0
Ifitm3	0.95	1.8	2.07	2.72	2.7	2.6	3.08	1.58	0.62	0.79	0.82	1.73	1.57	1.72	1.35	0.33	0.54	0.88	0.57	1.57	1.4	1.53	1.13	0.22	0.38	0.3	0.17	0.93	0.74	0.94	1.04	0.35	1	1	1	1
Irf7	2.97	3.67	3.56	3.91	4.16	3.84	4.35	3.23	1.05	1.45	0.55	2.55	1.64	1.9	2.44	0.07	1.05	1.25	0.61	2.08	1.23	1.62	2.02	0.16	0.28	0.5	0.03	1.28	0.64	0.8	1.74	0.33	1	1	1	1
Il6	0	5.4	0	4.62	5.07	4.41	4.83	3.47	0	1.07	0	1.04	0.05	0.25	2.65	0.03	0	0.57	0	-0.04	0.13	0.69	2.08	0.64	0	-0.32	0	0.24	-0.32	0	0.21	-0.08	1	0	0	0
Slco3a1	2.12	1.18	1.43	1.8	1.43	1.06	1.33	0	0.17	0.44	0.39	0.4	-0.09	0.07	1.23	0	0.4	0.44	0.56	0.31	0.26	-0.34	0.18	0	-0.03	0.39	0	0.03	-0.05	0.2	0.51	0	1	0	0	0
Mitd1	2.09	0	1.07	1.84	2.41	2.17	2.04	1.14	0.6	0	0.07	0.15	-0.14	0.31	0.45	-0.42	1.02	0	-0.48	0.74	-0.6	-0.62	-0.56	0.32	1.18	0	-0.38	-0.36	-0.56	0.67	-0.26	0.03	1	0	0	0
Stat1	2.41	1.27	1.81	2.63	3.8	2.56	2.95	2.63	1.06	1.23	0.21	1.3	1.51	0.58	1.6	0.25	0.84	0.94	0.66	1.37	1.22	0.23	1.28	0.24	0.88	0.6	-0.15	0.46	0.54	-0.39	1.21	0.23	1	1	1	1
Sp100	1.2	0.5	1.15	1.77	2.03	2.04	1.97	1.46	-0.07	0.65	-0.28	1.58	0.85	0.18	1.73	0.23	-0.2	0.25	-0.05	1.52	1	0.31	1.59	0.14	-0.47	0.2	-0.26	1.1	-0.03	-0.65	1.23	0.24	1	1	1	1
Ifi211	4.77	3.33	3.3	5.11	6.05	4.8	4.41	2.93	1.13	1.54	1.75	1.75	2.64	2.26	1.98	1.51	0.92	0.8	0.97	2.04	1.74	2.12	2.05	2.23	0.91	0.56	1.36	1.06	1.77	1.3	1.73	1.54	1	1	1	1
Ifih1	2.6	2.96	4.13	2.94	3.75	3.72	3.6	3.33	1.18	1.57	1.68	1.54	1.48	0.53	1.63	0.1	0.9	1	1.76	1.57	0.72	0.77	1.76	0.26	0.66	0.62	1.37	0.34	0.37	0.46	0.9	0.17	1	1	1	0
Nmi	2.14	1.11	1.85	2.61	3.52	2.7	2.86	1.63	0.49	0.71	0.26	0.15	1.15	0.02	1.1	0.43	0.15	0.87	-0.02	0.77	1.45	-0.29	1.15	0.54	0.44	0.65	0.16	-0.18	0.93	-0.84	0.94	0.27	1	1	1	0
Ube2l6	1.14	2.04	2.19	2.95	2.85	2.1	0.86	2.38	0.76	1.8	0.46	1.21	0.15	1.03	1	0.77	1.39	1.66	0.67	0.95	0.96	0.94	0.83	0.94	0.66	1	0.42	0.3	0.35	0.17	0.78	1.23	1	1	1	1
Zbp1	3.41	3.95	3.55	4.74	4.68	3.59	5.32	3.77	1.78	2.21	0.96	2.79	2.08	1.68	2.19	0.7	1.7	2.17	1.37	2.42	2.68	1.96	2.14	0.46	1.23	0.93	0.09	0.92	1.73	0.68	1.82	0.18	1	1	1	1
Car13	0	4.2	3.04	4.31	2.93	3.49	3.65	2.62	0	2.09	1.32	1.86	0.67	0.89	1.16	0.48	0	1.84	0.54	1.06	-0.09	1.03	1.6	1.13	0	0.83	0.92	0.2	-0.58	0.34	0.17	1.03	1	1	1	0
Helz2	2.73	1.69	2.25	2.2	3.18	3.47	3.31	1.98	0	0.58	-0.01	0.98	1.25	0.46	1.71	0.43	0.14	0.41	0.19	0.78	1.34	0.85	1.66	0.05	0.06	0.25	0.07	0.35	0.9	0.38	1	0.56	1	1	1	1
Samhd1	4.66	1.41	2.26	2.61	3.76	2.49	2.4	1.96	0.65	0.56	-0.26	0.75	0.96	0.65	1.05	0.15	0.61	0.53	0.25	1.12	0.84	0.68	0.82	0.11	0.13	0.31	-0.26	0.4	0.24	0.28	0.28	0.21	1	1	1	0
Ptx3	0	0	0	5.58	5.28	8.29	6.28	5.78	0	0	0	2.93	1.24	3.12	3.71	1.58	0	0	0	2.62	0.68	1.65	3.88	2.25	0	0	0	0.75	0.05	-0.59	1.49	1.83	1	1	1	0
Adar	3.03	1	1.31	2.36	2.37	2.36	2.11	2.29	0.84	0.49	-0.14	0.58	0.14	0.15	0.81	-0.34	-0.1	0.49	0.33	0.96	0.33	0.85	0.63	0.15	-0.78	0.35	-0.25	0.65	0.91	0.68	0.48	0.48	1	0	1	0
Ifi44	3.43	3.03	2.61	3.76	3.11	3.21	4.82	2.72	0.85	0.63	0.54	0.38	0.56	0.18	2.4	-1.03	0.98	1.38	0	0.85	-0.34	0.72	1.67	-0.62	-0.17	1.12	0.1	0.28	-0.07	-0.34	1.36	-0.8	1	0	0	0
Gbp3	4.59	2.33	2.33	4.64	4.42	4.75	4.77	2.73	1.06	2.42	0.31	0.76	1.35	1.08	1.54	0.03	2.1	2.2	-0.15	1.13	0.66	1.37	0.88	0.2	0.52	2.11	-0.17	-0.25	0.72	-0.2	0.45	-0.34	1	1	1	0
Gbp2	6.2	4.28	3.83	5.42	6.64	4.5	5.78	3.71	4.04	1.68	0.99	2.52	2.79	2.87	3.39	0.54	3.98	1.64	0.79	2.69	2.59	2.19	3.04	0.81	2.68	0.77	-0.03	0.63	1.03	0.43	2.64	0.26	1	1	1	1
Rnf19b	1.88	1.59	1.59	3.35	2.25	1.78	1.7	1.92	0.99	0.69	0.34	0.91	0.06	-0.1	0.63	0.28	0.2	0.67	0.2	0.53	-0.38	0.34	0.67	0.39	0.33	0.27	-0.16	0.34	-0.17	-0.68	0.13	0.27	1	1	0	0
Gbp9	4.16	1.86	2.66	2.69	2.56	2.63	2.93	3.03	0.62	-0.1	0.42	-0.31	1.44	1.64	0.54	0.21	1.36	-0.36	-0.19	0.59	0.26	0.52	-0.02	0.27	0.79	-0.04	0.35	0.12	-0.05	1.04	-1.18	0.45	1	0	0	0
Oasl2	3.96	3.17	3.82	3.94	4.1	3.17	3.7	2.83	1.37	0.92	0.84	1.36	1.62	1.24	1.73	0.57	1.49	0.89	0.05	1.5	1.56	0.27	1.76	0.3	0.76	0.06	0.02	0.7	0.59	0.45	1.58	0.61	1	1	1	1
Herc6	2.83	1.64	2.66	2.93	3.08	2.12	2.97	2.26	0.79	0.75	-0.42	0.1	0.47	0.63	1.59	-1.67	0.19	1.26	-0.71	0.6	1.06	0.81	1.04	-0.38	-0.73	0.07	0	0.11	0.53	-0.15	1.01	-0.71	1	1	1	0
Usp18	5.25	3.59	3.01	4.37	5.38	3.42	4.66	3.12	2.74	1.88	0.33	1.53	1.7	2.04	3.76	0.65	2.67	1.89	0.35	1.54	1.43	1.71	3.21	0.77	0.77	1.15	-0.37	0.6	-0.48	1.55	2.43	0.88	1	1	1	1
Trim30a	4.16	2.18	2.77	3.36	4.34	2.97	3.11	3.04	1.14	1.39	0.06	1.43	2.22	1.48	1.95	-0.03	2.05	1.4	0.04	1.77	0.96	1.49	2.13	0.65	0.89	0.65	-0.1	0.69	0.84	0.13	1.76	0.17	1	1	1	1
Trim21	0	0	1.62	1.59	2.95	1.83	3.24	2.03	0	0	0.29	0.1	-0.71	-0.87	1.42	-0.03	0	0	0.22	0.71	0.11	-0.89	1.79	-0.19	0	0	0.37	0.58	-0.88	-1.23	0.13	-0.35	1	0	0	0
Psmb10	2.25	0	1.14	1.78	3.34	1.65	2.59	1.51	1.36	0	0.06	0.9	1.49	0.94	1.01	-0.15	1.4	0	0.12	0.84	1.12	0.57	0.73	-0.27	0.9	0	-0.32	0.55	0.27	0.19	1.07	-0.23	1	1	1	1
Oas2	3.8	2.22	3.39	3.08	3.11	0	3.85	3.53	-0.15	0.1	0.45	0.77	0.14	0	2.55	-0.61	0.28	0.61	-0.33	0.85	0.54	0	1.81	0.29	-0.58	0.74	0.21	0.29	-0.21	0	1.33	0.84	1	1	1	0
Rtp4	3.88	2.34	2.6	3.58	3.53	2.98	3.95	3.33	1.5	1.54	0.7	1.53	1.79	1.55	2.4	0.11	1.75	1.35	0.59	1.71	1.57	1.65	2.18	0.88	0.62	0.96	-0.13	0.81	0.32	0.11	1.72	-0.14	1	1	1	1
Fndc3a	1.03	0	1.09	1.14	1.15	1.83	0	1.1	-0.44	0	0.32	-0.7	-0.25	0	0	0.5	-0.16	0	-0.22	-0.2	-1.09	-0.15	0	0.23	-0.23	0	0.43	0.42	0.12	-1.04	0	-0.81	1	0	0	0
Casp4	3	2.35	2.75	3.99	4.59	4.13	3.67	2.24	0.37	1.16	0.97	2.23	-0.61	1.3	2.1	1.17	-0.41	1.57	0.49	2.67	0.51	1.56	1.88	1.19	-0.56	0.98	0.84	1.43	0.08	1.24	1.79	0.94	1	1	1	1
Lgals3bp	2.25	1.69	1.54	2.69	2.23	2.29	2.4	1.64	1	0.55	0.15	1.08	1.09	1.14	1.19	0.23	0.82	0.5	0.47	1.11	1.25	0.83	1.04	0.31	0.56	0.34	-0.02	0.61	0.62	0.41	0.83	0.22	1	1	1	1
Parp14	1.93	1.91	2.58	3.27	5.03	3.19	2.96	2.92	1.68	1.66	0.23	0.62	2.2	-0.39	1.75	-0.18	1.63	1.34	-0.03	0.97	1.07	0.07	1.42	0.2	0.8	1.29	-0.51	0.32	0.66	-0.21	0.91	-0.39	1	1	1	0
Ifit1	5.69	3.7	3.97	5.31	6.33	4.7	5.29	3.57	3.55	2.35	1.38	2.12	2.8	1.56	3.21	0.06	3.53	2.09	0.38	2.9	2.58	0.97	2.76	0.21	0.47	0.76	-0.62	0.6	1.02	0.83	2.24	-0.47	1	1	1	1
Cxcl10	5.73	5.64	5.23	7.86	7.06	4.34	6.45	4.75	2.75	3.14	1.75	2.75	3.88	1.82	2.58	1.45	2.62	2.72	1.68	2.61	3.08	1.31	2.45	1.79	1.04	0.99	-0.82	-1.18	0.75	-0.52	0.99	1.29	1	1	1	0
Ccl5	3.36	2.95	0	2.99	3.89	3.65	4.07	2.55	1.17	0.36	0	1.49	0.63	-0.31	1.2	-0.15	0.11	0.33	0	1.32	0.55	-0.25	1	-0.08	0.74	0.02	0	0.51	0.12	0.04	0.65	-0.15	1	1	1	0
Ubd	3.09	3.02	2.65	6.56	3.42	2.86	5.02	1.54	0.23	-0.02	0.74	0.73	0.92	-0.18	1.03	0.68	0.81	0.5	1.55	1.13	1.42	0.59	0.56	0.68	-0.21	-0.38	0.69	-0.03	0.63	0.06	1.02	0.1	1	0	1	0
Ccl7	4.66	4.29	3.94	4.59	3.96	5.11	4.02	4.81	2.17	2.18	1.34	1.76	-0.1	1.47	2.43	2.03	1.85	1.49	0.22	2	0.9	1.42	2.43	2.61	-0.06	1	-0.23	0.71	0.76	-0.04	1.53	0.45	1	1	1	0
Isg15	5.58	4.55	4.8	5.02	5.64	3.77	4.61	4.22	2.81	2.65	1.44	2.63	1.84	2.09	2.98	-0.17	2.4	2.33	0.87	2.58	1.93	1.87	2.62	0.18	1.78	1.22	0.38	0.75	0.86	0.65	2.3	-0.62	1	1	1	1
Pml	1.98	1.72	1.91	2.42	2.37	2.52	2.23	2.38	0.31	0.82	0.25	0.88	0.7	0.96	1.27	0.01	-0.18	0.45	0.45	0.43	0.54	0.41	1.45	0.47	-0.05	0.38	-0.38	-0.14	0.16	0.03	0.88	-0.04	1	1	1	1
Ifi206	3.57	2.27	2.24	3.68	3.36	3.9	3.88	3.09	0.96	0.87	-0.08	1.11	1.48	0.26	1.44	1.17	0.85	0.31	0.31	1.71	1.11	0.21	0.38	0.79	0.66	0.47	0.37	0.87	0.34	0.17	0.1	0.4	1	0	0	0
Ddx60	4.14	2	2.62	2.54	4.06	4.61	3.24	3.99	0.33	1.29	-0.11	0.33	0.01	0.24	2.54	0.85	0.93	0.27	-0.83	0.86	0.72	-0.09	1.59	0.28	0.65	0.38	0.35	0.5	0.35	0.28	1.7	0.46	1	0	0	0
Parp11	2.12	0	1.53	2.37	1.76	1.92	2.51	1.18	-0.32	0	-0.32	0.36	-0.83	0.17	1.01	-0.97	0.17	0	-0.75	0.59	-0.36	-0.51	0.44	-0.79	-0.46	0	-0.38	0.04	-0.74	0.62	0.92	-0.48	1	0	0	0
Parp12	2.64	2.9	2.93	3.17	3.38	2.61	4.48	2.75	2.23	1.28	0.79	0.91	1.6	0.69	1.93	0.05	1.98	1.05	0.09	0.9	1.94	0.74	1.72	0.24	1.65	0.57	0.1	0.34	1.09	-0.01	1.27	-0.15	1	1	1	1
Ascc3	1.62	1.54	1.82	1.41	2.4	0	1.04	1.22	-0.27	-0.27	-0.78	0.51	-0.57	0	1.13	0.29	-0.31	0.55	-1.23	0.03	0.72	0	1.33	1.19	-0.53	-0.15	0.4	0.13	0.78	0	1.15	0.42	1	0	0	0
Azi2	1.47	0	0	1.33	1.44	0	1.21	0	0.09	0	0	-0.46	-0.02	0	0.8	0	0.28	0	0	0.7	-0.44	0	0.53	0	0.28	0	0	0.11	0.07	0	0.37	0	1	0	0	0
Tnfsf10	2.1	0	1.64	1.16	3.08	2.62	2.88	1.51	0.33	0	0.17	-0.36	0.8	0.64	0.48	-0.29	0.37	0	-0.49	-0.1	0.2	-0.23	1.22	0.44	0.12	0	-0.19	-0.74	-0.38	-0.88	0.62	0.59	1	0	0	0
Ifi203	1.74	0	1.59	2.07	2.7	2.33	1.93	2.29	0.35	0	-0.29	0.55	0.56	-0.48	1.33	-0.9	0.52	0	-0.53	0.7	0.2	0.22	2.3	-0.09	0.04	0	0.05	0.32	0.69	-0.99	1.43	-0.01	1	0	1	0
Stat2	1.2	1.57	2.39	2.6	2.85	2.62	2.6	1.77	-0.2	0.63	0.16	0.85	0.68	0.76	1.78	-0.2	0.31	0.4	0.38	0.64	1.08	1.09	1.4	0.07	0.17	0.12	-0.34	0.75	0.43	-0.39	0.78	0.05	1	1	1	0
Gbp7	3.29	2.7	3.03	3.45	4.86	3.47	4.26	3.46	1.23	0.67	0.31	1.57	0.8	-0.22	3.48	-0.77	1.69	0.25	-0.07	1.57	1.84	1.13	2.55	0.81	0.16	0.38	-0.35	-0.97	0.57	0.22	2.42	-0.49	1	1	1	1
Ddx58	2.03	1	1.96	2.58	3.32	3.21	2.82	2.26	1.61	0.48	-0.27	0.71	0.89	0.07	1.81	0.46	1.59	0.22	0.21	0.97	0.72	0.82	1.63	0.3	1.29	-0.03	-0.42	0.56	0.23	-0.58	1.12	0.69	1	1	1	0
Olfr56	0	4.52	4.17	4.92	4.15	3.28	4.72	0	0	0	0	0	0	0	0	0	0	0	0	0	0	0	0	0	0	0	0	0	0	0	0	0	1	0	0	0
Serpina3g	3.95	3.61	3.01	4.11	3.81	2.15	5	3.72	2.14	1.82	0.45	2.98	2.26	0.78	2.16	2.31	1.84	1.89	1.2	2.89	2.37	1.06	2.08	2.41	1.49	1.22	-0.04	2.03	1.18	0.62	1.58	1.25	1	1	1	1
Oasl1	4.93	5.06	4.18	5.78	6.08	4.16	4.72	3.01	2.98	2.15	1.38	1.77	2.34	2.27	3.58	0.65	2.73	1.99	1.24	1.61	2.08	1.75	3.33	0.83	0.33	0.19	-0.14	0.18	0.8	0.17	2.75	0.03	1	1	1	1
Trafd1	1.69	1.67	2.18	3.07	3.08	1.75	2.8	1.87	1.3	1.01	0.34	1.05	0.81	0.89	1.72	0.01	0.97	0.91	0.15	1.18	1.04	0.78	1.28	-0.36	0.86	0.11	0.11	0.53	0.17	0.31	0.62	0.21	1	1	1	0
Aida	2.34	0	1.15	2.02	2.45	0	1.43	1.29	0.14	0	0.2	0.38	-0.3	0	0.5	0.81	-0.04	0	-0.12	0.39	-0.25	0	0.7	-0.01	0.67	0	-0.32	0.38	0.24	0	0.11	0.95	1	0	0	0
Gvin1	3.47	1.75	2.18	2.71	2.77	2.76	2.8	2.59	0.52	0.57	0.34	1.9	0.05	0.79	1.04	0.73	1.02	0.61	-0.27	1.29	0.43	1.18	1.28	0.94	1.23	0.7	0.05	0.72	-0.3	0.57	0.31	1.9	1	1	0	0
Ifit2	5.62	3.44	4.03	4.79	6.86	4.02	4.42	3.81	0.51	0.65	1.03	-0.22	0.74	0.23	1.86	0.98	0.6	1.17	-0.42	0.11	0.89	0.52	1.52	0.63	0.27	-0.17	0.26	-0.4	0.02	0.36	1.93	0.24	1	0	0	0
Bst2	1.19	1.76	1.99	1.9	3.46	2.9	3.33	2.47	0.06	0.58	-0.06	0.67	1.36	1.24	1.46	-0.05	-0.03	0.51	0.11	0.68	1.2	0.6	1.13	-0.43	-0.26	0.27	-0.28	0.33	0.58	0.17	1.11	-0.39	1	1	1	1
Irgm1	3.83	2.7	2.54	3.73	5.09	4.01	3.83	2.83	1.84	1.5	0.57	1.43	1.37	1.3	2.23	0.9	1.87	1.52	0.62	1.87	1.59	0.88	1.99	1.08	0.55	0.88	-0.35	1	0.3	0.06	1.12	0.86	1	1	1	1
Samd9l	2.78	0	1.7	1.87	1.35	1.91	2.43	2.55	0.48	0	-0.45	0.28	-0.36	0	1.98	-0.62	0.02	0	-0.61	1.24	-0.16	0.3	1.57	0.79	-0.03	0	-0.49	-0.02	-0.16	-0.01	1.58	0.38	1	1	0	0
Gm12185	0	0	3.62	3.7	0	2.97	4.19	0	0	0	0	0	0	0	0	0	0	0	0	0	0	0	0	0	0	0	0	0	0	0	0	0	1	0	0	0
Dtx3l	1.68	1.8	2.12	2.6	3.63	2.88	2.44	2.41	1.06	0.67	0.08	0.73	1.06	0.7	2	0.09	0.96	0.71	0.2	0.63	0.63	0.16	0.6	0.1	0.08	0.24	-0.21	0.13	0.1	0.29	1.05	-0.15	1	1	0	0
Tor1aip2	1.59	1.23	1.51	1.74	1.59	0	1.34	0	0.7	1.42	0.06	0.45	0.08	0	1.28	0	0.3	1.28	-0.43	0.22	0.01	0	0.96	0	0.51	0.75	-0.72	-0.04	-0.11	0	0.91	0	1	1	1	0
Iigp1	2.71	3.41	3.57	4.66	5.86	4.63	4.33	4.2	0.72	1.51	1.28	1.95	2.71	-0.84	2.18	1.33	0.79	2.33	-0.4	1.69	1.23	0.26	2.84	2.12	0.56	1.82	0.57	0.36	0.88	-0.17	2.44	2.1	1	1	1	1
Ifi205	4.63	3.1	3.17	5.39	5.81	4.68	5.08	3.25	1.44	2.27	1.62	2.09	2.95	1.76	2.5	1.47	0.31	1.42	0.92	2.19	1.99	1.9	2.27	1.77	0.39	1.51	1.36	1.45	1.34	0.99	1.79	1.47	1	1	1	0
Trim12c	1.64	0	1.24	1.7	2.6	2.37	1.8	1.78	0.58	0	0.1	-0.44	0.35	-0.99	1.67	-0.16	0.78	0	-0.51	0.4	0.5	-1.13	1.06	0.11	0.07	0	0.17	-0.91	0.89	-1.02	1.55	0.41	1	1	0	0
Trim30d	3.31	1.94	2.65	3.63	3.83	3.53	3.03	2.95	1.76	-0.12	0.08	1.01	0.55	-0.02	1.93	0.43	0.56	0.32	-0.01	2.09	1.53	0.41	1.29	0.2	0.24	-0.87	0.14	0.83	0.63	0.3	1.44	0.88	1	0	0	0
Cxcl11	4.62	5.76	6.18	7.61	5.25	4.9	4.77	4.57	-0.28	0.58	0.18	0.24	0.31	0.25	1.32	0.46	0.45	0.04	0.22	0.62	0.67	0.9	0.59	1.05	-0.52	-0.65	0.18	-0.27	-0.67	0	0.95	0.24	1	0	0	0
Tor3a	2.39	2.02	2.36	2.68	3.64	4.19	3.2	1.92	0.43	1.14	0.86	0.12	0.79	0.49	1.65	0.22	-0.31	1.12	0.48	0.18	1.04	-0.06	1.21	-0.23	-0.15	0.6	0.31	-0.14	-0.27	0.82	0.95	0.41	1	1	1	0
Parp10	2.77	1.64	1.71	2.93	2.86	3.1	2.89	2.22	0.78	0.94	0.71	1.34	1.07	0.74	1.8	-0.07	0.55	1.41	0.08	1.17	1.31	0.25	1.41	-0.22	0.44	0.66	0.14	0.59	0.38	-0.55	0.96	-0.23	1	1	1	0
Gm8995	1.68	0	1.49	1.34	1.48	1.56	1.85	2.14	0.97	0	-0.57	1.57	0.2	-0.41	1.22	-0.5	0.34	0	-0.25	2.27	-0.57	0.5	0.66	0.54	0.02	0	-0.12	1.03	-0.69	-0.65	0.92	0.65	1	0	0	0
Trim12a	2.58	0	0	1.59	3.28	2.18	1.96	1.8	0.55	0	0	0.45	1.28	0.41	0.58	0.14	1.13	0	0	0.76	0.69	-0.11	0.29	0.7	0.26	0	0	0.12	0.13	-0.38	0.29	0.27	1	0	0	0
Ifi208	2.19	2.67	2.29	2.66	3.88	3.83	3.08	3.16	0.36	1.96	-0.27	-0.12	0.83	-0.5	1.19	0.93	0.09	2.01	0.04	-0.45	1.06	-0.15	0.87	1.22	-0.16	1.35	-0.34	-0.99	0.19	-0.47	1.07	0.48	1	1	1	0
Oas1g	3.11	3.84	3.57	3.69	4.34	2.7	4.57	3.44	1.41	1.6	0.34	2.82	1.89	1.49	2.26	0.3	1.53	1.89	0.08	2.87	2.43	2.04	1.79	-0.01	0.57	0.86	-0.42	1.97	0.81	-0.17	1.72	0.18	1	1	1	1
H2.T23	0	0	0	1.96	1.8	1.96	2.13	1.58	0	0	0	0.43	0.31	0.5	0.96	-0.1	0	0	0	0.35	0.51	0.35	0.89	-0.15	0	0	0	0.37	0.53	-0.01	0.69	0.16	1	1	1	1
Phf11d	3.79	2.88	3.42	3.82	3.29	3.83	3.12	2.31	1.57	1.19	1.02	2.34	1.81	1.57	2.49	0.75	0.78	1.99	0.12	2.42	1.5	0.91	2.51	0.8	0.05	1.42	0.29	0.56	0.85	0.43	1.91	-0.45	1	1	1	0
Psma5	1.11	0.73	0	1.02	1.07	0	1.53	0	0.05	0.76	0	0.33	0.17	0	0.15	0	0.03	0.43	0	0.25	-0.29	0	0.06	0	0.25	0.25	0	0.2	0.09	0	0.05	0	1	1	0	0
Slfn9	3.87	0	2.01	2.52	3.74	2.43	2.16	1.08	0	0	0	0	0	0	0	0	0	0	0	0	0	0	0	0	0	0	0	0	0	0	0	0	1	0	0	0
Irgm2	2.22	1.54	2.87	2.82	3.73	3.39	2.87	3.04	0.33	0.63	0.18	0.67	1.98	2.33	2.21	1.14	1.1	-0.01	-0.61	0.96	1.32	1.4	2.17	1.53	0.43	0.44	-0.46	0.3	1.37	0.63	1.13	0.53	1	1	1	0
X9930111J21Rik2	0	0	1.07	1.65	2.51	1.44	1.02	1.84	0	0	-0.96	-0.12	-0.57	-0.41	0.45	0.23	0	0	-1.1	-0.43	-0.19	-0.13	0.64	0.6	0	0	-0.58	-0.01	-0.02	-0.29	-0.09	0.61	1	0	0	0
Sp140	1.74	0	1.5	2.24	3.99	2.98	1.62	1.45	-0.25	0	0.05	1.39	1.55	-0.39	0.7	0.65	0.22	0	0.01	1.46	0.8	0.19	0.89	0.48	-0.39	0	-0.46	0.03	-0.01	-0.1	0.15	0.44	1	1	1	0
Sp110	0	1.04	1.65	2.05	2.48	2.13	2.02	1.6	0	0.82	-0.11	0.77	1.38	1.13	1.06	0.34	0	0.9	0.48	0.89	0.45	1.58	1.25	0.65	0	-0.08	-0.31	0.16	-0.23	-0.3	0.65	-0.28	1	1	1	0
Rnf213	3.36	2.97	3.17	3.36	4.11	3.24	3.15	3.57	2.12	1.68	0.8	1.77	1.15	1.41	2.44	0.28	1.77	1.39	0.51	1.64	1.09	1.09	2.12	0.24	0.91	0.71	0.1	0.67	0.06	0.49	1.68	0.13	1	1	1	1
Ifi204	2.39	3.13	3.43	6.11	3.9	4.71	4.17	3.24	1.93	1.46	0.94	1.9	1.51	1.59	1.2	0.51	1.62	1.97	-0.49	2.11	1.6	1.33	1.5	1.12	0.36	0.5	0.02	0.59	0.87	1.11	1.02	0.73	1	1	1	0
Ifi207	2.1	1.34	2.42	2.89	3.83	3.8	2.32	2.06	0.38	0.43	0.31	-0.16	1.75	0.44	0.63	0.99	-0.43	0.58	-0.04	0.38	1.64	0.54	0.56	0.24	-0.91	1.32	0.84	-0.61	1.86	1.65	0.53	0.96	1	0	0	0
Ifi213	2.75	2.59	2.39	3.08	2.74	2.67	3.93	3.6	0.27	0.49	-0.38	1.02	0.05	0.04	0.34	-0.26	1.24	0.26	0.16	0.19	-0.36	0.38	1.23	-0.26	0.51	-0.34	-0.48	-0.39	0.02	-1.12	0.13	-1.39	1	0	0	0
Gm4951	1.09	2.51	2.47	4.91	4.78	3.22	3.32	2.77	-1.07	0.17	0.21	1.17	0.58	0.28	0.33	-0.15	0.18	0.99	0.5	0.54	0.59	0.22	1.01	0.14	0.04	0.26	-0.41	1.44	0.57	0.26	0.66	0.19	1	0	0	0
Nlrc5	1.21	2.24	1.55	3.29	4.18	3.12	3.1	2.49	0.54	0.64	0.34	1.54	1.46	0.92	1.23	0.08	0.81	0.63	-0.19	1.69	0.23	1.13	0.76	1.03	-0.2	0.51	-0.48	0.68	0.93	-0.35	0.25	0.55	1	1	1	0
Ifit3	5.81	3.54	4.31	4.91	5.9	4.2	4.42	3.97	2.9	2.1	1.63	1.95	2.51	1.87	2.04	0.48	2.56	1.92	1.44	1.81	2.14	1.54	1.73	0.75	0.86	0.64	0.22	-0.07	0.57	0.49	1.8	0.42	1	1	1	1
AW112010	2.07	1.28	1.84	2.4	2.75	2.2	3.27	2.13	0.87	1.08	0.66	-0.14	0.72	1.46	1.3	0.65	0.54	1.29	0.36	0.38	0.91	1.32	1.83	0.86	0.19	0.84	0.15	0.27	0.42	0.13	1.81	0.29	1	1	1	1
Ly6a	1.3	1.5	2.35	1.82	1.45	1.12	2.79	1.7	0.14	0.69	0.7	1.07	0.44	1.12	0.67	0.48	-0.36	0.82	0.74	1.2	0.45	1.13	0.66	0.11	-0.22	0.43	0.25	1.04	0.13	0.79	0.73	0.39	1	1	1	1
Gm4070	3.54	1.74	2.19	2.75	2.7	2.77	2.75	2.68	0.52	0.5	0.34	1.6	0.05	0.79	1.04	0.89	1.02	0.5	-0.26	1.15	0.43	1.18	1.28	0.94	1.23	0.67	0.02	0.28	-0.3	0.57	0.31	1.9	1	1	0	0
Igtp	3.66	2.71	3.04	4.24	5.78	4.9	4.01	3.08	1.98	1.17	1.18	1.97	1.95	2.41	1.85	0.37	2.09	0.94	1.05	1.92	1.91	1.89	1.99	0.55	1.27	0.21	0.19	0.57	1.01	0.87	1.39	0.43	1	1	1	1
Tgtp2	4.26	2.87	2.63	3.65	5.02	3.04	5.12	3.93	2.87	1.17	0.11	3.03	1.59	2.65	2.94	0.2	2.35	1.24	0.53	3.17	1.59	2.12	2.95	1.15	0.94	-0.14	-0.6	1.06	0.26	0.74	1.99	0.4	1	1	1	1
Tgtp1	4.65	2.9	2.79	3.97	5.07	3.27	5.38	3.74	2.51	1.14	0.21	2.23	1.6	2.12	3.03	0.2	2.35	1.11	0.6	2.54	1.76	1.24	2.77	0.84	0.62	-0.2	-0.59	0.29	0.29	0.7	2.09	0.26	1	1	1	1
Psme2	0.71	1.54	1.42	1.86	2.12	1.36	2.2	1.07	0.99	0.75	0.33	1.22	0.14	0.73	0.48	0.24	0.28	0.91	0.49	0.98	0.43	0.53	0.45	0.38	0.02	0.31	0.13	0.26	0.15	0.42	0.47	0.28	1	1	1	0
Gm12250	5.4	3.85	4.15	4.81	6.36	4.93	5.2	5.16	0	0	0	0	0	0	0	0	0	0	0	0	0	0	0	0	0	0	0	0	0	0	0	0	1	0	0	0
Bcl2a1b	3.65	2.26	2.18	2.58	2.6	2.99	5.54	1.88	1.08	1.64	0.02	1.89	1.85	0.9	2.86	0.73	1.25	2	0.71	1.88	1.55	0.51	2.81	0.71	0.66	0.86	-0.29	0.53	0.65	-0.46	1.98	0.42	1	1	1	1
Cfb	0.74	2.53	1.14	3.43	1.56	2.33	4.23	0	0.78	0.54	0.52	0.56	0.52	0.2	0.72	0	0.68	0.4	0.82	0.76	0.33	0.44	0.87	0	0.59	0.18	0.02	0.35	0.16	-0.32	0.33	0	1	1	1	1
[truncated: 6,656 more rows]

## Sheet: Supplementary Table 2b
gene_symbol	LI_LPS_d0.5	KI_LPS_d0.5	TH_LPS_d0.5	LU_LPS_d0.5	SP_LPS_d0.5	iLN_LPS_d0.5	HE_LPS_d0.5	BM_LPS_d0.5	LI_Severe_d0.5	KI_Severe_d0.5	TH_Severe_d0.5	LU_Severe_d0.5	SP_Severe_d0.5	iLN_Severe_d0.5	HE_Severe_d0.5	BM_Severe_d0.5	LI_Moderate_d0.5	KI_Moderate_d0.5	TH_Moderate_d0.5	LU_Moderate_d0.5	SP_Moderate_d0.5	iLN_Moderate_d0.5	HE_Moderate_d0.5	BM_Moderate_d0.5	LI_Mild_d0.5	KI_Mild_d0.5	TH_Mild_d0.5	LU_Mild_d0.5	SP_Mild_d0.5	iLN_Mild_d0.5	HE_Mild_d0.5	BM_Mild_d0.5	LPS_d0.5_annotation	Severe_d0.5_annotation	Moderate_d0.5_annotation	Mild_d0.5_annotation
[truncated: 9,354 more rows]

[truncated: 12 more sheets: Supplementary Table 2c, Supplementary Table 3a, Supplementary Table 3b, Supplementary Table 3c, Supplementary Table 3d, Supplementary Table 4, Supplementary Table 5a, Supplementary Table 5b, Supplementary Table 5c, Supplementary Table 5d, Supplementary Table 6, Supplementary Table 7]
